# Supplementary material for: The genetic architecture of target‐site resistance to pyrethroid insecticides in the African malaria vectors Anopheles gambiae and Anopheles coluzzii
Source: Mol Ecol. 2021 Mar 8;30(21):5303–17. doi: 10.1111/mec.15845 (PMC9019111; doi:10.1111/mec.15845)
Supplement: Supplementary file 2 — Table S1 [file MEC-30-5303-s003.csv]

Supplementary Table 1. Missense variants in voltage-gated sodium-channel gene transcripts and their population allele frequencies
CHROM	POS	REF	ALT	AC	exon	domestica_codon	AGAP004707-RA	AGAP004707-RB	AGAP004707-RC	Davies-C1N2	Davies-C3N2	Davies-C5N2	Davies-C7N2	Davies-C8N2	Davies-C10N2	Davies-C11N2	Davies-C1N9	Davies-C8N9	Davies-C1N9ck	AF_AOcol	AF_GHcol	AF_BFcol	AF_CIcol	AF_GNcol	AF_GW	AF_GM	AF_CMgam	AF_GHgam	AF_BFgam	AF_GNgam	AF_GAgam	AF_UGgam	AF_GQgam	AF_FRgam	AF_KE	FILTER_PASS	NoCoverage	LowCoverage	HighCoverage	LowMQ	HighMQ0	RepeatDUST	RepeatMasker	RepeatTRF	FS	HRun	QD	ReadPosRankSum
2L	2358254	G	A	1	1	E33	D33N	D33N	D33N	D33N	D33N	D33N	D33N	D33N	D33N	D33N	D33N	D33N	D33N	0	0	0	0	0	0	0	0.001683501683502	0	0	0	0	0	0	0	0	True	0	0	15	0	0	False	False	False	11.836	1	17.3	-0.022
2L	2359670	G	A	7	2j									E60K				E60K		0	0	0	0	0	0	0	0.01010101010101	0	0	0	0	0	0	0	0.010416666666667	False	1	271	1	1	0	False	False	False	5.78	6	14.13	-0.201
2L	2362002	A	T	3	3					D54V	D54V	D54V	D54V	D65V	D54V	D54V	D54V	D65V	D54V	0	0	0.02	0	0	0	0	0	0	0	0	0	0	0	0	0	True	0	1	3	0	0	False	False	False	6.375	0	13.59	-0.221
2L	2362019	G	T	3	3	G61	G54C	G54C	G54C	G60C	G60C	G60C	G60C	G71C	G60C	G60C	G60C	G71C	G60C	0	0	0.02	0	0	0	0	0	0	0	0	0	0	0	0	0	True	0	0	6	0	0	False	False	False	7.254	0	14.89	-0.303
2L	2362023	C	T	1	3	P62	P55L	P55L	P55L	P61L	P61L	P61L	P61L	P72L	P61L	P61L	P61L	P72L	P61L	0	0	0	0	0	0	0	0	0	0.005434782608696	0	0	0	0	0	0	True	0	1	4	0	0	False	False	False	0	0	13.4	-2.068
2L	2390168	A	G	2	7	K258	K251R	K251R	K251R	K257R	K214R	K257R	K257R	K268R	K257R	K257R	K257R	K268R	K257R	0	0	0	0	0	0	0	0	0	0	0	0.014492753623188	0	0	0	0	True	0	2	17	0	0	False	False	False	0	1	15.01	-0.057
2L	2390177	G	A	215	7	R261	R254K	R254K	R254K	R260K	R217K	R260K	R260K	R271K	R260K	R260K	R260K	R271K	R260K	0	0.009090909090909	0	0	0	0	0	0.313131313131313	0	0	0	0.202898550724638	0	0	0	0	True	0	4	13	0	0	False	False	False	0.479	1	19.5	1.877
2L	2390305	A	T	1	7	T304	T297S	T297S	T297S	T303S	T260S	T303S	T303S	T314S	T303S	T303S	T303S	T314S	T303S	0	0	0	0	0	0	0	0	0	0	0	0	0.004464285714286	0	0	0	True	0	1	18	0	0	False	False	False	15.07	0	10.16	1.525
2L	2390311	G	A	1	7	E306	E299K	E299K	E299K	E305K	E262K	E305K	E305K	E316K	E305K	E305K	E305K	E316K	E305K	0	0	0	0	0	0	0	0.001683501683502	0	0	0	0	0	0	0	0	True	0	1	15	0	0	False	False	False	0.922	3	12.84	-0.744
2L	2390448	G	A	6	8	G324	G317S	G317S	G317S	G323S	G280S	G323S	G323S	G334S	G323S	G323S	G323S	G334S	G323S	0	0	0	0	0	0	0	0.01010101010101	0	0	0	0	0	0	0	0	True	0	0	18	0	0	False	False	False	1.945	0	16.11	-0.958
2L	2391228	G	C	38	10	V410	V402L	V402L	V402L	V408L	V365L		V408L	V419L	V408L	V408L	V408L	V419L	V408L	0	0.127272727272727	0.073333333333333	0.084507042253521	0.125	0	0	0	0	0	0	0	0	0	0	0	True	0	0	15	0	0	False	False	False	1.197	0	15.11	-1.264
2L	2391228	G	T	14	10	V410	V402L	V402L	V402L	V408L	V365L		V408L	V419L	V408L	V408L	V408L	V419L	V408L	0	0.045454545454546	0.06	0	0	0	0	0	0	0	0	0	0	0	0	0	True	0	0	15	0	0	False	False	False	1.197	0	15.11	-1.264
2L	2399997	G	C	41	11i+		D466H	D466H	D466H	D472H	D429H	D417H	D472H	D483H	D472H	D472H	D472H	D483H	D472H	0	0	0	0	0	0	0	0.069023569023569	0	0	0	0	0	0	0	0	True	0	2	11	0	0	False	False	False	13.234	0	15.47	0.066
2L	2400071	G	A	22	11i+	M508	M490I	M490I	M490I	M496I	M453I	M441I	M496I	M507I	M496I	M496I	M496I	M507I	M496I	0	0	0	0	0	0	0.030769230769231	0	0	0	0	0	0	0	0	0.1875	True	0	1	14	0	0	False	False	False	2.129	0	26.6	0.391
2L	2400071	G	T	2	11i+	M508	M490I	M490I	M490I	M496I	M453I	M441I	M496I	M507I	M496I	M496I	M496I	M507I	M496I	0	0	0	0	0	0	0	0.003367003367003	0	0	0	0	0	0	0	0	True	0	1	14	0	0	False	False	False	2.129	0	26.6	0.391
2L	2400076	T	A	3	11i+	I510	I492N	I492N	I492N	I498N	I455N	I443N	I498N	I509N	I498N	I498N	I498N	I509N	I498N	0	0	0	0	0	0	0	0	0	0	0	0	0.013392857142857	0	0	0	True	0	1	10	0	0	False	False	False	0	1	11.04	0.548
2L	2402466	G	T	2	13a	G549	G531V	G531V	G531V	G544V							G544V		G544V	0	0	0	0	0	0	0	0	0	0	0	0.007246376811594	0	0.055555555555556	0	0	True	0	5	19	0	0	False	False	False	3.611	2	11.84	-0.651
2L	2402484	G	T	1	13a	R555	R537L	R537L	R537L	R550L							R550L		R550L	0	0	0	0	0	0	0	0	0	0	0	0.007246376811594	0	0	0	0	True	0	6	17	0	0	False	False	False	2.977	1	14.68	-0.667
2L	2402508	A	T	2	13a	K563	Q545L	Q545L	Q545L	Q558L							Q558L		Q558L	0	0	0	0	0	0	0	0	0	0.010869565217391	0	0	0	0	0	0	False	1	8	22	0	0	False	False	False	12.87	0	12.51	0.123
2L	2403206	G	A	2	14	A603	A586T	A586T	A586T	A599T	A528T	A516T	A571T	A582T	A571T	A571T	A599T	A582T	A599T	0	0	0	0	0	0	0	0.003367003367003	0	0	0	0	0	0	0	0	True	0	1	20	0	0	False	False	False	4.523	0	14.42	-0.305
2L	2407711	C	T	1	15	K662	R637C	R637C	R637C	R650C	R579C	R567C	R622C	R633C	R622C	R622C	R650C	R633C	R650C	0	0	0	0	0	0	0.007692307692308	0	0	0	0	0	0	0	0	0	True	0	3	11	0	0	False	False	False	1.33	0	14.45	1.002
2L	2407811	G	A	1	15	R697	R670Q	R670Q	R670Q	R683Q	R612Q	R600Q	R655Q	R666Q	R655Q	R655Q	R683Q	R666Q	R683Q	0	0	0	0	0	0.005494505494506	0	0	0	0	0	0	0	0	0	0	True	0	2	15	0	0	False	False	False	0.516	1	10.75	-0.09
2L	2407912	A	T	1	16	T706	T679S	T679S	T679S	T692S	T621S	T609S	T664S	T675S	T664S	T664S	T692S	T675S	T692S	0	0	0	0	0	0	0	0.001683501683502	0	0	0	0	0	0	0	0	True	0	3	12	0	0	False	False	False	0.801	1	22.1	0.184
2L	2407967	A	C	1	16	Q724	Q697P	Q697P	Q697P	Q710P	Q639P	Q627P	Q682P	Q693P	Q682P	Q682P	Q710P	Q693P	Q710P	0	0	0	0	0	0	0	0	0	0	0	0	0	0.055555555555556	0	0	True	0	3	16	0	0	False	False	False	8.58	1	11.65	-0.038
2L	2407987	A	G	1	16	M731	M704V	M704V	M704V	M717V	M646V	M634V	M689V	M700V	M689V	M689V	M717V	M700V	M717V	0	0	0.006666666666667	0	0	0	0	0	0	0	0	0	0	0	0	0	True	0	5	12	0	0	False	False	False	0	0	14.13	1.265
2L	2408125	C	A	1	17	A751	A724E	A724E	A724E	A737E	A666E	A654E	A709E	A720E	A709E	A709E	A737E	A720E	A737E	0	0	0	0	0	0	0	0.001683501683502	0	0	0	0	0	0	0	0	False	0	411	2	1	0	False	False	False	4.105	2	6.98	0.511
2L	2408136	G	A	1	17	G755	G728R	G728R	G728R	G741R	G670R	G658R	G713R	G724R	G713R	G713R	G741R	G724R	G741R	0.006410256410256	0	0	0	0	0	0	0	0	0	0	0	0	0	0	0	False	0	517	2	1	0	False	False	False	2.004	0	1.85	-2.371
2L	2416877	A	T	2	18b+	G776	M757L	M757L	M757L	M770L	M699L	M687L	M742L	M753L	M742L	M742L	M770L	M753L	M770L	0	0	0	0	0	0	0	0	0	0	0	0	0	0	0.041666666666667	0	True	0	0	19	0	0	False	False	False	1.706	1	8.94	1.197
2L	2416980	C	T	47	18b+	T810	T791M	T791M	T791M	T804M	T733M	T721M	T776M	T787M	T776M	T776M	T804M	T787M	T804M	0	0.009090909090909	0.02	0	0	0	0	0	0.291666666666667	0.146739130434783	0.1125	0	0	0	0	0	True	0	2	14	0	0	False	False	False	3.604	0	18.72	1.021
2L	2417206	A	C	1	19	I848	I829L	I829L	I829L	I842L	I771L	I759L	I814L	I825L	I814L	I814L	I842L	I825L	I842L	0	0	0	0	0	0	0	0.001683501683502	0	0	0	0	0	0	0	0	True	0	22	3	0	0	False	False	False	0	2	9.43	-0.314
2L	2417231	C	T	1	19	A856	A837V	A837V	A837V	A850V	A779V	A767V	A822V	A833V	A822V	A822V	A850V	A833V	A850V	0	0	0	0	0	0	0	0.001683501683502	0	0	0	0	0	0	0	0	True	0	54	1	0	0	False	False	False	4.168	0	13.61	-0.773
2L	2417772	A	T	1	20c	M944	M925L		M925L										M938L	0	0	0	0	0	0	0	0	0	0	0	0	0.004464285714286	0	0	0	True	0	2	16	0	0	False	False	False	9.95	1	16.1	0.301
2L	2421454	A	G	1	20d			M903V		M916V	M845V	M833V	M888V	M899V	M888V	M888V	M916V	M899V		0	0	0.006666666666667	0	0	0	0	0	0	0	0	0	0	0	0	0	True	0	1	17	0	0	False	False	False	4.434	1	13.93	0.475
2L	2421533	G	A	1	20d			G929E		G942E	G871E	G859E	G914E	G925E	G914E	G914E	G942E	G925E		0	0	0	0	0	0.005494505494506	0	0	0	0	0	0	0	0	0	0	True	0	1	14	0	0	False	False	False	5.336	3	12.04	-1.675
2L	2422486	C	A	1	21	K959	P940H	P940H	P940H	P953H	P882H	P870H	P925H	P936H	P925H	P925H	P953H	P936H	P953H	0	0	0	0	0	0	0	0	0	0.005434782608696	0	0	0	0	0	0	True	0	2	12	0	0	False	False	False	9.67	0	12.18	-1.595
2L	2422629	G	A	1	21	A1007	A988T	A988T	A988T	A1001T	A930T	A918T	A973T	A984T	A973T	A973T	A1001T	A984T	A1001T	0	0	0	0.007042253521127	0	0	0	0	0	0	0	0	0	0	0	0	True	0	5	13	0	0	False	False	False	0	0	17.38	-0.228
2L	2422651	T	C	483	21	L1014	L995S	L995S	L995S	L1008S	L937S	L925S	L980S	L991S	L980S	L980S	L1008S	L991S	L1008S	0	0	0	0	0	0	0	0.156565656565657	0	0	0	0.673913043478261	1	0	0	0.760416666666667	True	0	2	16	0	0	False	False	False	5.73	0	26.64	-0.86
2L	2422652	A	T	1131	21	L1014	L995F	L995F	L995F	L1008F	L937F	L925F	L980F	L991F	L980F	L980F	L1008F	L991F	L1008F	0.83974358974359	0.818181818181818	0.853333333333333	0.915492957746479	0.875	0	0	0.525252525252525	1	1	1	0.326086956521739	0	0	0	0	True	0	2	13	0	0	False	False	False	0.27	3	30.14	0.971
2L	2422833	T	A	1	22	K1056	S1037T	S1037T	S1037T	S1050T	S979T	S967T	S1022T	S1033T	S1022T	S1022T	S1050T	S1033T	S1050T	0	0	0	0	0	0.005494505494506	0	0	0	0	0	0	0	0	0	0	False	0	6	21	0	0	False	False	False	0.799	0	11.66	-0.516
2L	2422875	G	A	2	22	I1070	V1051I	V1051I	V1051I	V1064I	V993I	V981I	V1036I	V1047I	V1036I	V1036I	V1064I	V1047I	V1064I	0	0	0	0	0	0	0	0.003367003367003	0	0	0	0	0	0	0	0	False	0	7	24	0	0	False	False	False	9.734	0	16.38	-0.738
2L	2424284	G	A	1	23f+	D1100	D1092N	D1092N	D1092N	D1105N	D1034N	D1012N	D1067N	D1088N	D1077N	D1077N	D1105N	D1088N	D1105N	0	0	0	0	0	0	0.007692307692308	0	0	0	0	0	0	0	0	0	True	0	1	15	0	0	False	False	False	2.47	1	13.25	-0.914
2L	2424383	G	T	3	23f+	K1133	A1125S	A1125S	A1125S	A1138S	A1067S	A1045S	A1100S	A1121S	A1110S	A1110S	A1138S	A1121S	A1138S	0	0	0	0	0	0.005494505494506	0.015384615384615	0	0	0	0	0	0	0	0	0	False	0	0	21	0	0	False	False	False	0.924	0	16.47	0.278
2L	2424384	C	T	13	23f+	K1133	A1125V	A1125V	A1125V	A1138V	A1067V	A1045V	A1100V	A1121V	A1110V	A1110V	A1138V	A1121V	A1138V	0.083333333333333	0	0	0	0	0	0	0	0	0	0	0	0	0	0	0	False	0	1	21	0	0	False	False	False	1.506	0	14.27	-1.782
2L	2424401	A	G	2	23f+	F1139	I1131V	I1131V	I1131V	I1144V	I1073V	I1051V	I1106V	I1127V	I1116V	I1116V	I1144V	I1127V	I1144V	0	0	0	0	0	0	0	0.001683501683502	0	0	0	0.007246376811594	0	0	0	0	False	0	1	21	0	0	False	False	False	3.125	0	14.72	-1.645
2L	2424720	T	G	13	24h+	S1167	S1160A										S1173A	S1156A	S1173A	0.006410256410256	0	0.013333333333333	0	0	0.005494505494506	0	0.008417508417508	0	0.005434782608696	0	0.007246376811594	0	0	0.041666666666667	0	False	0	3	10	0	0	False	False	False	2664	1	0.17	3.543
2L	2425077	G	A	7	25	I1262	V1254I	V1228I	V1228I	V1241I	V1170I	V1148I	V1203I	V1224I	V1213I	V1213I	V1267I	V1250I	V1267I	0	0	0	0	0	0.038461538461539	0	0	0	0	0	0	0	0	0	0	True	0	0	19	0	0	False	False	False	1.586	0	13.64	-0.274
2L	2425291	T	C	1	26	V1311	V1303A	V1277A	V1277A	V1290A	V1219A	V1197A	V1252A	V1273A	V1262A	V1262A	V1316A	V1299A	V1316A	0	0	0	0	0	0	0	0	0	0.005434782608696	0	0	0	0	0	0	True	0	0	19	0	0	False	False	False	5.906	0	15.7	-0.381
2L	2425299	C	T	1	26	P1314	P1306S	P1280S	P1280S	P1293S	P1222S	P1200S	P1255S	P1276S	P1265S	P1265S	P1319S	P1302S	P1319S	0	0	0	0.007042253521127	0	0	0	0	0	0	0	0	0	0	0	0	False	0	1	22	0	0	False	False	False	4.105	2	16.52	1.263
2L	2425417	A	T	5	26	N1353	N1345I	N1319I	N1319I	N1332I	N1261I	N1239I	N1294I	N1315I	N1304I	N1304I	N1358I	N1341I	N1358I	0	0.009090909090909	0.026666666666667	0	0	0	0	0	0	0	0	0	0	0	0	0	True	0	1	16	0	0	False	False	False	0.309	1	14.24	-0.256
2L	2425876	G	T	1	27k														R1405L	0	0.009090909090909	0	0	0	0	0	0	0	0	0	0	0	0	0	0	True	0	4	12	0	0	False	False	False	2.36	2	15.95	1.745
2L	2428015	C	T	1	27l	W1374	L1366F	L1340F	L1340F	L1353F	L1282F	L1260F	L1315F	L1336F	L1325F	L1325F	L1379F	L1362F		0	0	0	0	0	0	0	0	0	0.005434782608696	0	0	0	0	0	0	True	0	3	15	0	0	False	False	False	0.611	3	13.68	-0.477
2L	2429556	G	A	1	30		V1507I	V1481I	V1481I	V1491I	V1420I	V1398I	V1453I	V1474I	V1463I	V1463I	V1517I	V1500I	V1517I	0	0	0	0	0.125	0	0	0	0	0	0	0	0	0	0	0	True	0	5	16	0	0	False	False	False	2.482	0	14.21	-1.084
2L	2429617	T	C	52	30	I1532	I1527T	I1501T	I1501T	I1511T	I1440T	I1418T	I1473T	I1494T	I1483T	I1483T	I1537T	I1520T	I1537T	0	0.172727272727273	0.133333333333333	0.084507042253521	0.125	0	0	0	0	0	0	0	0	0	0	0	True	0	6	16	0	0	False	False	False	3.22	0	15.79	0.095
2L	2429622	T	C	1	30	F1534	F1529L	F1503L	F1503L	F1513L	F1442L	F1420L	F1475L	F1496L	F1485L	F1485L	F1539L	F1522L	F1539L	0	0	0	0	0	0	0	0	0	0	0	0	0.004464285714286	0	0	0	True	0	4	17	0	0	False	False	False	8.61	1	14.94	-0.284
2L	2429745	A	T	123	30	N1575	N1570Y	N1544Y	N1544Y	N1554Y	N1483Y	N1461Y	N1516Y	N1537Y	N1526Y	N1526Y	N1580Y	N1563Y	N1580Y	0	0	0.266666666666667	0	0	0	0	0.057239057239057	0.166666666666667	0.206521739130435	0.0875	0	0	0	0	0	True	0	2	17	0	0	False	False	False	0.136	1	16.3	1.726
2L	2429788	T	C	2	30	I1589	I1584T	I1558T	I1558T	I1568T	I1497T	I1475T	I1530T	I1551T	I1540T	I1540T	I1594T	I1577T	I1594T	0	0	0	0	0	0	0	0	0	0.010869565217391	0	0	0	0	0	0	False	0	2	32	0	0	False	False	False	7.277	0	19.38	-0.254
2L	2429874	G	T	1	31	W1594	W1589C	W1563C	W1563C	W1573C	W1502C	W1480C	W1535C	W1556C	W1545C	W1545C	W1599C	W1582C	W1599C	0	0	0	0.007042253521127	0	0	0	0	0	0	0	0	0	0	0	0	True	0	2	17	0	0	False	False	False	2.943	0	13.01	-0.342
2L	2429896	G	C	5	31	E1602	E1597Q	E1571Q	E1571Q	E1581Q	E1510Q	E1488Q	E1543Q	E1564Q	E1553Q	E1553Q	E1607Q	E1590Q	E1607Q	0	0.036363636363636	0.006666666666667	0	0	0	0	0	0	0	0	0	0	0	0	0	True	0	3	15	0	0	False	False	False	3.328	0	14.99	0.472
2L	2429897	A	G	17	31	E1602	E1597G	E1571G	E1571G	E1581G	E1510G	E1488G	E1543G	E1564G	E1553G	E1553G	E1607G	E1590G	E1607G	0	0	0	0	0	0	0	0	0	0.065217391304348	0.0625	0	0	0	0	0	True	0	3	15	0	0	False	False	False	3.996	1	17.06	-0.321
2L	2429915	A	C	13	31	K1608	K1603T	K1577T	K1577T	K1587T	K1516T	K1494T	K1549T	K1570T	K1559T	K1559T	K1613T	K1596T	K1613T	0	0.054545454545455	0.046666666666667	0	0	0	0	0	0	0	0	0	0	0	0	0	True	0	4	15	0	0	False	False	False	1.593	0	15.21	-2.037
2L	2429958	A	C	1	31	F1622	L1617F	L1591F	L1591F	L1601F	L1530F	L1508F	L1563F	L1584F	L1573F	L1573F	L1627F	L1610F	L1627F	0	0	0	0	0	0	0	0.001683501683502	0	0	0	0	0	0	0	0	True	0	4	19	0	0	False	False	False	1.237	0	16.69	-0.864
2L	2429958	A	T	2	31	F1622	L1617F	L1591F	L1591F	L1601F	L1530F	L1508F	L1563F	L1584F	L1573F	L1573F	L1627F	L1610F	L1627F	0	0.018181818181818	0	0	0	0	0	0	0	0	0	0	0	0	0	0	True	0	4	19	0	0	False	False	False	1.237	0	16.69	-0.864
2L	2430106	T	A	52	31	L1672	L1667M	L1641M	L1641M	L1651M	L1580M	L1558M	L1613M	L1634M	L1623M	L1623M	L1677M	L1660M	L1677M	0	0.436363636363636	0.02	0.007042253521127	0	0	0	0	0	0	0	0	0	0	0	0	False	0	2	22	0	0	False	False	False	0.593	0	18.88	-1.716
2L	2430229	G	A	4	32	V1686	V1681I	V1655I	V1655I	V1665I	V1594I	V1572I	V1627I	V1648I	V1637I	V1637I	V1691I	V1674I	V1691I	0	0	0	0	0	0	0	0.006734006734007	0	0	0	0	0	0	0	0	False	0	1	26	0	0	False	False	False	22.86	0	14.36	0.356
2L	2430236	G	T	8	32	S1688	S1683I	S1657I	S1657I	S1667I	S1596I	S1574I	S1629I	S1650I	S1639I	S1639I	S1693I	S1676I	S1693I	0	0	0	0	0	0	0	0.013468013468014	0	0	0	0	0	0	0	0	False	0	1	22	0	0	False	False	False	0.549	1	14.34	-1.045
2L	2430424	G	T	41	32	A1751	A1746S	A1720S	A1720S	A1730S	A1659S	A1637S	A1692S	A1713S	A1702S	A1702S	A1756S	A1739S	A1756S	0	0	0	0	0	0	0	0	0.291666666666667	0.141304347826087	0.1	0	0	0	0	0	True	0	1	15	0	0	False	False	False	2.174	3	18.2	-1.709
2L	2430451	C	T	1	32	H1760	H1755Y	H1729Y	H1729Y	H1739Y	H1668Y	H1646Y	H1701Y	H1722Y	H1711Y	H1711Y	H1765Y	H1748Y	H1765Y	0	0	0	0	0	0	0	0	0	0	0	0.007246376811594	0	0	0	0	True	0	2	16	0	0	False	False	False	4.41	0	15.98	0.001
2L	2430817	G	A	27	33	V1858	V1853I	V1827I	V1827I	V1837I	V1766I	V1744I	V1799I	V1820I	V1809I	V1809I	V1863I	V1846I	V1863I	0	0	0	0	0	0	0	0	0.541666666666667	0.048913043478261	0.0625	0	0	0	0	0	True	0	0	16	0	0	False	False	False	5.105	0	18.31	0.006
2L	2430863	T	C	64	33	I1873	I1868T	I1842T	I1842T	I1852T	I1781T	I1759T	I1814T	I1835T	I1824T	I1824T	I1878T	I1861T	I1878T	0	0	0	0	0	0	0	0	0	0.260869565217391	0.2	0	0	0	0	0	True	0	1	10	0	0	False	False	False	0.792	0	16.7	0.028
2L	2430880	C	T	83	33	P1879	P1874S	P1848S	P1848S	P1858S	P1787S	P1765S	P1820S	P1841S	P1830S	P1830S	P1884S	P1867S	P1884S	0	0.027272727272727	0.206666666666667	0.345070422535211	0	0	0	0	0	0	0	0	0	0	0	0	True	0	1	11	0	0	False	False	False	17.81	1	17.2	-1.263
2L	2430881	C	T	95	33	P1879	P1874L	P1848L	P1848L	P1858L	P1787L	P1765L	P1820L	P1841L	P1830L	P1830L	P1884L	P1867L	P1884L	0	0	0.073333333333333	0.007042253521127	0.25	0	0	0	0	0.233695652173913	0.475	0	0	0	0	0	True	0	1	11	0	0	False	False	False	2.299	1	18.23	-1.433
2L	2430927	G	T	3	33	L1894	L1889F	L1863F	L1863F	L1873F	L1802F	L1780F	L1835F	L1856F	L1845F	L1845F	L1899F	L1882F	L1899F	0	0	0	0.02112676056338	0	0	0	0	0	0	0	0	0	0	0	0	False	0	0	9	0	0	False	False	False	2.344	5	14.69	-2.377
2L	2431019	T	C	14	33	Y1925	F1920S	F1894S	F1894S	F1904S	F1833S	F1811S	F1866S	F1887S	F1876S	F1876S	F1930S	F1913S	F1930S	0	0	0	0	0	0	0	0.016835016835017	0	0	0	0.028985507246377	0	0	0	0	True	0	1	7	0	0	False	False	False	1.822	1	13.79	-2.766
2L	2431061	C	A	3	33	A1939	A1934D	A1908D	A1908D	A1918D	A1847D	A1825D	A1880D	A1901D	A1890D	A1890D	A1944D	A1927D	A1944D	0	0	0	0.014084507042254	0	0	0	0	0	0.005434782608696	0	0	0	0	0	0	True	0	1	9	0	0	False	False	False	3.13	0	20.64	-1.964
2L	2431061	C	T	88	33	A1939	A1934V	A1908V	A1908V	A1918V	A1847V	A1825V	A1880V	A1901V	A1890V	A1890V	A1944V	A1927V	A1944V	0	0.018181818181818	0.106666666666667	0.464788732394366	0.5	0	0	0	0	0	0	0	0	0	0	0	True	0	1	9	0	0	False	False	False	3.13	0	20.64	-1.964
2L	2431079	T	C	59	33	I1945	I1940T	I1914T	I1914T	I1924T	I1853T	I1831T	I1886T	I1907T	I1896T	I1896T	I1950T	I1933T	I1950T	0	0.118181818181818	0.04	0	0	0	0	0.067340067340067	0	0	0	0	0	0	0	0	True	0	0	7	0	0	False	False	False	5.375	0	15.87	1.817
2L	2431228	G	A	1	33		G1990S	G1964S	G1964S	G1974S	G1903S	G1881S	G1936S	G1957S	G1946S	G1946S	G2000S	G1983S	G2000S	0	0	0	0	0	0	0	0	0	0	0	0.007246376811594	0	0	0	0	True	0	0	11	0	0	False	False	False	2.785	1	14.64	0.637
2L	2431232	G	A	3	33	G1992	G1991E	G1965E	G1965E	G1975E	G1904E	G1882E	G1937E	G1958E	G1947E	G1947E	G2001E	G1984E	G2001E	0	0	0	0	0	0.016483516483517	0	0	0	0	0	0	0	0	0	0	True	0	0	10	0	0	False	False	False	0	2	11.76	-1.123
2L	2431264	G	C	2	33	A2003	D2002H	D1976H	D1976H	D1986H	D1915H	D1893H	D1948H	D1969H	D1958H	D1958H	D2012H	D1995H	D2012H	0	0	0	0	0	0	0.015384615384615	0	0	0	0	0	0	0	0	0	True	0	0	9	0	0	False	False	False	4.367	0	19.52	-0.687
2L	2431331	C	A	1	33	S2018	T2024K	T1998K	T1998K	T2008K	T1937K	T1915K	T1970K	T1991K	T1980K	T1980K	T2034K	T2017K	T2034K	0	0	0	0	0	0	0	0.001683501683502	0	0	0	0	0	0	0	0	True	0	1	8	0	0	False	False	False	2.652	2	12.75	0.11
2L	2431417	A	G	2	33	D2046	I2053V	I2027V	I2027V	I2037V	I1966V	I1944V	I1999V	I2020V	I2009V	I2009V	I2063V	I2046V	I2063V	0	0	0	0	0	0	0	0.003367003367003	0	0	0	0	0	0	0	0	True	0	0	9	0	0	False	False	False	9.16	0	13.77	-1.563
2L	2431487	G	C	6	33		S2076T	S2050T	S2050T	S2060T	S1989T	S1967T	S2022T	S2043T	S2032T	S2032T	S2086T	S2069T	S2086T	0	0	0	0	0	0	0	0.01010101010101	0	0	0	0	0	0	0	0	True	0	1	10	0	0	False	False	False	0.314	1	14.15	-0.818
