# Supplementary material for: The genetic architecture of target‐site resistance to pyrethroid insecticides in the African malaria vectors Anopheles gambiae and Anopheles coluzzii
Source: Mol Ecol. 2021 Mar 8;30(21):5303–17. doi: 10.1111/mec.15845 (PMC9019111; doi:10.1111/mec.15845)
Supplement: Supplementary file 3 — Table S3 [file MEC-30-5303-s004.csv]

Supplementary Table 3. Population allele frequencies of all variant positions
CHROM	POS	REF	ALT_1	ALT_2	ALT_3	ALT_AC_1	ALT_AC_2	ALT_AC_3	FILTER_PASS	AF_REF_GHcol	AF_ALT1_GHcol	AF_ALT2_GHcol	AF_ALT3_GHcol	AF_REF_GHgam	AF_ALT1_GHgam	AF_ALT2_GHgam	AF_ALT3_GHgam	AF_REF_BFgam	AF_ALT1_BFgam	AF_ALT2_BFgam	AF_ALT3_BFgam	AF_REF_BFcol	AF_ALT1_BFcol	AF_ALT2_BFcol	AF_ALT3_BFcol	AF_REF_UGgam	AF_ALT1_UGgam	AF_ALT2_UGgam	AF_ALT3_UGgam	AF_REF_GM	AF_ALT1_GM	AF_ALT2_GM	AF_ALT3_GM	AF_REF_GW	AF_ALT1_GW	AF_ALT2_GW	AF_ALT3_GW	AF_REF_KE	AF_ALT1_KE	AF_ALT2_KE	AF_ALT3_KE	AF_REF_CMgam	AF_ALT1_CMgam	AF_ALT2_CMgam	AF_ALT3_CMgam	AF_REF_FRgam	AF_ALT1_FRgam	AF_ALT2_FRgam	AF_ALT3_FRgam
2L	2348164	G	A			8	0	0	False	1	0	0	0	1	0	0	0	1	0	0	0	1	0	0	0	1	0	0	0	1	0	0	0	0.6665	0.3333	0	0	1	0	0	0	1	0	0	0	1	0	0	0
2L	2348173	A	T			242	0	0	False	0	1	0	0	0	1	0	0	0	1	0	0	0	1	0	0	0	1	0	0	0	1	0	0	0.1538	0.846	0	0	0	1	0	0	0	1	0	0	0	1	0	0
2L	2348189	T	C			124	0	0	False	0.3333	0.6665	0	0	0	1	0	0	0	1	0	0	0	1	0	0	1	0	0	0	0.5	0.5	0	0	0.952	0.0476	0	0	1	0	0	0	0.9414	0.05884	0	0	1	0	0	0
2L	2348199	T	A			3	0	0	False	1	0	0	0	1	0	0	0	1	0	0	0	1	0	0	0	1	0	0	0	0.5	0.5	0	0	0.978	0.02174	0	0	1	0	0	0	1	0	0	0	1	0	0	0
2L	2348219	T	C			42	0	0	False	1	0	0	0	1	0	0	0	1	0	0	0	1	0	0	0	0.46	0.54	0	0	0.75	0.25	0	0	0.9136	0.0862	0	0	0.9165	0.0833	0	0	0.9463	0.05356	0	0	1	0	0	0
2L	2348253	C	T			11	0	0	False	1	0	0	0	0	0	0	0	1	0	0	0	1	0	0	0	0.9185	0.0814	0	0	0.857	0.1428	0	0	0.973	0.02702	0	0	1	0	0	0	1	0	0	0	1	0	0	0
2L	2348258	G	C			6	0	0	False	1	0	0	0	0	0	0	0	0.976	0.0238	0	0	1	0	0	0	0.978	0.02174	0	0	1	0	0	0	1	0	0	0	1	0	0	0	1	0	0	0	1	0	0	0
2L	2348259	C	T			14	0	0	False	1	0	0	0	0	0	0	0	0.9536	0.0465	0	0	1	0	0	0	0.939	0.06122	0	0	1	0	0	0	1	0	0	0	1	0	0	0	0.9907	0.00917	0	0	1	0	0	0
2L	2348296	A	G			1246	0	0	False	0.04	0.96	0	0	0	1	0	0	0	1	0	0	0.03488	0.9653	0	0	0	1	0	0	0.125	0.875	0	0	0.11	0.89	0	0	0	1	0	0	0	1	0	0	0	1	0	0
2L	2348328	G	T			5	0	0	False	1	0	0	0	1	0	0	0	1	0	0	0	0.9546	0.04544	0	0	1	0	0	0	1	0	0	0	1	0	0	0	1	0	0	0	1	0	0	0	1	0	0	0
2L	2348339	C	T			9	0	0	False	1	0	0	0	1	0	0	0	1	0	0	0	1	0	0	0	1	0	0	0	1	0	0	0	1	0	0	0	1	0	0	0	1	0	0	0	1	0	0	0
2L	2348342	A	G			1	0	0	False	1	0	0	0	1	0	0	0	0.9937	0.00658	0	0	1	0	0	0	1	0	0	0	1	0	0	0	1	0	0	0	1	0	0	0	1	0	0	0	1	0	0	0
2L	2348345	G	A			51	0	0	False	1	0	0	0	1	0	0	0	1	0	0	0	1	0	0	0	1	0	0	0	0.8706	0.1296	0	0	0.6885	0.3115	0	0	1	0	0	0	0.998	0.002008	0	0	1	0	0	0
2L	2348348	A	G			1	0	0	False	1	0	0	0	1	0	0	0	1	0	0	0	0.9917	0.00848	0	0	1	0	0	0	1	0	0	0	1	0	0	0	1	0	0	0	1	0	0	0	1	0	0	0
2L	2348355	C	G			1810	0	0	False	0.02856	0.971	0	0	0	1	0	0	0	1	0	0	0.041	0.959	0	0	0	1	0	0	0.0714	0.9287	0	0	0.1528	0.847	0	0	0	1	0	0	0	1	0	0	0	1	0	0
2L	2348368	C	T			19	0	0	False	1	0	0	0	1	0	0	0	0.994	0.00568	0	0	0.9844	0.01538	0	0	0.995	0.004856	0	0	1	0	0	0	0.974	0.02597	0	0	1	0	0	0	1	0	0	0	0.881	0.119	0	0
2L	2348371	C	A			3	0	0	False	1	0	0	0	1	0	0	0	1	0	0	0	1	0	0	0	1	0	0	0	1	0	0	0	1	0	0	0	1	0	0	0	0.9946	0.005596	0	0	1	0	0	0
2L	2348405	A	T			12	0	0	False	1	0	0	0	1	0	0	0	1	0	0	0	1	0	0	0	1	0	0	0	0.978	0.02174	0	0	1	0	0	0	1	0	0	0	0.993	0.0068	0	0	0.896	0.1042	0	0
2L	2348412	T	A			1	0	0	False	1	0	0	0	1	0	0	0	1	0	0	0	1	0	0	0	1	0	0	0	1	0	0	0	0.994	0.00568	0	0	1	0	0	0	1	0	0	0	1	0	0	0
2L	2348421	C	T			86	0	0	False	1	0	0	0	1	0	0	0	1	0	0	0	1	0	0	0	1	0	0	0	0.7754	0.2245	0	0	0.636	0.3635	0	0	1	0	0	0	1	0	0	0	1	0	0	0
2L	2348454	G	A			1	0	0	False	1	0	0	0	1	0	0	0	1	0	0	0	1	0	0	0	1	0	0	0	1	0	0	0	0.9946	0.005493	0	0	1	0	0	0	1	0	0	0	1	0	0	0
2L	2348456	C	A			3	0	0	False	1	0	0	0	1	0	0	0	1	0	0	0	1	0	0	0	1	0	0	0	1	0	0	0	0.9946	0.005493	0	0	1	0	0	0	0.9985	0.001683	0	0	1	0	0	0
2L	2348458	G	A			4	0	0	False	1	0	0	0	1	0	0	0	0.9946	0.005436	0	0	1	0	0	0	1	0	0	0	1	0	0	0	0.9946	0.005493	0	0	0.9897	0.010414	0	0	0.9985	0.001683	0	0	1	0	0	0
2L	2348459	G	A			5	0	0	False	1	0	0	0	1	0	0	0	1	0	0	0	1	0	0	0	1	0	0	0	1	0	0	0	1	0	0	0	1	0	0	0	0.9985	0.001683	0	0	1	0	0	0
2L	2348465	C	T			104	0	0	False	1	0	0	0	1	0	0	0	1	0	0	0	0.993	0.006668	0	0	1	0	0	0	0.782	0.2178	0	0	0.5825	0.4175	0	0	1	0	0	0	1	0	0	0	1	0	0	0
2L	2348484	C	T			2	0	0	False	1	0	0	0	1	0	0	0	1	0	0	0	1	0	0	0	1	0	0	0	1	0	0	0	1	0	0	0	1	0	0	0	0.9985	0.001683	0	0	1	0	0	0
2L	2348492	G	T			2	0	0	False	1	0	0	0	1	0	0	0	1	0	0	0	1	0	0	0	0.9956	0.004463	0	0	1	0	0	0	1	0	0	0	1	0	0	0	0.9985	0.001683	0	0	1	0	0	0
2L	2348597	A	C			9	0	0	False	1	0	0	0	1	0	0	0	1	0	0	0	1	0	0	0	1	0	0	0	0.9844	0.01538	0	0	0.9614	0.03845	0	0	1	0	0	0	1	0	0	0	1	0	0	0
2L	2348600	G	A			9	0	0	False	1	0	0	0	1	0	0	0	1	0	0	0	1	0	0	0	1	0	0	0	0.9844	0.01538	0	0	0.9614	0.03845	0	0	1	0	0	0	1	0	0	0	1	0	0	0
2L	2348601	T	A	C		8	1	0	False	1	0	0	0	1	0	0	0	1	0	0	0	1	0	0	0	1	0	0	0	0.9844	0.01538	0	0	0.967	0.03296	0	0	1	0	0	0	1	0	0	0	1	0	0	0
2L	2348602	T	C			9	0	0	False	1	0	0	0	1	0	0	0	1	0	0	0	1	0	0	0	1	0	0	0	0.9844	0.01538	0	0	0.9614	0.03845	0	0	1	0	0	0	1	0	0	0	1	0	0	0
2L	2348607	A	T			8	0	0	False	1	0	0	0	1	0	0	0	1	0	0	0	1	0	0	0	1	0	0	0	0.9844	0.01538	0	0	0.967	0.03296	0	0	1	0	0	0	1	0	0	0	1	0	0	0
2L	2348612	T	G			7	0	0	False	1	0	0	0	1	0	0	0	1	0	0	0	1	0	0	0	1	0	0	0	0.9844	0.01538	0	0	0.9727	0.02747	0	0	1	0	0	0	1	0	0	0	1	0	0	0
2L	2348614	T	C			8	0	0	False	1	0	0	0	1	0	0	0	1	0	0	0	1	0	0	0	1	0	0	0	0.9844	0.01538	0	0	0.967	0.03296	0	0	1	0	0	0	1	0	0	0	1	0	0	0
2L	2348621	G	A			111	0	0	False	1	0	0	0	1	0	0	0	1	0	0	0	1	0	0	0	1	0	0	0	0.7383	0.2615	0	0	0.577	0.423	0	0	1	0	0	0	1	0	0	0	1	0	0	0
2L	2348635	T	C			2	0	0	False	1	0	0	0	1	0	0	0	1	0	0	0	1	0	0	0	1	0	0	0	1	0	0	0	1	0	0	0	1	0	0	0	0.9966	0.003366	0	0	1	0	0	0
2L	2348640	A	T			1	0	0	False	1	0	0	0	1	0	0	0	1	0	0	0	1	0	0	0	1	0	0	0	1	0	0	0	1	0	0	0	1	0	0	0	0.9985	0.001683	0	0	1	0	0	0
2L	2348648	C	T			2120	0	0	False	0.1818	0.8184	0	0	0	1	0	0	0	1	0	0	0.1333	0.8667	0	0	0	1	0	0	0.1615	0.8384	0	0	0.2693	0.731	0	0	0.1875	0.8125	0	0	0	1	0	0	0	1	0	0
2L	2348651	T	A			1	0	0	False	1	0	0	0	1	0	0	0	1	0	0	0	1	0	0	0	1	0	0	0	1	0	0	0	1	0	0	0	1	0	0	0	0.9985	0.001683	0	0	1	0	0	0
2L	2348654	G	A			1	0	0	False	1	0	0	0	1	0	0	0	1	0	0	0	1	0	0	0	1	0	0	0	1	0	0	0	1	0	0	0	1	0	0	0	1	0	0	0	1	0	0	0
2L	2348656	G	A			111	0	0	False	1	0	0	0	1	0	0	0	1	0	0	0	1	0	0	0	1	0	0	0	0.7383	0.2615	0	0	0.577	0.423	0	0	1	0	0	0	1	0	0	0	1	0	0	0
2L	2348659	T	A			16	0	0	False	1	0	0	0	1	0	0	0	1	0	0	0	1	0	0	0	1	0	0	0	0.9536	0.04614	0	0	0.989	0.01099	0	0	1	0	0	0	0.9863	0.013466	0	0	1	0	0	0
2L	2348662	G	C			383	0	0	False	1	0	0	0	1	0	0	0	0.9946	0.005436	0	0	1	0	0	0	0.527	0.4731	0	0	0.823	0.1769	0	0	0.956	0.04395	0	0	0.2396	0.7603	0	0	0.877	0.1229	0	0	1	0	0	0
2L	2348665	C	G			1	0	0	False	1	0	0	0	1	0	0	0	1	0	0	0	1	0	0	0	1	0	0	0	1	0	0	0	0.9946	0.005493	0	0	1	0	0	0	1	0	0	0	1	0	0	0
2L	2348667	A	C			6	0	0	False	1	0	0	0	1	0	0	0	1	0	0	0	1	0	0	0	1	0	0	0	1	0	0	0	1	0	0	0	1	0	0	0	0.9897	0.0101	0	0	1	0	0	0
2L	2348672	A	G			1	0	0	False	1	0	0	0	1	0	0	0	1	0	0	0	1	0	0	0	1	0	0	0	1	0	0	0	0.9946	0.005493	0	0	1	0	0	0	1	0	0	0	1	0	0	0
2L	2348676	C	A	G		1	6	0	False	1	0	0	0	1	0	0	0	1	0	0	0	1	0	0	0	1	0	0	0	1	0	0	0	0.9614	0.005493	0.03296	0	1	0	0	0	1	0	0	0	1	0	0	0
2L	2348689	T	A			1	0	0	False	1	0	0	0	1	0	0	0	1	0	0	0	1	0	0	0	1	0	0	0	1	0	0	0	0.9946	0.005493	0	0	1	0	0	0	1	0	0	0	1	0	0	0
2L	2348690	T	C			54	0	0	False	0.827	0.1727	0	0	1	0	0	0	1	0	0	0	0.94	0.06	0	0	1	0	0	0	1	0	0	0	0.9834	0.01648	0	0	0.8125	0.1875	0	0	1	0	0	0	1	0	0	0
2L	2348695	A	C			2156	0	0	False	0.009094	0.9907	0	0	0	1	0	0	0	1	0	0	0.0867	0.9136	0	0	0	1	0	0	0.1846	0.8154	0	0	0.2693	0.731	0	0	0	1	0	0	0	1	0	0	0.0833	0.9165	0	0
2L	2348701	C	T			2	0	0	False	1	0	0	0	1	0	0	0	1	0	0	0	1	0	0	0	1	0	0	0	1	0	0	0	1	0	0	0	1	0	0	0	1	0	0	0	1	0	0	0
2L	2348702	G	T			6	0	0	False	1	0	0	0	1	0	0	0	1	0	0	0	1	0	0	0	1	0	0	0	1	0	0	0	1	0	0	0	1	0	0	0	0.9897	0.0101	0	0	1	0	0	0
2L	2348704	C	A	T		112	1	0	False	0.9907	0	0.009094	0	1	0	0	0	1	0	0	0	1	0	0	0	1	0	0	0	0.7383	0.2615	0	0	0.577	0.423	0	0	0.9897	0.010414	0	0	1	0	0	0	1	0	0	0
2L	2348713	C	T			193	0	0	False	1	0	0	0	1	0	0	0	1	0	0	0	1	0	0	0	0.4731	0.527	0	0	0.8	0.2	0	0	0.923	0.0769	0	0	0.9478	0.0521	0	0	0.951	0.04883	0	0	1	0	0	0
2L	2348718	G	A	C		6	54	0	False	0.827	0	0.1727	0	1	0	0	0	1	0	0	0	0.94	0	0.06	0	1	0	0	0	0.969	0.03076	0	0	0.9727	0.01099	0.01648	0	0.8125	0	0.1875	0	1	0	0	0	1	0	0	0
2L	2348726	T	A			54	0	0	False	0.827	0.1727	0	0	1	0	0	0	1	0	0	0	0.94	0.06	0	0	1	0	0	0	1	0	0	0	0.9834	0.01648	0	0	0.8125	0.1875	0	0	1	0	0	0	1	0	0	0
2L	2348728	A	C			11	0	0	False	0.9814	0.01852	0	0	1	0	0	0	1	0	0	0	0.987	0.013336	0	0	1	0	0	0	1	0	0	0	0.9946	0.005493	0	0	0.947	0.0532	0	0	1	0	0	0	1	0	0	0
2L	2348765	C	A			2	0	0	True	1	0	0	0	1	0	0	0	1	0	0	0	1	0	0	0	1	0	0	0	1	0	0	0	1	0	0	0	1	0	0	0	1	0	0	0	1	0	0	0
2L	2348777	G	T			2	0	0	True	1	0	0	0	1	0	0	0	1	0	0	0	1	0	0	0	1	0	0	0	1	0	0	0	0.989	0.01099	0	0	1	0	0	0	1	0	0	0	1	0	0	0
2L	2348778	C	A			1	0	0	True	1	0	0	0	1	0	0	0	1	0	0	0	1	0	0	0	1	0	0	0	1	0	0	0	0.9946	0.005493	0	0	1	0	0	0	1	0	0	0	1	0	0	0
2L	2348790	T	C			1	0	0	True	1	0	0	0	1	0	0	0	1	0	0	0	1	0	0	0	1	0	0	0	1	0	0	0	0.9946	0.005493	0	0	1	0	0	0	1	0	0	0	1	0	0	0
2L	2348815	T	C			2169	0	0	True	0.009094	0.9907	0	0	0	1	0	0	0	1	0	0	0.0867	0.9136	0	0	0	1	0	0	0.1769	0.823	0	0	0.2032	0.797	0	0	0	1	0	0	0	1	0	0	0.0833	0.9165	0	0
2L	2348816	C	G			1	0	0	True	1	0	0	0	1	0	0	0	1	0	0	0	1	0	0	0	1	0	0	0	1	0	0	0	0.9946	0.005493	0	0	1	0	0	0	1	0	0	0	1	0	0	0
2L	2348824	T	A			110	0	0	True	1	0	0	0	1	0	0	0	1	0	0	0	1	0	0	0	1	0	0	0	0.7383	0.2615	0	0	0.5825	0.4175	0	0	1	0	0	0	1	0	0	0	1	0	0	0
2L	2348869	T	A			393	0	0	True	1	0	0	0	1	0	0	0	1	0	0	0	1	0	0	0	1	0	0	0	0.9844	0.01538	0	0	0.9727	0.02747	0	0	1	0	0	0	0.4849	0.515	0	0	0.3542	0.646	0	0
2L	2348870	A	G			1	0	0	True	1	0	0	0	1	0	0	0	1	0	0	0	1	0	0	0	1	0	0	0	1	0	0	0	0.9946	0.005493	0	0	1	0	0	0	1	0	0	0	1	0	0	0
2L	2348877	G	T			77	0	0	True	1	0	0	0	1	0	0	0	1	0	0	0	1	0	0	0	1	0	0	0	0.777	0.223	0	0	0.7363	0.2637	0	0	1	0	0	0	1	0	0	0	1	0	0	0
2L	2348878	T	C			1	0	0	True	1	0	0	0	1	0	0	0	1	0	0	0	1	0	0	0	0.9956	0.004463	0	0	1	0	0	0	1	0	0	0	1	0	0	0	1	0	0	0	1	0	0	0
2L	2348896	A	G			1	0	0	True	1	0	0	0	1	0	0	0	1	0	0	0	1	0	0	0	1	0	0	0	1	0	0	0	0.9946	0.005493	0	0	1	0	0	0	1	0	0	0	1	0	0	0
2L	2348912	T	A			2	0	0	True	1	0	0	0	1	0	0	0	1	0	0	0	1	0	0	0	1	0	0	0	1	0	0	0	1	0	0	0	1	0	0	0	1	0	0	0	1	0	0	0
2L	2348926	A	G			4	0	0	True	1	0	0	0	1	0	0	0	1	0	0	0	1	0	0	0	1	0	0	0	0.992	0.00769	0	0	0.9834	0.01648	0	0	1	0	0	0	1	0	0	0	1	0	0	0
2L	2348929	A	G			109	0	0	True	1	0	0	0	1	0	0	0	1	0	0	0	1	0	0	0	1	0	0	0	1	0	0	0	1	0	0	0	1	0	0	0	0.8486	0.1515	0	0	1	0	0	0
2L	2349057	A	T			2169	0	0	True	0.009094	0.9907	0	0	0	1	0	0	0	1	0	0	0.0867	0.9136	0	0	0	1	0	0	0.1769	0.823	0	0	0.2032	0.797	0	0	0	1	0	0	0	1	0	0	0.0833	0.9165	0	0
2L	2349075	A	T			14	0	0	True	0.8726	0.1273	0	0	1	0	0	0	1	0	0	0	1	0	0	0	1	0	0	0	1	0	0	0	1	0	0	0	1	0	0	0	1	0	0	0	1	0	0	0
2L	2349116	A	G			81	0	0	True	1	0	0	0	1	0	0	0	1	0	0	0	1	0	0	0	1	0	0	0	1	0	0	0	1	0	0	0	1	0	0	0	0.864	0.1364	0	0	1	0	0	0
2L	2349133	T	G			1	0	0	True	1	0	0	0	1	0	0	0	1	0	0	0	1	0	0	0	1	0	0	0	1	0	0	0	1	0	0	0	1	0	0	0	0.9985	0.001683	0	0	1	0	0	0
2L	2349139	T	A	G		1	110	0	True	1	0	0	0	1	0	0	0	1	0	0	0	1	0	0	0	1	0	0	0	0.7383	0	0.2615	0	0.577	0.005493	0.4175	0	1	0	0	0	1	0	0	0	1	0	0	0
2L	2349182	A	G			4	0	0	True	1	0	0	0	1	0	0	0	1	0	0	0	1	0	0	0	1	0	0	0	1	0	0	0	1	0	0	0	1	0	0	0	1	0	0	0	0.9165	0.0833	0	0
2L	2349189	G	A			1	0	0	True	1	0	0	0	1	0	0	0	1	0	0	0	1	0	0	0	1	0	0	0	0.992	0.00769	0	0	1	0	0	0	1	0	0	0	1	0	0	0	1	0	0	0
2L	2349200	C	T			6	0	0	True	1	0	0	0	1	0	0	0	1	0	0	0	1	0	0	0	1	0	0	0	0.992	0.00769	0	0	0.9727	0.02747	0	0	1	0	0	0	1	0	0	0	1	0	0	0
2L	2349240	A	T			111	0	0	True	1	0	0	0	1	0	0	0	1	0	0	0	1	0	0	0	1	0	0	0	0.7383	0.2615	0	0	0.5825	0.4175	0	0	1	0	0	0	0.9985	0.001683	0	0	1	0	0	0
2L	2349241	G	A			12	0	0	False	1	0	0	0	1	0	0	0	1	0	0	0	1	0	0	0	1	0	0	0	0.9844	0.01538	0	0	0.9946	0.005493	0	0	1	0	0	0	0.9985	0.001683	0	0	0.8335	0.1666	0	0
2L	2349250	T	C			1	0	0	True	1	0	0	0	1	0	0	0	1	0	0	0	1	0	0	0	1	0	0	0	1	0	0	0	1	0	0	0	1	0	0	0	1	0	0	0	0.979	0.02083	0	0
2L	2349259	G	A			4	0	0	True	1	0	0	0	1	0	0	0	1	0	0	0	1	0	0	0	1	0	0	0	1	0	0	0	1	0	0	0	1	0	0	0	0.993	0.006733	0	0	1	0	0	0
2L	2349267	G	A			1	0	0	True	1	0	0	0	1	0	0	0	1	0	0	0	1	0	0	0	1	0	0	0	1	0	0	0	1	0	0	0	1	0	0	0	0.9985	0.001683	0	0	1	0	0	0
2L	2349281	T	G			4	0	0	True	1	0	0	0	1	0	0	0	1	0	0	0	1	0	0	0	1	0	0	0	1	0	0	0	1	0	0	0	1	0	0	0	0.993	0.006733	0	0	1	0	0	0
2L	2349282	C	T			1	0	0	True	1	0	0	0	1	0	0	0	1	0	0	0	1	0	0	0	1	0	0	0	1	0	0	0	0.9946	0.005493	0	0	1	0	0	0	1	0	0	0	1	0	0	0
2L	2349309	C	T			16	0	0	True	1	0	0	0	1	0	0	0	1	0	0	0	1	0	0	0	1	0	0	0	0.9	0.1	0	0	0.9946	0.005493	0	0	1	0	0	0	0.9966	0.003366	0	0	1	0	0	0
2L	2349314	G	T			110	0	0	False	1	0	0	0	1	0	0	0	1	0	0	0	1	0	0	0	1	0	0	0	0.7383	0.2615	0	0	0.5825	0.4175	0	0	1	0	0	0	1	0	0	0	1	0	0	0
2L	2349315	G	A			1	0	0	True	1	0	0	0	1	0	0	0	1	0	0	0	1	0	0	0	1	0	0	0	1	0	0	0	1	0	0	0	1	0	0	0	0.9985	0.001683	0	0	1	0	0	0
2L	2349326	T	C			8	0	0	True	1	0	0	0	1	0	0	0	1	0	0	0	1	0	0	0	1	0	0	0	0.9463	0.05383	0	0	0.9946	0.005493	0	0	1	0	0	0	1	0	0	0	1	0	0	0
2L	2349333	A	C	T		715	25	0	False	0.673	0.318	0.009094	0	0.773	0.2273	0	0	0.681	0.3132	0.005493	0	0.743	0.2568	0	0	0.5723	0.4143	0.01351	0	0.664	0.3362	0	0	0.792	0.1967	0.01124	0	0.5957	0.4043	0	0	0.6484	0.3362	0.015205	0	0.646	0.3542	0	0
2L	2349334	T	A	C		677	35	0	False	0.691	0.309	0	0	0.773	0.2273	0	0	0.703	0.2966	0	0	0.7163	0.2568	0.02702	0	0.6045	0.3955	0	0	0.637	0.2822	0.0806	0	0.781	0.1686	0.05057	0	0.638	0.3618	0	0	0.663	0.3232	0.0136	0	0.646	0.2917	0.0625	0
2L	2349335	A	T			7	0	0	False	1	0	0	0	1	0	0	0	1	0	0	0	1	0	0	0	0.9907	0.009094	0	0	1	0	0	0	1	0	0	0	1	0	0	0	0.993	0.0068	0	0	1	0	0	0
2L	2349336	T	A	G		68	29	0	False	1	0	0	0	0.9546	0.04544	0	0	1	0	0	0	0.9526	0.0473	0	0	0.9453	0.05	0.004547	0	0.9097	0.09015	0	0	0.9316	0.05115	0.01704	0	0.9785	0.010635	0.010635	0	0.9473	0.0273	0.0256	0	0.9375	0.0625	0	0
2L	2349337	T	C	G		512	69	0	False	0.7637	0.2363	0	0	0.773	0.2273	0	0	0.7803	0.2197	0	0	0.7705	0.2297	0	0	0.609	0.2773	0.11365	0	0.805	0.1864	0.00848	0	0.8965	0.10345	0	0	0.663	0.2174	0.11957	0	0.6997	0.2695	0.03072	0	0.729	0.2291	0.04166	0
2L	2349338	C	A	G	T	454	31	153	False	0.7817	0.2181	0	0	0.8184	0.1818	0	0	0.791	0.2087	0	0	0.7637	0.2365	0	0	0.5547	0.2181	0	0.2273	0.7627	0.178	0.02542	0.0339	0.9014	0.07556	0.005814	0.01744	0.5327	0.1414	0.01087	0.3152	0.6465	0.2415	0.03232	0.07996	0.6665	0.1875	0.04166	0.1042
2L	2349339	A	C	G	T	5	34	244	False	0.964	0.009094	0	0.02727	0.9546	0	0	0.04544	0.972	0	0.005554	0.02222	0.9595	0	0	0.04053	0.698	0	0	0.3018	0.871	0	0.0403	0.0887	0.942	0	0.01744	0.0407	0.6665	0	0	0.3333	0.8384	0.0051	0.02892	0.1276	0.8125	0	0.0833	0.1042
2L	2349340	A	G	T		22	482	0	False	0.7456	0.009094	0.2455	0	0.864	0	0.1364	0	0.783	0	0.2167	0	0.7705	0.006756	0.223	0	0.85	0.02272	0.1273	0	0.7656	0	0.2344	0	0.8623	0.02873	0.1092	0	0.886	0.0341	0.0795	0	0.6865	0.00848	0.3052	0	0.696	0	0.3044	0
2L	2349341	A	G	T		173	357	0	False	0.864	0	0.1364	0	0.95	0	0.05	0	0.7725	0	0.2278	0	0.811	0	0.1892	0	0.536	0.3828	0.08105	0	0.7656	0.0547	0.1797	0	0.8467	0.02841	0.125	0	0.587	0.3152	0.09784	0	0.792	0.04437	0.1638	0	0.7607	0.0435	0.1957	0
2L	2349343	G	A	T		37	253	0	False	0.9365	0.06366	0	0	1	0	0	0	1	0	0	0	0.98	0.02	0	0	0.4866	0.02232	0.491	0	0.8613	0.00769	0.1307	0	0.857	0.02747	0.11536	0	0.521	0.010414	0.4688	0	0.922	0.00851	0.0697	0	0.979	0	0.02083	0
2L	2349344	T	G			16	0	0	False	0.964	0.03638	0	0	1	0	0	0	1	0	0	0	0.98	0.02	0	0	1	0	0	0	0.992	0.00769	0	0	0.978	0.02197	0	0	1	0	0	0	0.9985	0.001683	0	0	1	0	0	0
2L	2349371	T	G			2	0	0	True	1	0	0	0	1	0	0	0	1	0	0	0	1	0	0	0	1	0	0	0	1	0	0	0	0.989	0.01099	0	0	1	0	0	0	1	0	0	0	1	0	0	0
2L	2349379	G	C			2	0	0	True	1	0	0	0	1	0	0	0	1	0	0	0	0.993	0.006668	0	0	1	0	0	0	1	0	0	0	0.9946	0.005493	0	0	1	0	0	0	1	0	0	0	1	0	0	0
2L	2349393	T	C			2	0	0	True	1	0	0	0	1	0	0	0	1	0	0	0	0.993	0.006668	0	0	1	0	0	0	1	0	0	0	0.9946	0.005493	0	0	1	0	0	0	1	0	0	0	1	0	0	0
2L	2349394	G	A			821	0	0	False	0.1818	0.8184	0	0	0	1	0	0	0	1	0	0	0.1466	0.8535	0	0	1	0	0	0	0.992	0.00769	0	0	0.9727	0.02747	0	0	1	0	0	0	0.929	0.0707	0	0	1	0	0	0
2L	2349395	T	A			821	0	0	False	0.1818	0.8184	0	0	0	1	0	0	0	1	0	0	0.1466	0.8535	0	0	1	0	0	0	0.992	0.00769	0	0	0.9727	0.02747	0	0	1	0	0	0	0.929	0.0707	0	0	1	0	0	0
2L	2349425	C	T			108	0	0	False	1	0	0	0	1	0	0	0	1	0	0	0	1	0	0	0	1	0	0	0	0.754	0.2461	0	0	0.5825	0.4175	0	0	1	0	0	0	1	0	0	0	1	0	0	0
2L	2349427	G	T			4	0	0	True	1	0	0	0	1	0	0	0	1	0	0	0	1	0	0	0	1	0	0	0	0.992	0.00769	0	0	0.9834	0.01648	0	0	1	0	0	0	1	0	0	0	1	0	0	0
2L	2349432	A	T			16	0	0	True	1	0	0	0	1	0	0	0	1	0	0	0	1	0	0	0	1	0	0	0	1	0	0	0	1	0	0	0	1	0	0	0	0.973	0.02693	0	0	1	0	0	0
2L	2349442	G	A			1	0	0	True	1	0	0	0	1	0	0	0	1	0	0	0	1	0	0	0	1	0	0	0	1	0	0	0	0.9946	0.005493	0	0	1	0	0	0	1	0	0	0	1	0	0	0
2L	2349459	T	C			17	0	0	False	1	0	0	0	1	0	0	0	1	0	0	0	1	0	0	0	1	0	0	0	0.9614	0.03845	0	0	0.934	0.0659	0	0	1	0	0	0	1	0	0	0	1	0	0	0
2L	2349468	C	G	T		12	36	0	False	1	0	0	0	1	0	0	0	1	0	0	0	1	0	0	0	1	0	0	0	0.9	0.04614	0.05383	0	0.813	0.02747	0.1593	0	1	0	0	0	0.9985	0.001683	0	0	1	0	0	0
2L	2349492	T	A			4	0	0	True	1	0	0	0	1	0	0	0	1	0	0	0	1	0	0	0	1	0	0	0	0.9844	0.01538	0	0	0.9946	0.005493	0	0	1	0	0	0	0.9985	0.001683	0	0	1	0	0	0
2L	2349508	G	T			2	0	0	True	1	0	0	0	1	0	0	0	1	0	0	0	1	0	0	0	1	0	0	0	1	0	0	0	0.9946	0.005493	0	0	0.9897	0.010414	0	0	1	0	0	0	1	0	0	0
2L	2349510	T	C			2	0	0	True	1	0	0	0	1	0	0	0	1	0	0	0	1	0	0	0	1	0	0	0	1	0	0	0	0.989	0.01099	0	0	1	0	0	0	1	0	0	0	1	0	0	0
2L	2349518	T	C			109	0	0	True	1	0	0	0	1	0	0	0	1	0	0	0	1	0	0	0	1	0	0	0	0.7383	0.2615	0	0	0.588	0.412	0	0	1	0	0	0	1	0	0	0	1	0	0	0
2L	2349531	A	G			1	0	0	True	1	0	0	0	1	0	0	0	1	0	0	0	1	0	0	0	1	0	0	0	1	0	0	0	1	0	0	0	1	0	0	0	0.9985	0.001683	0	0	1	0	0	0
2L	2349534	C	A			19	0	0	True	1	0	0	0	1	0	0	0	1	0	0	0	1	0	0	0	1	0	0	0	0.9	0.1	0	0	0.9946	0.005493	0	0	1	0	0	0	0.995	0.00505	0	0	1	0	0	0
2L	2349554	T	A			2	0	0	True	1	0	0	0	1	0	0	0	1	0	0	0	1	0	0	0	1	0	0	0	1	0	0	0	0.989	0.01099	0	0	1	0	0	0	1	0	0	0	1	0	0	0
2L	2349575	C	T			3	0	0	True	1	0	0	0	1	0	0	0	1	0	0	0	1	0	0	0	1	0	0	0	1	0	0	0	1	0	0	0	1	0	0	0	0.9985	0.001683	0	0	1	0	0	0
2L	2349577	G	A			3	0	0	True	1	0	0	0	1	0	0	0	1	0	0	0	1	0	0	0	1	0	0	0	1	0	0	0	1	0	0	0	1	0	0	0	0.995	0.00505	0	0	1	0	0	0
2L	2349579	A	T			12	0	0	True	1	0	0	0	1	0	0	0	1	0	0	0	1	0	0	0	1	0	0	0	0.9536	0.04614	0	0	0.978	0.02197	0	0	1	0	0	0	0.9966	0.003366	0	0	1	0	0	0
2L	2349584	T	A			10	0	0	True	1	0	0	0	1	0	0	0	1	0	0	0	1	0	0	0	1	0	0	0	1	0	0	0	0.9946	0.005493	0	0	1	0	0	0	0.9897	0.0101	0	0	1	0	0	0
2L	2349594	T	C			101	0	0	True	1	0	0	0	1	0	0	0	1	0	0	0	1	0	0	0	1	0	0	0	1	0	0	0	1	0	0	0	1	0	0	0	0.985	0.01515	0	0	1	0	0	0
2L	2349595	A	T			15	0	0	True	1	0	0	0	1	0	0	0	1	0	0	0	1	0	0	0	1	0	0	0	0.9844	0.01538	0	0	0.9946	0.005493	0	0	1	0	0	0	0.993	0.006733	0	0	0.8335	0.1666	0	0
2L	2349596	T	A			2	0	0	True	1	0	0	0	1	0	0	0	1	0	0	0	1	0	0	0	0.991	0.00893	0	0	1	0	0	0	1	0	0	0	1	0	0	0	1	0	0	0	1	0	0	0
2L	2349603	C	A			1	0	0	True	1	0	0	0	1	0	0	0	1	0	0	0	1	0	0	0	1	0	0	0	1	0	0	0	0.9946	0.005493	0	0	1	0	0	0	1	0	0	0	1	0	0	0
2L	2349611	C	A			2	0	0	True	1	0	0	0	1	0	0	0	1	0	0	0	1	0	0	0	1	0	0	0	1	0	0	0	1	0	0	0	1	0	0	0	1	0	0	0	1	0	0	0
2L	2349649	T	G			4	0	0	False	1	0	0	0	1	0	0	0	1	0	0	0	1	0	0	0	1	0	0	0	1	0	0	0	0.978	0.02197	0	0	1	0	0	0	1	0	0	0	1	0	0	0
2L	2349665	T	C			16	0	0	False	1	0	0	0	1	0	0	0	1	0	0	0	1	0	0	0	1	0	0	0	1	0	0	0	1	0	0	0	1	0	0	0	1	0	0	0	1	0	0	0
2L	2349681	C	T			48	0	0	False	0.827	0.1727	0	0	1	0	0	0	1	0	0	0	0.94	0.06	0	0	1	0	0	0	1	0	0	0	0.9175	0.0824	0	0	1	0	0	0	1	0	0	0	1	0	0	0
2L	2349683	T	A			2	0	0	False	1	0	0	0	1	0	0	0	1	0	0	0	1	0	0	0	1	0	0	0	1	0	0	0	1	0	0	0	1	0	0	0	0.9966	0.003366	0	0	1	0	0	0
2L	2349684	G	A			100	0	0	False	1	0	0	0	1	0	0	0	1	0	0	0	1	0	0	0	1	0	0	0	0.7383	0.2615	0	0	0.637	0.3625	0	0	1	0	0	0	1	0	0	0	1	0	0	0
2L	2349685	T	C			1	0	0	False	1	0	0	0	1	0	0	0	1	0	0	0	1	0	0	0	1	0	0	0	1	0	0	0	0.9946	0.005493	0	0	1	0	0	0	1	0	0	0	1	0	0	0
2L	2349688	C	T			48	0	0	False	0.827	0.1727	0	0	1	0	0	0	1	0	0	0	0.94	0.06	0	0	1	0	0	0	1	0	0	0	0.9175	0.0824	0	0	1	0	0	0	1	0	0	0	1	0	0	0
2L	2349699	C	A	T		2	72	0	False	0.9907	0	0.009094	0	1	0	0	0	1	0	0	0	0.933	0	0.06665	0	1	0	0	0	0.869	0	0.1307	0	0.824	0.01099	0.1648	0	1	0	0	0	1	0	0	0	1	0	0	0
2L	2349702	G	T			3	0	0	False	1	0	0	0	1	0	0	0	1	0	0	0	1	0	0	0	1	0	0	0	0.9844	0.01538	0	0	0.9946	0.005493	0	0	1	0	0	0	1	0	0	0	1	0	0	0
2L	2349714	C	T			1	0	0	False	1	0	0	0	1	0	0	0	1	0	0	0	1	0	0	0	1	0	0	0	1	0	0	0	1	0	0	0	1	0	0	0	1	0	0	0	1	0	0	0
2L	2349735	C	T			1	0	0	False	1	0	0	0	1	0	0	0	1	0	0	0	1	0	0	0	1	0	0	0	1	0	0	0	1	0	0	0	1	0	0	0	0.9985	0.001683	0	0	1	0	0	0
2L	2349738	A	G			90	0	0	False	1	0	0	0	1	0	0	0	1	0	0	0	1	0	0	0	1	0	0	0	0.8306	0.1692	0	0	0.643	0.3572	0	0	0.979	0.02083	0	0	1	0	0	0	1	0	0	0
2L	2349741	A	T			2119	0	0	False	0.1727	0.827	0	0	0	1	0	0	0	1	0	0	0.06	0.94	0	0	0	1	0	0	0.2	0.8	0	0	0.4724	0.5273	0	0	0.1979	0.8022	0	0	0	1	0	0	0	1	0	0
2L	2349746	G	T			2	0	0	False	1	0	0	0	1	0	0	0	1	0	0	0	1	0	0	0	1	0	0	0	0.992	0.00769	0	0	0.9946	0.005493	0	0	1	0	0	0	1	0	0	0	1	0	0	0
2L	2349762	C	T			2	0	0	False	1	0	0	0	1	0	0	0	1	0	0	0	1	0	0	0	0.9956	0.004463	0	0	1	0	0	0	1	0	0	0	1	0	0	0	0.9985	0.001683	0	0	1	0	0	0
2L	2349767	A	T			4	0	0	False	1	0	0	0	1	0	0	0	1	0	0	0	1	0	0	0	1	0	0	0	1	0	0	0	0.9834	0.01648	0	0	0.9897	0.010414	0	0	1	0	0	0	1	0	0	0
2L	2349773	T	C			1	0	0	False	1	0	0	0	1	0	0	0	1	0	0	0	1	0	0	0	1	0	0	0	1	0	0	0	1	0	0	0	1	0	0	0	0.9985	0.001683	0	0	1	0	0	0
2L	2349776	A	G			2218	0	0	False	0.1727	0.827	0	0	0	1	0	0	0	1	0	0	0.06	0.94	0	0	0	1	0	0	0	1	0	0	0.0824	0.9175	0	0	0.1875	0.8125	0	0	0	1	0	0	0	1	0	0
2L	2349782	A	T			25	0	0	False	1	0	0	0	1	0	0	0	1	0	0	0	1	0	0	0	1	0	0	0	0.969	0.03076	0	0	0.885	0.11536	0	0	1	0	0	0	1	0	0	0	1	0	0	0
2L	2349784	C	T			26	0	0	False	1	0	0	0	1	0	0	0	1	0	0	0	1	0	0	0	1	0	0	0	0.9614	0.03845	0	0	0.885	0.11536	0	0	1	0	0	0	1	0	0	0	1	0	0	0
2L	2349789	G	A			76	0	0	False	1	0	0	0	1	0	0	0	1	0	0	0	1	0	0	0	1	0	0	0	0.854	0.1461	0	0	0.687	0.3132	0	0	1	0	0	0	1	0	0	0	1	0	0	0
2L	2349798	G	A			69	0	0	False	1	0	0	0	1	0	0	0	1	0	0	0	0.993	0.006668	0	0	1	0	0	0	0.885	0.11536	0	0	0.709	0.2913	0	0	1	0	0	0	1	0	0	0	1	0	0	0
2L	2349810	C	T			143	0	0	False	1	0	0	0	1	0	0	0	1	0	0	0	1	0	0	0	1	0	0	0	0.895	0.10486	0	0	0.8647	0.1353	0	0	0.9897	0.010414	0	0	0.978	0.02188	0	0	1	0	0	0
2L	2349826	C	T			25	0	0	False	1	0	0	0	1	0	0	0	1	0	0	0	1	0	0	0	1	0	0	0	0.9917	0.008194	0	0	0.8706	0.1294	0	0	0.979	0.02083	0	0	1	0	0	0	1	0	0	0
2L	2349837	C	A			3	0	0	False	1	0	0	0	1	0	0	0	1	0	0	0	1	0	0	0	1	0	0	0	1	0	0	0	0.994	0.005814	0	0	1	0	0	0	0.9966	0.003366	0	0	1	0	0	0
2L	2349839	G	A			4	0	0	False	1	0	0	0	1	0	0	0	1	0	0	0	1	0	0	0	1	0	0	0	1	0	0	0	1	0	0	0	1	0	0	0	1	0	0	0	1	0	0	0
2L	2349861	T	C			14	0	0	False	1	0	0	0	1	0	0	0	1	0	0	0	1	0	0	0	1	0	0	0	0.9424	0.05737	0	0	0.96	0.04	0	0	1	0	0	0	0.9985	0.001683	0	0	1	0	0	0
2L	2349865	T	C			2155	0	0	False	0.009094	0.9907	0	0	0	1	0	0	0	1	0	0	0.06665	0.933	0	0	0	1	0	0	0.1803	0.82	0	0	0.28	0.72	0	0	0	1	0	0	0	1	0	0	0	1	0	0
2L	2349875	T	A			2	0	0	False	1	0	0	0	1	0	0	0	1	0	0	0	1	0	0	0	1	0	0	0	1	0	0	0	0.987	0.013336	0	0	1	0	0	0	1	0	0	0	1	0	0	0
2L	2349885	A	T			2110	0	0	False	0.009094	0.9907	0	0	0	1	0	0	0	1	0	0	0.0867	0.9136	0	0	0	1	0	0	0.2295	0.7705	0	0	0.34	0.66	0	0	0	1	0	0	0	1	0	0	0.0833	0.9165	0	0
2L	2349901	A	T			10	0	0	False	1	0	0	0	1	0	0	0	1	0	0	0	0.993	0.006668	0	0	1	0	0	0	0.9673	0.03278	0	0	0.973	0.02667	0	0	1	0	0	0	1	0	0	0	1	0	0	0
2L	2349908	A	T			9	0	0	False	1	0	0	0	1	0	0	0	1	0	0	0	1	0	0	0	1	0	0	0	0.9263	0.0738	0	0	1	0	0	0	1	0	0	0	1	0	0	0	1	0	0	0
2L	2349937	T	C			70	0	0	False	0.827	0.1727	0	0	1	0	0	0	1	0	0	0	0.94	0.06	0	0	1	0	0	0	1	0	0	0	0.875	0.125	0	0	0.8125	0.1875	0	0	1	0	0	0	1	0	0	0
2L	2349960	T	A			71	0	0	False	0.827	0.1727	0	0	1	0	0	0	1	0	0	0	0.94	0.06	0	0	1	0	0	0	1	0	0	0	0.8687	0.1316	0	0	0.8125	0.1875	0	0	1	0	0	0	1	0	0	0
2L	2349979	C	A			1	0	0	False	1	0	0	0	1	0	0	0	1	0	0	0	1	0	0	0	1	0	0	0	1	0	0	0	0.9937	0.00658	0	0	1	0	0	0	1	0	0	0	1	0	0	0
2L	2349986	G	A			2	0	0	False	1	0	0	0	1	0	0	0	1	0	0	0	1	0	0	0	1	0	0	0	1	0	0	0	1	0	0	0	1	0	0	0	0.9966	0.003366	0	0	1	0	0	0
2L	2349999	A	G			2	0	0	False	1	0	0	0	1	0	0	0	1	0	0	0	1	0	0	0	1	0	0	0	1	0	0	0	1	0	0	0	1	0	0	0	0.9985	0.001683	0	0	1	0	0	0
2L	2350001	C	T			1	0	0	False	1	0	0	0	1	0	0	0	0.9946	0.005436	0	0	1	0	0	0	1	0	0	0	1	0	0	0	1	0	0	0	1	0	0	0	1	0	0	0	1	0	0	0
2L	2350009	C	T			3	0	0	False	1	0	0	0	1	0	0	0	1	0	0	0	1	0	0	0	1	0	0	0	1	0	0	0	1	0	0	0	1	0	0	0	0.995	0.00505	0	0	1	0	0	0
2L	2350034	C	T			556	0	0	False	1	0	0	0	1	0	0	0	1	0	0	0	1	0	0	0	0.527	0.4731	0	0	0.6064	0.3936	0	0	0.816	0.1842	0	0	0.2396	0.7603	0	0	0.6836	0.3164	0	0	0.729	0.2708	0	0
2L	2350035	A	G			2	0	0	False	1	0	0	0	1	0	0	0	1	0	0	0	1	0	0	0	1	0	0	0	1	0	0	0	1	0	0	0	1	0	0	0	0.9966	0.003366	0	0	1	0	0	0
2L	2350081	A	T			2	0	0	False	1	0	0	0	1	0	0	0	1	0	0	0	1	0	0	0	1	0	0	0	0.9834	0.01639	0	0	1	0	0	0	1	0	0	0	1	0	0	0	1	0	0	0
2L	2350113	C	T			5	0	0	False	1	0	0	0	1	0	0	0	1	0	0	0	1	0	0	0	1	0	0	0	0.9917	0.00833	0	0	1	0	0	0	1	0	0	0	1	0	0	0	0.9165	0.0833	0	0
2L	2350114	C	G			2	0	0	False	1	0	0	0	1	0	0	0	1	0	0	0	1	0	0	0	1	0	0	0	1	0	0	0	1	0	0	0	1	0	0	0	1	0	0	0	1	0	0	0
2L	2350122	T	G			2231	0	0	False	0	1	0	0	0	1	0	0	0	1	0	0	0.02	0.98	0	0	0	1	0	0	0.00833	0.9917	0	0	0.06494	0.935	0	0	0	1	0	0	0	1	0	0	0	1	0	0
2L	2350159	T	C			109	0	0	False	1	0	0	0	1	0	0	0	1	0	0	0	1	0	0	0	1	0	0	0	1	0	0	0	1	0	0	0	1	0	0	0	0.8486	0.1515	0	0	1	0	0	0
2L	2350163	C	T			74	0	0	False	0.9907	0.009094	0	0	1	0	0	0	1	0	0	0	0.953	0.04666	0	0	1	0	0	0	0.825	0.175	0	0	0.7866	0.2134	0	0	1	0	0	0	1	0	0	0	1	0	0	0
2L	2350175	C	T			10	0	0	False	1	0	0	0	1	0	0	0	1	0	0	0	1	0	0	0	1	0	0	0	0.9165	0.0833	0	0	1	0	0	0	1	0	0	0	1	0	0	0	1	0	0	0
2L	2350184	A	G			2	0	0	False	1	0	0	0	1	0	0	0	1	0	0	0	1	0	0	0	1	0	0	0	1	0	0	0	0.987	0.013336	0	0	1	0	0	0	1	0	0	0	1	0	0	0
2L	2350213	G	A			1	0	0	False	1	0	0	0	1	0	0	0	1	0	0	0	1	0	0	0	1	0	0	0	1	0	0	0	1	0	0	0	1	0	0	0	0.9985	0.001683	0	0	1	0	0	0
2L	2350228	C	G			1	0	0	False	1	0	0	0	1	0	0	0	1	0	0	0	1	0	0	0	1	0	0	0	1	0	0	0	1	0	0	0	1	0	0	0	0.9985	0.001683	0	0	1	0	0	0
2L	2350231	C	T			93	0	0	False	0.9907	0.009094	0	0	1	0	0	0	1	0	0	0	0.94	0.06	0	0	1	0	0	0	0.808	0.1917	0	0	0.7534	0.2467	0	0	1	0	0	0	1	0	0	0	0.9165	0.0833	0	0
2L	2350247	C	A			1	0	0	False	1	0	0	0	1	0	0	0	1	0	0	0	1	0	0	0	1	0	0	0	1	0	0	0	1	0	0	0	1	0	0	0	0.9985	0.001683	0	0	1	0	0	0
2L	2350282	T	A			143	0	0	False	1	0	0	0	1	0	0	0	1	0	0	0	1	0	0	0	1	0	0	0	0.8667	0.1333	0	0	0.8896	0.1104	0	0	1	0	0	0	0.823	0.1768	0	0	0.9165	0.0833	0	0
2L	2350285	A	T			24	0	0	False	1	0	0	0	1	0	0	0	1	0	0	0	1	0	0	0	1	0	0	0	0.9375	0.0625	0	0	0.9023	0.09753	0	0	1	0	0	0	1	0	0	0	1	0	0	0
2L	2350296	C	A			1	0	0	True	1	0	0	0	1	0	0	0	1	0	0	0	1	0	0	0	1	0	0	0	1	0	0	0	1	0	0	0	1	0	0	0	1	0	0	0	0.979	0.02083	0	0
2L	2350298	T	A			116	0	0	True	1	0	0	0	1	0	0	0	1	0	0	0	1	0	0	0	1	0	0	0	0.923	0.0769	0	0	0.9834	0.01648	0	0	1	0	0	0	0.9834	0.01683	0	0	1	0	0	0
2L	2350305	A	T			83	0	0	False	1	0	0	0	1	0	0	0	1	0	0	0	1	0	0	0	1	0	0	0	0.777	0.223	0	0	0.703	0.2966	0	0	1	0	0	0	1	0	0	0	1	0	0	0
2L	2350324	A	T			1	0	0	True	1	0	0	0	1	0	0	0	1	0	0	0	1	0	0	0	1	0	0	0	1	0	0	0	1	0	0	0	1	0	0	0	0.9985	0.001683	0	0	1	0	0	0
2L	2350327	C	T			2006	0	0	True	0.1818	0.8184	0	0	0	1	0	0	0	1	0	0	0.1466	0.8535	0	0	0	1	0	0	0.3923	0.608	0	0	0.665	0.3352	0	0	0.1875	0.8125	0	0	0	1	0	0	0.0833	0.9165	0	0
2L	2350333	G	A			1	0	0	True	1	0	0	0	1	0	0	0	1	0	0	0	1	0	0	0	1	0	0	0	1	0	0	0	1	0	0	0	1	0	0	0	1	0	0	0	1	0	0	0
2L	2350334	G	A			91	0	0	True	1	0	0	0	1	0	0	0	1	0	0	0	1	0	0	0	1	0	0	0	0.7847	0.2153	0	0	0.654	0.3462	0	0	1	0	0	0	1	0	0	0	1	0	0	0
2L	2350338	T	A			1	0	0	True	1	0	0	0	1	0	0	0	1	0	0	0	1	0	0	0	1	0	0	0	1	0	0	0	1	0	0	0	1	0	0	0	0.9985	0.001683	0	0	1	0	0	0
2L	2350347	A	T			1	0	0	True	1	0	0	0	1	0	0	0	1	0	0	0	1	0	0	0	1	0	0	0	1	0	0	0	1	0	0	0	1	0	0	0	0.9985	0.001683	0	0	1	0	0	0
2L	2350357	G	A			2	0	0	True	1	0	0	0	1	0	0	0	1	0	0	0	1	0	0	0	1	0	0	0	1	0	0	0	0.989	0.01099	0	0	1	0	0	0	1	0	0	0	1	0	0	0
2L	2350378	T	C			89	0	0	True	1	0	0	0	1	0	0	0	1	0	0	0	1	0	0	0	1	0	0	0	0.777	0.223	0	0	0.6704	0.3296	0	0	1	0	0	0	1	0	0	0	1	0	0	0
2L	2350400	G	A			8	0	0	False	1	0	0	0	1	0	0	0	1	0	0	0	1	0	0	0	1	0	0	0	0.9844	0.01538	0	0	0.967	0.03296	0	0	1	0	0	0	1	0	0	0	1	0	0	0
2L	2350402	T	A			8	0	0	False	1	0	0	0	1	0	0	0	1	0	0	0	1	0	0	0	1	0	0	0	0.9844	0.01538	0	0	0.967	0.03296	0	0	1	0	0	0	1	0	0	0	1	0	0	0
2L	2350406	G	T			60	0	0	False	1	0	0	0	1	0	0	0	1	0	0	0	1	0	0	0	1	0	0	0	0.8438	0.1562	0	0	0.7754	0.2247	0	0	1	0	0	0	1	0	0	0	1	0	0	0
2L	2350407	T	C			53	0	0	False	1	0	0	0	1	0	0	0	1	0	0	0	1	0	0	0	1	0	0	0	0.8613	0.1384	0	0	0.813	0.1868	0	0	1	0	0	0	0.9985	0.001683	0	0	1	0	0	0
2L	2350415	G	A	C		37	2	0	False	1	0	0	0	1	0	0	0	1	0	0	0	1	0	0	0	1	0	0	0	0.8613	0.1384	0	0	0.888	0.11176	0	0	1	0	0	0	0.9966	0	0.003366	0	1	0	0	0
2L	2350417	A	T			35	0	0	False	1	0	0	0	1	0	0	0	1	0	0	0	1	0	0	0	1	0	0	0	0.8613	0.1384	0	0	0.899	0.1012	0	0	1	0	0	0	1	0	0	0	1	0	0	0
2L	2350421	T	C			35	0	0	False	1	0	0	0	1	0	0	0	1	0	0	0	1	0	0	0	1	0	0	0	0.8613	0.1384	0	0	0.899	0.1012	0	0	1	0	0	0	1	0	0	0	1	0	0	0
2L	2350425	C	G			35	0	0	False	1	0	0	0	1	0	0	0	1	0	0	0	1	0	0	0	1	0	0	0	0.854	0.1461	0	0	0.904	0.0964	0	0	1	0	0	0	1	0	0	0	1	0	0	0
2L	2350441	G	A			28	0	0	False	1	0	0	0	1	0	0	0	1	0	0	0	1	0	0	0	1	0	0	0	0.9	0.1	0	0	0.9097	0.09033	0	0	1	0	0	0	1	0	0	0	1	0	0	0
2L	2350442	T	C			29	0	0	False	1	0	0	0	1	0	0	0	1	0	0	0	1	0	0	0	1	0	0	0	0.892	0.10767	0	0	0.9097	0.09033	0	0	1	0	0	0	1	0	0	0	1	0	0	0
2L	2350458	G	A			2170	0	0	False	0.1727	0.827	0	0	0	1	0	0	0	1	0	0	0.06	0.94	0	0	0	1	0	0	0.1	0.9	0	0	0.1875	0.8125	0	0	0.1875	0.8125	0	0	0	1	0	0	0	1	0	0
2L	2350460	A	G			18	0	0	False	1	0	0	0	1	0	0	0	1	0	0	0	1	0	0	0	1	0	0	0	0.922	0.0781	0	0	0.949	0.05063	0	0	1	0	0	0	1	0	0	0	1	0	0	0
2L	2350468	G	T			12	0	0	False	1	0	0	0	1	0	0	0	1	0	0	0	1	0	0	0	1	0	0	0	0.952	0.0476	0	0	0.9614	0.03845	0	0	1	0	0	0	1	0	0	0	1	0	0	0
2L	2350490	G	C			870	0	0	False	0.1909	0.809	0	0	0	1	0	0	0.005436	0.9946	0	0	0.1466	0.8535	0	0	1	0	0	0	0.902	0.0984	0	0	0.888	0.1118	0	0	1	0	0	0	0.887	0.1128	0	0	1	0	0	0
2L	2350519	G	T			2040	0	0	False	0.1909	0.809	0	0	0	1	0	0	0.005436	0.9946	0	0	0.14	0.86	0	0	0	1	0	0	0.2213	0.779	0	0	0.4534	0.547	0	0	0.1875	0.8125	0	0	0	1	0	0	0.0833	0.9165	0	0
2L	2350532	A	G			2	0	0	False	1	0	0	0	1	0	0	0	1	0	0	0	1	0	0	0	1	0	0	0	1	0	0	0	1	0	0	0	1	0	0	0	0.9966	0.003366	0	0	1	0	0	0
2L	2350533	G	A			8	0	0	False	1	0	0	0	1	0	0	0	1	0	0	0	0.993	0.006668	0	0	1	0	0	0	0.9756	0.0246	0	0	0.9736	0.02632	0	0	1	0	0	0	1	0	0	0	1	0	0	0
2L	2350539	G	T			18	0	0	False	1	0	0	0	1	0	0	0	1	0	0	0	1	0	0	0	1	0	0	0	1	0	0	0	1	0	0	0	0.8125	0.1875	0	0	1	0	0	0	1	0	0	0
2L	2350552	A	G			70	0	0	False	0.827	0.1727	0	0	1	0	0	0	1	0	0	0	0.94	0.06	0	0	1	0	0	0	0.9834	0.01639	0	0	0.8735	0.1267	0	0	0.8125	0.1875	0	0	1	0	0	0	1	0	0	0
2L	2350554	C	T			11	0	0	False	1	0	0	0	1	0	0	0	1	0	0	0	0.993	0.006668	0	0	1	0	0	0	0.9673	0.03278	0	0	0.973	0.02667	0	0	1	0	0	0	1	0	0	0	1	0	0	0
2L	2350584	T	A			1	0	0	False	1	0	0	0	1	0	0	0	1	0	0	0	1	0	0	0	1	0	0	0	1	0	0	0	1	0	0	0	1	0	0	0	1	0	0	0	1	0	0	0
2L	2350591	A	T			14	0	0	False	0.8726	0.1273	0	0	1	0	0	0	1	0	0	0	1	0	0	0	1	0	0	0	1	0	0	0	1	0	0	0	1	0	0	0	1	0	0	0	1	0	0	0
2L	2350628	G	A			1	0	0	False	1	0	0	0	1	0	0	0	1	0	0	0	1	0	0	0	1	0	0	0	1	0	0	0	1	0	0	0	1	0	0	0	1	0	0	0	0.979	0.02083	0	0
2L	2350650	A	T			2	0	0	False	1	0	0	0	1	0	0	0	1	0	0	0	1	0	0	0	1	0	0	0	1	0	0	0	0.987	0.01316	0	0	1	0	0	0	1	0	0	0	1	0	0	0
2L	2350655	C	A			2	0	0	False	1	0	0	0	1	0	0	0	1	0	0	0	1	0	0	0	1	0	0	0	1	0	0	0	0.987	0.01316	0	0	1	0	0	0	1	0	0	0	1	0	0	0
2L	2350731	T	C			1	0	0	False	1	0	0	0	1	0	0	0	0.9946	0.005436	0	0	1	0	0	0	1	0	0	0	1	0	0	0	1	0	0	0	1	0	0	0	1	0	0	0	1	0	0	0
2L	2350738	T	A			1	0	0	False	1	0	0	0	1	0	0	0	1	0	0	0	1	0	0	0	1	0	0	0	1	0	0	0	0.9937	0.00658	0	0	1	0	0	0	1	0	0	0	1	0	0	0
2L	2350766	T	A			1	0	0	False	1	0	0	0	1	0	0	0	1	0	0	0	1	0	0	0	1	0	0	0	1	0	0	0	1	0	0	0	1	0	0	0	1	0	0	0	1	0	0	0
2L	2350775	T	A			1	0	0	False	1	0	0	0	1	0	0	0	1	0	0	0	1	0	0	0	1	0	0	0	1	0	0	0	1	0	0	0	1	0	0	0	0.9985	0.001683	0	0	1	0	0	0
2L	2350776	G	A			68	0	0	False	0.827	0.1727	0	0	1	0	0	0	1	0	0	0	0.94	0.06	0	0	1	0	0	0	1	0	0	0	0.875	0.125	0	0	0.8125	0.1875	0	0	1	0	0	0	1	0	0	0
2L	2350816	C	T			1	0	0	False	1	0	0	0	1	0	0	0	1	0	0	0	1	0	0	0	1	0	0	0	1	0	0	0	1	0	0	0	1	0	0	0	1	0	0	0	1	0	0	0
2L	2350829	T	C			14	0	0	False	0.9546	0.04544	0	0	1	0	0	0	1	0	0	0	0.94	0.06	0	0	1	0	0	0	1	0	0	0	1	0	0	0	1	0	0	0	1	0	0	0	1	0	0	0
2L	2350845	T	A			3	0	0	False	1	0	0	0	1	0	0	0	1	0	0	0	1	0	0	0	1	0	0	0	1	0	0	0	0.987	0.013336	0	0	1	0	0	0	0.9985	0.001683	0	0	1	0	0	0
2L	2350848	A	T			1	0	0	False	1	0	0	0	1	0	0	0	1	0	0	0	1	0	0	0	1	0	0	0	1	0	0	0	1	0	0	0	1	0	0	0	0.9985	0.001683	0	0	1	0	0	0
2L	2350879	T	A			8	0	0	False	1	0	0	0	1	0	0	0	1	0	0	0	1	0	0	0	1	0	0	0	0.942	0.05832	0	0	0.9937	0.00658	0	0	1	0	0	0	1	0	0	0	1	0	0	0
2L	2350888	T	A			2040	0	0	False	0.1818	0.8184	0	0	0	1	0	0	0	1	0	0	0.1466	0.8535	0	0	0	1	0	0	0.2417	0.7583	0	0	0.4539	0.546	0	0	0.1875	0.8125	0	0	0	1	0	0	0.0833	0.9165	0	0
2L	2350889	G	A			205	0	0	False	1	0	0	0	1	0	0	0	1	0	0	0	1	0	0	0	0.4731	0.527	0	0	0.7334	0.2666	0	0	0.86	0.14	0	0	0.9478	0.0521	0	0	0.9526	0.04715	0	0	1	0	0	0
2L	2350894	G	A			8	0	0	False	1	0	0	0	1	0	0	0	1	0	0	0	1	0	0	0	1	0	0	0	1	0	0	0	1	0	0	0	1	0	0	0	1	0	0	0	0.8335	0.1666	0	0
2L	2350914	C	T			1	0	0	False	1	0	0	0	1	0	0	0	1	0	0	0	1	0	0	0	1	0	0	0	1	0	0	0	1	0	0	0	1	0	0	0	0.9985	0.001683	0	0	1	0	0	0
2L	2350917	T	C			1	0	0	False	1	0	0	0	1	0	0	0	1	0	0	0	1	0	0	0	1	0	0	0	1	0	0	0	1	0	0	0	1	0	0	0	1	0	0	0	1	0	0	0
2L	2350923	C	T			19	0	0	False	1	0	0	0	1	0	0	0	1	0	0	0	1	0	0	0	1	0	0	0	1	0	0	0	1	0	0	0	1	0	0	0	0.968	0.0321	0	0	1	0	0	0
2L	2350934	C	T			3	0	0	False	1	0	0	0	1	0	0	0	1	0	0	0	0.993	0.006668	0	0	1	0	0	0	1	0	0	0	0.993	0.006668	0	0	1	0	0	0	1	0	0	0	1	0	0	0
2L	2350936	C	T			11	0	0	False	1	0	0	0	1	0	0	0	1	0	0	0	0.993	0.006668	0	0	1	0	0	0	0.967	0.03333	0	0	0.973	0.02667	0	0	1	0	0	0	1	0	0	0	1	0	0	0
2L	2350937	G	T			1	0	0	False	1	0	0	0	1	0	0	0	1	0	0	0	0.993	0.006668	0	0	1	0	0	0	1	0	0	0	1	0	0	0	1	0	0	0	1	0	0	0	1	0	0	0
2L	2350939	T	A	C		1251	21	0	False	0.1818	0.8184	0	0	0	1	0	0	0	0.984	0.01631	0	0.1466	0.8467	0.006668	0	1	0	0	0	0.875	0.125	0	0	0.8267	0.16	0.013336	0	1	0	0	0	0.3687	0.6196	0.01179	0	0.3542	0.604	0.04166	0
2L	2350946	G	A			20	0	0	False	1	0	0	0	1	0	0	0	1	0	0	0	0.953	0.04666	0	0	1	0	0	0	1	0	0	0	1	0	0	0	1	0	0	0	1	0	0	0	1	0	0	0
2L	2350947	C	T			1	0	0	False	1	0	0	0	1	0	0	0	1	0	0	0	1	0	0	0	1	0	0	0	1	0	0	0	0.993	0.006668	0	0	1	0	0	0	1	0	0	0	1	0	0	0
2L	2350949	A	T			1	0	0	False	1	0	0	0	1	0	0	0	1	0	0	0	1	0	0	0	1	0	0	0	1	0	0	0	1	0	0	0	1	0	0	0	0.9985	0.001683	0	0	1	0	0	0
2L	2350962	A	C	T		1	1	0	False	1	0	0	0	1	0	0	0	1	0	0	0	1	0	0	0	1	0	0	0	1	0	0	0	1	0	0	0	1	0	0	0	0.9985	0.001683	0	0	1	0	0	0
2L	2350975	T	A			1	0	0	False	1	0	0	0	1	0	0	0	1	0	0	0	1	0	0	0	1	0	0	0	1	0	0	0	1	0	0	0	1	0	0	0	0.9985	0.001683	0	0	1	0	0	0
2L	2351000	G	A			1	0	0	False	1	0	0	0	1	0	0	0	1	0	0	0	1	0	0	0	1	0	0	0	1	0	0	0	1	0	0	0	1	0	0	0	1	0	0	0	1	0	0	0
2L	2351009	T	A			2242	0	0	False	0	1	0	0	0	1	0	0	0	1	0	0	0	1	0	0	0	1	0	0	0	1	0	0	0	1	0	0	0	1	0	0	0	1	0	0	0	1	0	0
2L	2351017	T	C			11	0	0	False	1	0	0	0	1	0	0	0	1	0	0	0	0.993	0.006668	0	0	1	0	0	0	0.967	0.03333	0	0	0.973	0.02667	0	0	1	0	0	0	1	0	0	0	1	0	0	0
2L	2351025	G	A			68	0	0	False	0.827	0.1727	0	0	1	0	0	0	1	0	0	0	0.94	0.06	0	0	1	0	0	0	1	0	0	0	0.8735	0.1267	0	0	0.8125	0.1875	0	0	1	0	0	0	1	0	0	0
2L	2351026	C	T			1271	0	0	False	0.1818	0.8184	0	0	0	1	0	0	0	1	0	0	0.1466	0.8535	0	0	1	0	0	0	0.875	0.125	0	0	0.8267	0.1733	0	0	1	0	0	0	0.3687	0.6313	0	0	0.3542	0.646	0	0
2L	2351031	A	T			45	0	0	False	0.964	0.03638	0	0	1	0	0	0	1	0	0	0	0.94	0.06	0	0	1	0	0	0	1	0	0	0	0.9067	0.0933	0	0	0.8125	0.1875	0	0	1	0	0	0	1	0	0	0
2L	2351036	A	C			1	0	0	False	1	0	0	0	1	0	0	0	1	0	0	0	1	0	0	0	1	0	0	0	1	0	0	0	1	0	0	0	1	0	0	0	0.9985	0.001683	0	0	1	0	0	0
2L	2351044	G	A			2	0	0	False	1	0	0	0	1	0	0	0	1	0	0	0	1	0	0	0	1	0	0	0	0.9917	0.00833	0	0	1	0	0	0	1	0	0	0	1	0	0	0	1	0	0	0
2L	2351053	A	C			11	0	0	False	1	0	0	0	1	0	0	0	1	0	0	0	0.993	0.006668	0	0	1	0	0	0	0.967	0.03333	0	0	0.973	0.02667	0	0	1	0	0	0	1	0	0	0	1	0	0	0
2L	2351063	C	T			1	0	0	False	1	0	0	0	1	0	0	0	1	0	0	0	1	0	0	0	1	0	0	0	1	0	0	0	1	0	0	0	1	0	0	0	0.9985	0.001683	0	0	1	0	0	0
2L	2351100	T	C			2106	0	0	False	0.009094	0.9907	0	0	0	1	0	0	0	1	0	0	0.0867	0.9136	0	0	0	1	0	0	0.2333	0.7666	0	0	0.34	0.66	0	0	0	1	0	0	0	1	0	0	0.0833	0.9165	0	0
2L	2351107	A	T			14	0	0	False	1	0	0	0	1	0	0	0	1	0	0	0	1	0	0	0	1	0	0	0	0.9165	0.0833	0	0	0.98	0.02	0	0	1	0	0	0	1	0	0	0	1	0	0	0
2L	2351129	G	A			2	0	0	False	1	0	0	0	1	0	0	0	1	0	0	0	1	0	0	0	1	0	0	0	1	0	0	0	0.987	0.013336	0	0	1	0	0	0	1	0	0	0	1	0	0	0
2L	2351131	G	C			152	0	0	False	1	0	0	0	1	0	0	0	1	0	0	0	1	0	0	0	1	0	0	0	0.8584	0.1417	0	0	0.8936	0.1067	0	0	1	0	0	0	0.8096	0.1902	0	0	0.896	0.1042	0	0
2L	2351148	T	C			5	0	0	False	1	0	0	0	1	0	0	0	1	0	0	0	0.993	0.006668	0	0	1	0	0	0	1	0	0	0	0.9873	0.01282	0	0	1	0	0	0	0.9985	0.001683	0	0	1	0	0	0
2L	2351151	A	G			29	0	0	False	0.9907	0.009094	0	0	1	0	0	0	1	0	0	0	0.987	0.013336	0	0	1	0	0	0	0.9517	0.0484	0	0	0.92	0.08026	0	0	0.9897	0.010414	0	0	0.993	0.006733	0	0	1	0	0	0
2L	2351155	C	T			1	0	0	False	1	0	0	0	1	0	0	0	1	0	0	0	1	0	0	0	1	0	0	0	1	0	0	0	0.994	0.006096	0	0	1	0	0	0	1	0	0	0	1	0	0	0
2L	2351166	C	T			7	0	0	False	1	0	0	0	1	0	0	0	1	0	0	0	1	0	0	0	1	0	0	0	0.9917	0.008064	0	0	0.9644	0.0357	0	0	1	0	0	0	1	0	0	0	1	0	0	0
2L	2351168	A	T			8	0	0	False	1	0	0	0	1	0	0	0	1	0	0	0	1	0	0	0	1	0	0	0	0.984	0.01613	0	0	0.9644	0.0357	0	0	1	0	0	0	1	0	0	0	1	0	0	0
2L	2351170	T	C			7	0	0	False	1	0	0	0	1	0	0	0	1	0	0	0	1	0	0	0	1	0	0	0	0.984	0.01613	0	0	0.97	0.02975	0	0	1	0	0	0	1	0	0	0	1	0	0	0
2L	2351172	A	T			2	0	0	False	1	0	0	0	1	0	0	0	1	0	0	0	1	0	0	0	1	0	0	0	1	0	0	0	0.988	0.01205	0	0	1	0	0	0	1	0	0	0	1	0	0	0
2L	2351173	G	T			6	0	0	False	1	0	0	0	1	0	0	0	0.9946	0.005436	0	0	1	0	0	0	1	0	0	0	1	0	0	0	0.976	0.0238	0	0	1	0	0	0	1	0	0	0	1	0	0	0
2L	2351174	T	C			15	0	0	False	1	0	0	0	1	0	0	0	1	0	0	0	0.98	0.02	0	0	1	0	0	0	0.984	0.01613	0	0	0.9517	0.0482	0	0	1	0	0	0	0.9966	0.003366	0	0	1	0	0	0
2L	2351175	T	C			7	0	0	False	1	0	0	0	1	0	0	0	1	0	0	0	1	0	0	0	1	0	0	0	0.984	0.01613	0	0	0.97	0.02975	0	0	1	0	0	0	1	0	0	0	1	0	0	0
2L	2351181	C	T			55	0	0	False	0.9727	0.02727	0	0	1	0	0	0	0.9893	0.01087	0	0	0.94	0.06	0	0	0.9956	0.004463	0	0	0.968	0.03226	0	0	0.869	0.131	0	0	0.979	0.02083	0	0	0.9917	0.008415	0	0	0.979	0.02083	0	0
2L	2351199	G	A			7	0	0	False	1	0	0	0	1	0	0	0	1	0	0	0	0.993	0.006668	0	0	1	0	0	0	1	0	0	0	0.9697	0.03012	0	0	1	0	0	0	1	0	0	0	1	0	0	0
2L	2351202	G	T			2	0	0	False	1	0	0	0	1	0	0	0	1	0	0	0	1	0	0	0	1	0	0	0	1	0	0	0	1	0	0	0	1	0	0	0	0.9985	0.001683	0	0	1	0	0	0
2L	2351223	C	T			6	0	0	False	0.9907	0.009094	0	0	1	0	0	0	1	0	0	0	1	0	0	0	1	0	0	0	0.992	0.007812	0	0	0.976	0.0238	0	0	1	0	0	0	1	0	0	0	1	0	0	0
2L	2351230	T	A			49	0	0	False	0.9727	0.02727	0	0	1	0	0	0	0.9893	0.01087	0	0	0.96	0.04	0	0	1	0	0	0	0.9297	0.0703	0	0	0.899	0.1012	0	0	0.9897	0.010414	0	0	0.9897	0.0101	0	0	1	0	0	0
2L	2351234	A	G			5	0	0	False	1	0	0	0	1	0	0	0	1	0	0	0	1	0	0	0	0.991	0.00893	0	0	1	0	0	0	0.9883	0.011765	0	0	1	0	0	0	0.9985	0.001683	0	0	1	0	0	0
2L	2351236	A	G			3	0	0	False	1	0	0	0	1	0	0	0	1	0	0	0	1	0	0	0	1	0	0	0	1	0	0	0	0.983	0.01724	0	0	1	0	0	0	1	0	0	0	1	0	0	0
2L	2351239	C	A			14	0	0	False	0.9727	0.02727	0	0	1	0	0	0	1	0	0	0	1	0	0	0	0.9956	0.004463	0	0	0.992	0.007935	0	0	0.96	0.04022	0	0	1	0	0	0	0.9985	0.001683	0	0	1	0	0	0
2L	2351240	A	C			7	0	0	False	1	0	0	0	1	0	0	0	1	0	0	0	1	0	0	0	1	0	0	0	0.9766	0.02344	0	0	0.977	0.023	0	0	1	0	0	0	1	0	0	0	1	0	0	0
2L	2351243	A	C			3	0	0	False	1	0	0	0	1	0	0	0	1	0	0	0	1	0	0	0	1	0	0	0	0.992	0.007812	0	0	0.9883	0.0115	0	0	1	0	0	0	1	0	0	0	1	0	0	0
2L	2351248	C	T			3	0	0	False	1	0	0	0	1	0	0	0	1	0	0	0	1	0	0	0	0.991	0.00893	0	0	1	0	0	0	1	0	0	0	1	0	0	0	0.9985	0.001683	0	0	1	0	0	0
2L	2351251	G	A			10	0	0	False	1	0	0	0	1	0	0	0	0.978	0.02174	0	0	0.993	0.006668	0	0	1	0	0	0	0.992	0.007935	0	0	0.989	0.01136	0	0	1	0	0	0	0.9966	0.003366	0	0	1	0	0	0
2L	2351255	T	A			9	0	0	False	1	0	0	0	1	0	0	0	1	0	0	0	0.993	0.006668	0	0	1	0	0	0	1	0	0	0	0.9717	0.02841	0	0	1	0	0	0	0.9985	0.001683	0	0	1	0	0	0
2L	2351259	C	A			10	0	0	False	1	0	0	0	1	0	0	0	0.978	0.02174	0	0	0.993	0.006668	0	0	1	0	0	0	0.992	0.007812	0	0	0.989	0.01136	0	0	1	0	0	0	0.9966	0.003366	0	0	1	0	0	0
2L	2351260	A	G			11	0	0	False	0.9907	0.009094	0	0	1	0	0	0	1	0	0	0	1	0	0	0	1	0	0	0	0.961	0.03906	0	0	0.983	0.01686	0	0	1	0	0	0	1	0	0	0	1	0	0	0
2L	2351264	T	A	C		727	6	0	False	1	0	0	0	1	0	0	0	1	0	0	0	1	0	0	0	0.0625	0.9375	0	0	0.4375	0.5625	0	0	0.736	0.2642	0	0	0.2188	0.7812	0	0	0.6294	0.3604	0.0101	0	0.729	0.2708	0	0
2L	2351266	G	C			1	0	0	False	1	0	0	0	1	0	0	0	1	0	0	0	1	0	0	0	1	0	0	0	1	0	0	0	1	0	0	0	1	0	0	0	1	0	0	0	1	0	0	0
2L	2351267	A	T			21	0	0	False	0.982	0.01819	0	0	1	0	0	0	0.9946	0.005436	0	0	0.96	0.04	0	0	1	0	0	0	0.9766	0.02344	0	0	0.9663	0.03372	0	0	1	0	0	0	1	0	0	0	1	0	0	0
2L	2351268	T	A			2	0	0	False	1	0	0	0	1	0	0	0	1	0	0	0	1	0	0	0	1	0	0	0	1	0	0	0	0.989	0.01124	0	0	1	0	0	0	1	0	0	0	1	0	0	0
2L	2351269	T	A			27	0	0	False	0.982	0.01819	0	0	1	0	0	0	0.9946	0.005436	0	0	0.92	0.08	0	0	1	0	0	0	0.977	0.02307	0	0	0.9604	0.03976	0	0	1	0	0	0	1	0	0	0	1	0	0	0
2L	2351273	C	T			9	0	0	False	1	0	0	0	1	0	0	0	1	0	0	0	1	0	0	0	1	0	0	0	1	0	0	0	0.967	0.03333	0	0	1	0	0	0	0.9966	0.003366	0	0	1	0	0	0
2L	2351274	T	C			1	0	0	False	1	0	0	0	1	0	0	0	1	0	0	0	1	0	0	0	1	0	0	0	1	0	0	0	0.994	0.00562	0	0	1	0	0	0	1	0	0	0	1	0	0	0
2L	2351276	G	A	C		5	1	0	False	1	0	0	0	1	0	0	0	1	0	0	0	1	0	0	0	1	0	0	0	0.977	0.02307	0	0	0.989	0.01124	0	0	1	0	0	0	0.9985	0	0.001683	0	1	0	0	0
2L	2351277	C	T			13	0	0	False	1	0	0	0	1	0	0	0	1	0	0	0	0.987	0.013336	0	0	1	0	0	0	0.969	0.03076	0	0	0.9775	0.02248	0	0	1	0	0	0	1	0	0	0	1	0	0	0
2L	2351278	C	A			4	0	0	False	1	0	0	0	1	0	0	0	1	0	0	0	1	0	0	0	1	0	0	0	1	0	0	0	0.9775	0.02248	0	0	1	0	0	0	1	0	0	0	1	0	0	0
2L	2351279	T	A			2	0	0	False	1	0	0	0	1	0	0	0	1	0	0	0	1	0	0	0	1	0	0	0	0.992	0.00769	0	0	0.9946	0.005554	0	0	1	0	0	0	1	0	0	0	1	0	0	0
2L	2351280	T	A	C		5	95	0	False	1	0	0	0	0.875	0	0.125	0	0.9404	0.005436	0.05435	0	0.98	0.006668	0.013336	0	0.9688	0	0.03125	0	0.9463	0	0.05383	0	0.893	0	0.10675	0	0.9688	0	0.03125	0	0.9526	0.003366	0.04376	0	1	0	0	0
2L	2351284	G	A			64	0	0	False	0.9272	0.07275	0	0	1	0	0	0	0.978	0.02174	0	0	0.8267	0.1733	0	0	1	0	0	0	0.9844	0.01563	0	0	0.9434	0.05682	0	0	1	0	0	0	0.9966	0.003366	0	0	1	0	0	0
2L	2351285	C	T			11	0	0	False	1	0	0	0	1	0	0	0	1	0	0	0	0.987	0.013336	0	0	1	0	0	0	1	0	0	0	0.9717	0.02809	0	0	1	0	0	0	1	0	0	0	1	0	0	0
2L	2351290	A	C			1	0	0	False	1	0	0	0	1	0	0	0	1	0	0	0	1	0	0	0	1	0	0	0	1	0	0	0	1	0	0	0	1	0	0	0	0.9985	0.001683	0	0	1	0	0	0
2L	2351291	T	A			3	0	0	False	1	0	0	0	1	0	0	0	1	0	0	0	1	0	0	0	0.9956	0.004463	0	0	0.992	0.00769	0	0	0.994	0.00562	0	0	1	0	0	0	1	0	0	0	1	0	0	0
2L	2351294	G	C			1	0	0	False	1	0	0	0	1	0	0	0	1	0	0	0	1	0	0	0	1	0	0	0	1	0	0	0	1	0	0	0	1	0	0	0	1	0	0	0	0.979	0.02083	0	0
2L	2351296	T	G			3	0	0	False	1	0	0	0	1	0	0	0	1	0	0	0	1	0	0	0	1	0	0	0	1	0	0	0	0.983	0.01704	0	0	1	0	0	0	1	0	0	0	1	0	0	0
2L	2351300	A	T			7	0	0	False	1	0	0	0	1	0	0	0	0.9946	0.005436	0	0	0.993	0.006668	0	0	1	0	0	0	1	0	0	0	0.983	0.01686	0	0	1	0	0	0	0.9966	0.003366	0	0	1	0	0	0
2L	2351301	G	C			87	0	0	False	0.891	0.1091	0	0	1	0	0	0	0.978	0.02174	0	0	0.7935	0.2067	0	0	0.9956	0.004463	0	0	0.9614	0.03845	0	0	0.9204	0.0795	0	0	1	0	0	0	0.993	0.006733	0	0	1	0	0	0
2L	2351303	A	G			9	0	0	False	1	0	0	0	1	0	0	0	0.9893	0.01087	0	0	0.987	0.013336	0	0	1	0	0	0	1	0	0	0	1	0	0	0	0.9897	0.010414	0	0	0.9966	0.003366	0	0	1	0	0	0
2L	2351305	C	T			118	0	0	False	0.9	0.1	0	0	0.875	0.125	0	0	0.929	0.0707	0	0	0.98	0.02	0	0	0.9775	0.02232	0	0	0.9536	0.04614	0	0	0.9604	0.03934	0	0	0.9688	0.03125	0	0	0.941	0.05893	0	0	1	0	0	0
2L	2351309	T	C			1	0	0	False	1	0	0	0	1	0	0	0	1	0	0	0	1	0	0	0	1	0	0	0	1	0	0	0	1	0	0	0	1	0	0	0	0.9985	0.001683	0	0	1	0	0	0
2L	2351314	A	T			114	0	0	False	0.9	0.1	0	0	0.875	0.125	0	0	0.924	0.0761	0	0	0.973	0.02667	0	0	0.9775	0.02232	0	0	0.9536	0.04614	0	0	0.9604	0.03934	0	0	0.9688	0.03125	0	0	0.9478	0.0522	0	0	1	0	0	0
2L	2351316	A	C			4	0	0	False	1	0	0	0	1	0	0	0	1	0	0	0	1	0	0	0	0.9956	0.004463	0	0	0.992	0.00769	0	0	0.994	0.00562	0	0	1	0	0	0	1	0	0	0	1	0	0	0
2L	2351327	A	C			4	0	0	False	1	0	0	0	1	0	0	0	1	0	0	0	1	0	0	0	1	0	0	0	0.992	0.007812	0	0	0.994	0.00562	0	0	1	0	0	0	1	0	0	0	1	0	0	0
2L	2351328	A	C			15	0	0	False	1	0	0	0	0.9585	0.04166	0	0	1	0	0	0	0.973	0.02667	0	0	1	0	0	0	1	0	0	0	0.9775	0.02248	0	0	1	0	0	0	1	0	0	0	1	0	0	0
2L	2351329	G	A			14	0	0	False	1	0	0	0	1	0	0	0	0.9946	0.005436	0	0	0.987	0.013336	0	0	1	0	0	0	1	0	0	0	0.994	0.00562	0	0	1	0	0	0	0.9883	0.01179	0	0	1	0	0	0
2L	2351330	G	A			15	0	0	False	1	0	0	0	1	0	0	0	0.984	0.01631	0	0	0.987	0.013336	0	0	1	0	0	0	1	0	0	0	0.994	0.00562	0	0	1	0	0	0	0.9897	0.0101	0	0	1	0	0	0
2L	2351331	T	A			3	0	0	False	1	0	0	0	1	0	0	0	1	0	0	0	0.993	0.006668	0	0	1	0	0	0	0.992	0.00769	0	0	0.994	0.00568	0	0	1	0	0	0	1	0	0	0	1	0	0	0
2L	2351332	T	A	G		67	100	0	False	0.809	0.08185	0.1091	0	0.9585	0.04166	0	0	0.9404	0.02718	0.03262	0	0.7666	0.1934	0.04	0	0.987	0.004463	0.00893	0	0.8613	0	0.1384	0	0.792	0.03934	0.1686	0	1	0	0	0	0.9863	0.00505	0.008415	0	1	0	0	0
2L	2351333	A	G	T		25	13	0	False	0.982	0.01819	0	0	1	0	0	0	0.9673	0.03262	0	0	0.973	0.006668	0.02	0	0.9956	0.004463	0	0	0.9844	0.01563	0	0	0.938	0.03934	0.02248	0	1	0	0	0	0.9966	0.003366	0	0	1	0	0	0
2L	2351344	T	C			9	0	0	False	0.9907	0.009094	0	0	1	0	0	0	1	0	0	0	0.987	0.013336	0	0	1	0	0	0	1	0	0	0	0.989	0.01124	0	0	1	0	0	0	1	0	0	0	1	0	0	0
2L	2351346	T	C			14	0	0	False	0.982	0.01819	0	0	1	0	0	0	0.978	0.02174	0	0	1	0	0	0	1	0	0	0	0.9844	0.01563	0	0	0.994	0.00562	0	0	0.9897	0.010414	0	0	0.9966	0.003366	0	0	1	0	0	0
2L	2351347	C	T			17	0	0	False	1	0	0	0	1	0	0	0	1	0	0	0	0.987	0.013336	0	0	1	0	0	0	0.9844	0.01563	0	0	0.9775	0.02248	0	0	1	0	0	0	1	0	0	0	0.9165	0.0833	0	0
2L	2351349	C	T			8	0	0	False	1	0	0	0	1	0	0	0	0.9893	0.01087	0	0	0.993	0.006668	0	0	1	0	0	0	0.992	0.007812	0	0	0.989	0.01124	0	0	1	0	0	0	1	0	0	0	1	0	0	0
2L	2351351	A	C			4	0	0	False	0.982	0.01819	0	0	1	0	0	0	1	0	0	0	0.993	0.006668	0	0	1	0	0	0	1	0	0	0	1	0	0	0	1	0	0	0	1	0	0	0	1	0	0	0
2L	2351353	G	A			29	0	0	False	1	0	0	0	0.9165	0.0833	0	0	0.9673	0.03262	0	0	0.987	0.013336	0	0	1	0	0	0	1	0	0	0	0.9775	0.02248	0	0	1	0	0	0	1	0	0	0	1	0	0	0
2L	2351354	T	A			40	0	0	False	1	0	0	0	0.9165	0.0833	0	0	0.951	0.04892	0	0	0.98	0.02	0	0	1	0	0	0	1	0	0	0	0.9775	0.02248	0	0	1	0	0	0	1	0	0	0	1	0	0	0
2L	2351355	G	A			3	0	0	False	1	0	0	0	1	0	0	0	0.9946	0.005436	0	0	1	0	0	0	1	0	0	0	1	0	0	0	1	0	0	0	1	0	0	0	0.9966	0.003366	0	0	1	0	0	0
2L	2351356	C	T			5	0	0	False	1	0	0	0	1	0	0	0	0.9946	0.005436	0	0	1	0	0	0	1	0	0	0	0.992	0.007812	0	0	0.983	0.01686	0	0	1	0	0	0	1	0	0	0	1	0	0	0
2L	2351366	A	G			79	0	0	False	0.918	0.08185	0	0	0.75	0.25	0	0	0.9077	0.0924	0	0	0.9067	0.0933	0	0	1	0	0	0	0.992	0.00769	0	0	0.989	0.01124	0	0	1	0	0	0	0.9985	0.001683	0	0	1	0	0	0
2L	2351368	C	T			38	0	0	False	0.9727	0.02727	0	0	0.875	0.125	0	0	0.9727	0.02718	0	0	0.973	0.02667	0	0	1	0	0	0	1	0	0	0	0.989	0.01124	0	0	1	0	0	0	1	0	0	0	1	0	0	0
2L	2351369	A	T			16	0	0	False	1	0	0	0	1	0	0	0	0.9946	0.005436	0	0	0.993	0.006668	0	0	1	0	0	0	0.9614	0.03845	0	0	0.9663	0.03372	0	0	1	0	0	0	1	0	0	0	1	0	0	0
2L	2351370	C	G	T		165	1	0	False	0.827	0.1727	0	0	0.7915	0.2084	0	0	0.924	0.0761	0	0	0.7935	0.2067	0	0	1	0	0	0	0.9077	0.0923	0	0	0.837	0.1573	0.00562	0	1	0	0	0	0.98	0.0202	0	0	1	0	0	0
2L	2351374	A	G			105	0	0	False	0.891	0.1091	0	0	0.9165	0.0833	0	0	0.9185	0.08154	0	0	0.987	0.013336	0	0	0.991	0.00893	0	0	0.9463	0.05383	0	0	0.9214	0.0787	0	0	0.9897	0.010414	0	0	0.9663	0.03366	0	0	1	0	0	0
2L	2351376	G	T			739	0	0	False	0.3818	0.618	0	0	0.25	0.75	0	0	0.1685	0.8315	0	0	0.3	0.7	0	0	1	0	0	0	0.922	0.0781	0	0	0.9146	0.0852	0	0	1	0	0	0	0.8906	0.10944	0	0	1	0	0	0
2L	2351382	T	C			20	0	0	False	1	0	0	0	1	0	0	0	0.9893	0.01087	0	0	0.993	0.006668	0	0	1	0	0	0	0.977	0.02307	0	0	0.949	0.05057	0	0	1	0	0	0	1	0	0	0	1	0	0	0
2L	2351385	T	A			154	0	0	False	0.791	0.2091	0	0	0.9585	0.04166	0	0	0.924	0.0761	0	0	0.9067	0.0933	0	0	0.991	0.00893	0	0	0.8594	0.1406	0	0	0.8066	0.1932	0	0	0.979	0.02083	0	0	0.973	0.02693	0	0	1	0	0	0
2L	2351388	C	G			9	0	0	False	1	0	0	0	1	0	0	0	1	0	0	0	0.993	0.006668	0	0	1	0	0	0	0.9688	0.03125	0	0	0.989	0.01136	0	0	1	0	0	0	1	0	0	0	1	0	0	0
2L	2351393	T	C			1	0	0	False	1	0	0	0	1	0	0	0	1	0	0	0	1	0	0	0	1	0	0	0	1	0	0	0	1	0	0	0	1	0	0	0	0.9985	0.001683	0	0	1	0	0	0
2L	2351395	C	T			86	0	0	False	0.891	0.1091	0	0	0.9165	0.0833	0	0	0.9727	0.02718	0	0	0.953	0.04666	0	0	1	0	0	0	0.9287	0.0714	0	0	0.8354	0.1648	0	0	0.9897	0.010414	0	0	0.985	0.01515	0	0	1	0	0	0
2L	2351396	A	G			4	0	0	False	1	0	0	0	1	0	0	0	1	0	0	0	1	0	0	0	1	0	0	0	0.992	0.007935	0	0	0.983	0.01704	0	0	1	0	0	0	1	0	0	0	1	0	0	0
2L	2351397	T	G			8	0	0	False	0.9727	0.02727	0	0	1	0	0	0	1	0	0	0	1	0	0	0	1	0	0	0	1	0	0	0	0.9717	0.02841	0	0	1	0	0	0	1	0	0	0	1	0	0	0
2L	2351398	G	A			17	0	0	False	0.9727	0.02727	0	0	1	0	0	0	1	0	0	0	0.993	0.006668	0	0	1	0	0	0	0.984	0.01587	0	0	0.966	0.0341	0	0	1	0	0	0	0.995	0.00505	0	0	1	0	0	0
2L	2351399	C	G	T		1	151	0	False	0.8726	0	0.1273	0	0.9165	0	0.0833	0	0.9673	0	0.03262	0	0.953	0	0.04666	0	1	0	0	0	0.849	0	0.1508	0	0.8022	0	0.1976	0	0.9897	0	0.010414	0	0.916	0.001683	0.0825	0	0.9165	0	0.0833	0
2L	2351403	C	A			28	0	0	False	0.9272	0.07275	0	0	1	0	0	0	1	0	0	0	0.973	0.02667	0	0	1	0	0	0	0.992	0.007935	0	0	0.9375	0.0625	0	0	1	0	0	0	0.9985	0.001683	0	0	1	0	0	0
2L	2351404	C	A			8	0	0	False	0.9727	0.02727	0	0	1	0	0	0	1	0	0	0	1	0	0	0	1	0	0	0	1	0	0	0	0.977	0.02272	0	0	1	0	0	0	1	0	0	0	1	0	0	0
2L	2351406	G	A			2	0	0	False	1	0	0	0	1	0	0	0	1	0	0	0	1	0	0	0	1	0	0	0	0.984	0.01587	0	0	1	0	0	0	1	0	0	0	1	0	0	0	1	0	0	0
2L	2351410	G	A			20	0	0	False	0.9907	0.009094	0	0	1	0	0	0	1	0	0	0	0.993	0.006668	0	0	1	0	0	0	0.976	0.0238	0	0	0.966	0.0341	0	0	1	0	0	0	1	0	0	0	0.9165	0.0833	0	0
2L	2351412	C	T			19	0	0	False	0.964	0.03638	0	0	1	0	0	0	1	0	0	0	0.973	0.02667	0	0	1	0	0	0	0.984	0.01587	0	0	0.9604	0.03976	0	0	1	0	0	0	1	0	0	0	1	0	0	0
2L	2351419	C	T			24	0	0	False	1	0	0	0	1	0	0	0	0.9893	0.01087	0	0	0.987	0.013336	0	0	0.9956	0.004463	0	0	0.9683	0.03174	0	0	0.96	0.04022	0	0	1	0	0	0	0.9966	0.003366	0	0	1	0	0	0
2L	2351420	A	C			7	0	0	False	0.9727	0.02727	0	0	1	0	0	0	1	0	0	0	0.993	0.006668	0	0	1	0	0	0	0.992	0.007935	0	0	0.994	0.00575	0	0	1	0	0	0	1	0	0	0	1	0	0	0
2L	2351421	T	C			12	0	0	False	0.9727	0.02727	0	0	1	0	0	0	0.9893	0.01087	0	0	1	0	0	0	1	0	0	0	1	0	0	0	0.971	0.02873	0	0	1	0	0	0	0.9985	0.001683	0	0	1	0	0	0
2L	2351422	G	T			20	0	0	False	0.964	0.03638	0	0	1	0	0	0	1	0	0	0	0.973	0.02667	0	0	1	0	0	0	0.992	0.007935	0	0	0.954	0.046	0	0	1	0	0	0	1	0	0	0	1	0	0	0
2L	2351427	T	C	G		17	1	0	False	1	0	0	0	1	0	0	0	1	0	0	0	1	0	0	0	1	0	0	0	0.9297	0.0703	0	0	1	0	0	0	1	0	0	0	0.9863	0.013466	0	0	1	0	0	0
2L	2351429	A	T			82	0	0	False	0.982	0.01819	0	0	1	0	0	0	0.978	0.02174	0	0	0.967	0.03333	0	0	0.973	0.02678	0	0	0.922	0.0781	0	0	0.872	0.1279	0	0	1	0	0	0	0.978	0.02188	0	0	0.979	0.02083	0	0
2L	2351432	C	A	T		4	21	0	False	1	0	0	0	1	0	0	0	0.984	0	0.01631	0	0.993	0	0.006668	0	0.991	0	0.00893	0	0.953	0.01563	0.03125	0	0.9707	0	0.02907	0	1	0	0	0	0.993	0.001683	0.00505	0	1	0	0	0
2L	2351433	C	T			12	0	0	False	0.982	0.01819	0	0	1	0	0	0	1	0	0	0	0.98	0.02	0	0	1	0	0	0	0.992	0.007812	0	0	0.9707	0.02907	0	0	1	0	0	0	1	0	0	0	1	0	0	0
2L	2351436	A	T			14	0	0	False	0.9907	0.009094	0	0	1	0	0	0	1	0	0	0	0.973	0.02667	0	0	1	0	0	0	0.9766	0.02344	0	0	0.9707	0.02907	0	0	1	0	0	0	1	0	0	0	1	0	0	0
2L	2351442	A	T			2	0	0	False	1	0	0	0	1	0	0	0	1	0	0	0	1	0	0	0	1	0	0	0	1	0	0	0	1	0	0	0	1	0	0	0	0.9966	0.003366	0	0	1	0	0	0
2L	2351443	T	C			15	0	0	False	0.982	0.01819	0	0	1	0	0	0	1	0	0	0	0.98	0.02	0	0	0.9956	0.004463	0	0	0.992	0.007812	0	0	0.9653	0.03488	0	0	1	0	0	0	1	0	0	0	1	0	0	0
2L	2351446	C	T			1	0	0	False	1	0	0	0	1	0	0	0	1	0	0	0	1	0	0	0	1	0	0	0	1	0	0	0	1	0	0	0	1	0	0	0	1	0	0	0	1	0	0	0
2L	2351458	G	A			3	0	0	False	1	0	0	0	1	0	0	0	1	0	0	0	1	0	0	0	1	0	0	0	1	0	0	0	0.9824	0.01744	0	0	1	0	0	0	1	0	0	0	1	0	0	0
2L	2351459	G	A			7	0	0	False	1	0	0	0	1	0	0	0	1	0	0	0	1	0	0	0	1	0	0	0	0.9766	0.02344	0	0	0.9883	0.01163	0	0	1	0	0	0	0.9985	0.001683	0	0	1	0	0	0
2L	2351461	T	C			11	0	0	False	0.9907	0.009094	0	0	1	0	0	0	1	0	0	0	0.987	0.013336	0	0	1	0	0	0	1	0	0	0	0.9595	0.0407	0	0	1	0	0	0	1	0	0	0	1	0	0	0
2L	2351462	G	C			9	0	0	False	0.9907	0.009094	0	0	1	0	0	0	1	0	0	0	0.987	0.013336	0	0	1	0	0	0	1	0	0	0	0.9653	0.03488	0	0	1	0	0	0	1	0	0	0	1	0	0	0
2L	2351463	G	T			2	0	0	False	1	0	0	0	1	0	0	0	1	0	0	0	1	0	0	0	1	0	0	0	0.992	0.007812	0	0	0.994	0.005814	0	0	1	0	0	0	1	0	0	0	1	0	0	0
2L	2351465	T	G			22	0	0	False	1	0	0	0	1	0	0	0	0.984	0.01631	0	0	1	0	0	0	0.9956	0.004463	0	0	0.961	0.03906	0	0	0.9536	0.0465	0	0	1	0	0	0	0.9966	0.003366	0	0	1	0	0	0
2L	2351466	A	G			20	0	0	False	1	0	0	0	0.9585	0.04166	0	0	1	0	0	0	1	0	0	0	1	0	0	0	0.9844	0.01563	0	0	0.942	0.05814	0	0	0.979	0.02083	0	0	0.9966	0.003366	0	0	0.979	0.02083	0	0
2L	2351470	A	G			10	0	0	False	0.9907	0.009094	0	0	1	0	0	0	0.9946	0.005436	0	0	0.987	0.013336	0	0	1	0	0	0	1	0	0	0	0.9653	0.03488	0	0	1	0	0	0	1	0	0	0	1	0	0	0
2L	2351471	C	A			1	0	0	False	1	0	0	0	1	0	0	0	1	0	0	0	1	0	0	0	1	0	0	0	1	0	0	0	1	0	0	0	1	0	0	0	0.9985	0.001683	0	0	1	0	0	0
2L	2351477	T	C			16	0	0	False	0.9907	0.009094	0	0	1	0	0	0	1	0	0	0	0.98	0.02	0	0	1	0	0	0	0.9844	0.01563	0	0	0.9478	0.05234	0	0	1	0	0	0	0.9985	0.001683	0	0	1	0	0	0
2L	2351482	A	T			6	0	0	False	1	0	0	0	1	0	0	0	1	0	0	0	0.987	0.013336	0	0	1	0	0	0	1	0	0	0	0.9766	0.02325	0	0	1	0	0	0	1	0	0	0	1	0	0	0
2L	2351488	T	A			3	0	0	False	1	0	0	0	1	0	0	0	1	0	0	0	1	0	0	0	1	0	0	0	1	0	0	0	0.9883	0.01163	0	0	1	0	0	0	0.9985	0.001683	0	0	1	0	0	0
2L	2351493	G	A			9	0	0	False	1	0	0	0	1	0	0	0	1	0	0	0	1	0	0	0	1	0	0	0	0.992	0.007812	0	0	0.9824	0.01765	0	0	1	0	0	0	0.9985	0.001683	0	0	0.9165	0.0833	0	0
2L	2351496	G	T			2	0	0	False	1	0	0	0	1	0	0	0	1	0	0	0	1	0	0	0	1	0	0	0	0.9844	0.01563	0	0	1	0	0	0	1	0	0	0	1	0	0	0	1	0	0	0
2L	2351503	A	C	T		34	16	0	False	0.9907	0.009094	0	0	1	0	0	0	0.984	0.01087	0.005436	0	0.987	0.013336	0	0	0.991	0.00893	0	0	0.873	0.05554	0.0714	0	0.8867	0.0893	0.0238	0	1	0	0	0	0.9897	0.008415	0.001683	0	1	0	0	0
2L	2351504	G	A			10	0	0	False	0.9907	0.009094	0	0	1	0	0	0	0.9946	0.005436	0	0	1	0	0	0	1	0	0	0	0.984	0.01587	0	0	0.9707	0.02942	0	0	1	0	0	0	0.9985	0.001683	0	0	1	0	0	0
2L	2351516	C	A			1	0	0	False	1	0	0	0	1	0	0	0	1	0	0	0	1	0	0	0	1	0	0	0	1	0	0	0	1	0	0	0	1	0	0	0	0.9985	0.001683	0	0	1	0	0	0
2L	2351517	A	T			2	0	0	False	1	0	0	0	1	0	0	0	1	0	0	0	1	0	0	0	1	0	0	0	1	0	0	0	0.994	0.00595	0	0	1	0	0	0	1	0	0	0	1	0	0	0
2L	2351518	C	T			4	0	0	False	1	0	0	0	1	0	0	0	1	0	0	0	0.993	0.006668	0	0	1	0	0	0	1	0	0	0	0.982	0.01785	0	0	1	0	0	0	1	0	0	0	1	0	0	0
2L	2351519	T	C			3	0	0	False	1	0	0	0	1	0	0	0	1	0	0	0	1	0	0	0	1	0	0	0	1	0	0	0	0.9824	0.01765	0	0	1	0	0	0	1	0	0	0	1	0	0	0
2L	2351520	C	T			6	0	0	False	1	0	0	0	1	0	0	0	1	0	0	0	1	0	0	0	1	0	0	0	1	0	0	0	0.9766	0.02353	0	0	1	0	0	0	0.9966	0.003366	0	0	1	0	0	0
2L	2351521	T	G			16	0	0	False	1	0	0	0	1	0	0	0	1	0	0	0	1	0	0	0	1	0	0	0	0.9688	0.03125	0	0	0.9316	0.0682	0	0	1	0	0	0	1	0	0	0	1	0	0	0
2L	2351522	T	C			17	0	0	False	1	0	0	0	1	0	0	0	1	0	0	0	1	0	0	0	1	0	0	0	0.9688	0.03125	0	0	0.9263	0.07385	0	0	1	0	0	0	1	0	0	0	1	0	0	0
2L	2351523	A	G			17	0	0	False	1	0	0	0	1	0	0	0	1	0	0	0	1	0	0	0	1	0	0	0	0.9688	0.03125	0	0	0.9253	0.0747	0	0	1	0	0	0	1	0	0	0	1	0	0	0
2L	2351524	A	C			3	0	0	False	1	0	0	0	1	0	0	0	1	0	0	0	1	0	0	0	1	0	0	0	1	0	0	0	1	0	0	0	1	0	0	0	0.995	0.00505	0	0	1	0	0	0
2L	2351531	T	C			29	0	0	False	0.9907	0.009094	0	0	1	0	0	0	1	0	0	0	1	0	0	0	0.9956	0.004463	0	0	0.952	0.0476	0	0	0.9165	0.0833	0	0	1	0	0	0	0.9966	0.003366	0	0	1	0	0	0
2L	2351534	A	T			37	0	0	False	1	0	0	0	0.9585	0.04166	0	0	0.9946	0.005436	0	0	0.973	0.02667	0	0	0.991	0.00893	0	0	0.9443	0.05554	0	0	0.9067	0.0934	0	0	1	0	0	0	0.9985	0.001683	0	0	1	0	0	0
2L	2351538	A	T			2	0	0	False	1	0	0	0	1	0	0	0	1	0	0	0	1	0	0	0	1	0	0	0	1	0	0	0	0.989	0.01099	0	0	1	0	0	0	1	0	0	0	1	0	0	0
2L	2351545	A	G			5	0	0	False	1	0	0	0	1	0	0	0	1	0	0	0	1	0	0	0	1	0	0	0	0.992	0.007935	0	0	0.989	0.01099	0	0	1	0	0	0	0.9985	0.001683	0	0	1	0	0	0
2L	2351547	T	C			15	0	0	False	1	0	0	0	1	0	0	0	1	0	0	0	0.993	0.006668	0	0	1	0	0	0	0.976	0.0238	0	0	0.9395	0.06042	0	0	1	0	0	0	1	0	0	0	1	0	0	0
2L	2351557	C	T			7	0	0	False	1	0	0	0	1	0	0	0	1	0	0	0	0.973	0.02667	0	0	1	0	0	0	0.992	0.007812	0	0	0.9946	0.005493	0	0	1	0	0	0	1	0	0	0	1	0	0	0
2L	2351560	C	A			11	0	0	False	1	0	0	0	1	0	0	0	1	0	0	0	1	0	0	0	1	0	0	0	0.9385	0.06152	0	0	0.989	0.01099	0	0	1	0	0	0	1	0	0	0	1	0	0	0
2L	2351561	C	A			14	0	0	False	1	0	0	0	1	0	0	0	1	0	0	0	1	0	0	0	0.9956	0.004463	0	0	0.9385	0.06152	0	0	0.9834	0.01648	0	0	1	0	0	0	0.9985	0.001683	0	0	1	0	0	0
2L	2351562	T	A			1	0	0	False	1	0	0	0	1	0	0	0	1	0	0	0	1	0	0	0	1	0	0	0	1	0	0	0	0.9946	0.005493	0	0	1	0	0	0	1	0	0	0	1	0	0	0
2L	2351563	T	A			6	0	0	False	1	0	0	0	1	0	0	0	1	0	0	0	1	0	0	0	1	0	0	0	0.992	0.007812	0	0	0.989	0.01099	0	0	1	0	0	0	0.9966	0.003366	0	0	1	0	0	0
2L	2351564	C	T			204	0	0	False	1	0	0	0	1	0	0	0	1	0	0	0	1	0	0	0	0.4956	0.5044	0	0	0.777	0.223	0	0	0.868	0.1318	0	0	0.9478	0.0521	0	0	0.9478	0.0522	0	0	1	0	0	0
2L	2351571	C	A			1	0	0	False	1	0	0	0	1	0	0	0	1	0	0	0	1	0	0	0	1	0	0	0	1	0	0	0	1	0	0	0	1	0	0	0	1	0	0	0	1	0	0	0
2L	2351577	C	A			3	0	0	False	1	0	0	0	1	0	0	0	1	0	0	0	1	0	0	0	1	0	0	0	0.992	0.00769	0	0	0.989	0.01099	0	0	1	0	0	0	1	0	0	0	1	0	0	0
2L	2351581	G	A			832	0	0	False	0.1818	0.8184	0	0	0	1	0	0	0.0707	0.929	0	0	0.2	0.8	0	0	1	0	0	0	0.923	0.0769	0	0	0.8955	0.1044	0	0	1	0	0	0	0.887	0.1128	0	0	1	0	0	0
2L	2351582	G	A			16	0	0	False	1	0	0	0	1	0	0	0	1	0	0	0	1	0	0	0	1	0	0	0	0.977	0.02307	0	0	0.989	0.01099	0	0	1	0	0	0	0.993	0.006733	0	0	0.854	0.1459	0	0
2L	2351583	G	A			4	0	0	False	1	0	0	0	1	0	0	0	1	0	0	0	1	0	0	0	1	0	0	0	0.992	0.00769	0	0	0.9834	0.01648	0	0	1	0	0	0	1	0	0	0	1	0	0	0
2L	2351593	A	C	T		26	7	0	False	1	0	0	0	1	0	0	0	1	0	0	0	0.993	0	0.006668	0	1	0	0	0	0.969	0.02307	0.00769	0	0.912	0.0714	0.01648	0	0.9897	0.010414	0	0	0.9897	0.0101	0	0	1	0	0	0
2L	2351594	C	T			1	0	0	False	1	0	0	0	1	0	0	0	1	0	0	0	1	0	0	0	1	0	0	0	1	0	0	0	1	0	0	0	1	0	0	0	1	0	0	0	1	0	0	0
2L	2351601	T	C			3	0	0	False	1	0	0	0	1	0	0	0	1	0	0	0	1	0	0	0	1	0	0	0	1	0	0	0	0.989	0.01099	0	0	1	0	0	0	1	0	0	0	1	0	0	0
2L	2351607	C	T			10	0	0	False	1	0	0	0	1	0	0	0	1	0	0	0	0.993	0.006668	0	0	1	0	0	0	0.977	0.02307	0	0	0.9834	0.01666	0	0	1	0	0	0	0.9985	0.001683	0	0	1	0	0	0
2L	2351618	G	A			25	0	0	False	1	0	0	0	1	0	0	0	1	0	0	0	1	0	0	0	1	0	0	0	0.923	0.0769	0	0	0.9175	0.0824	0	0	1	0	0	0	1	0	0	0	1	0	0	0
2L	2351619	C	T			9	0	0	False	1	0	0	0	1	0	0	0	0.9946	0.005436	0	0	1	0	0	0	1	0	0	0	1	0	0	0	1	0	0	0	1	0	0	0	0.9897	0.0101	0	0	1	0	0	0
2L	2351620	T	C			16	0	0	False	1	0	0	0	1	0	0	0	1	0	0	0	1	0	0	0	1	0	0	0	0.976	0.0238	0	0	0.9287	0.0714	0	0	1	0	0	0	1	0	0	0	1	0	0	0
2L	2351622	C	G			8	0	0	False	1	0	0	0	1	0	0	0	1	0	0	0	1	0	0	0	1	0	0	0	0.984	0.01587	0	0	0.967	0.03296	0	0	1	0	0	0	1	0	0	0	1	0	0	0
2L	2351625	G	C			1	0	0	False	1	0	0	0	1	0	0	0	1	0	0	0	1	0	0	0	1	0	0	0	1	0	0	0	1	0	0	0	1	0	0	0	0.9985	0.001683	0	0	1	0	0	0
2L	2351627	A	C			1	0	0	False	1	0	0	0	1	0	0	0	1	0	0	0	1	0	0	0	1	0	0	0	1	0	0	0	1	0	0	0	1	0	0	0	0.9985	0.001683	0	0	1	0	0	0
2L	2351629	A	T			12	0	0	False	1	0	0	0	1	0	0	0	0.9893	0.01087	0	0	1	0	0	0	1	0	0	0	1	0	0	0	1	0	0	0	1	0	0	0	0.9883	0.01179	0	0	1	0	0	0
2L	2351630	C	T			5	0	0	False	1	0	0	0	1	0	0	0	1	0	0	0	1	0	0	0	1	0	0	0	1	0	0	0	0.978	0.02197	0	0	1	0	0	0	1	0	0	0	1	0	0	0
2L	2351633	C	T			3	0	0	False	1	0	0	0	1	0	0	0	1	0	0	0	1	0	0	0	1	0	0	0	1	0	0	0	1	0	0	0	1	0	0	0	0.9985	0.001683	0	0	0.9585	0.04166	0	0
2L	2351634	T	G			97	0	0	False	0.982	0.01819	0	0	0.9585	0.04166	0	0	0.951	0.04892	0	0	0.973	0.02667	0	0	0.942	0.05804	0	0	0.953	0.04688	0	0	0.956	0.04395	0	0	1	0	0	0	0.9443	0.05554	0	0	1	0	0	0
2L	2351636	T	C			31	0	0	False	1	0	0	0	1	0	0	0	0.9946	0.005436	0	0	1	0	0	0	0.991	0.00893	0	0	0.953	0.04688	0	0	0.956	0.04395	0	0	1	0	0	0	0.9814	0.01852	0	0	1	0	0	0
2L	2351638	C	G			98	0	0	False	0.982	0.01819	0	0	0.9585	0.04166	0	0	0.9565	0.0435	0	0	0.98	0.02	0	0	0.942	0.05804	0	0	0.953	0.04688	0	0	0.945	0.05493	0	0	1	0	0	0	0.9395	0.0606	0	0	1	0	0	0
2L	2351639	A	G			23	0	0	False	1	0	0	0	1	0	0	0	0.9946	0.005436	0	0	1	0	0	0	0.9956	0.004463	0	0	1	0	0	0	0.989	0.01099	0	0	1	0	0	0	0.98	0.0202	0	0	0.9585	0.04166	0	0
2L	2351647	C	A			2	0	0	False	1	0	0	0	1	0	0	0	1	0	0	0	1	0	0	0	1	0	0	0	1	0	0	0	0.989	0.01099	0	0	1	0	0	0	1	0	0	0	1	0	0	0
2L	2351652	G	C			11	0	0	False	1	0	0	0	1	0	0	0	1	0	0	0	1	0	0	0	0.9956	0.004463	0	0	1	0	0	0	0.9834	0.01648	0	0	1	0	0	0	0.9917	0.008415	0	0	1	0	0	0
2L	2351657	G	A	C		4	4	0	False	1	0	0	0	1	0	0	0	1	0	0	0	1	0	0	0	1	0	0	0	0.992	0.007812	0	0	1	0	0	0	1	0	0	0	0.9917	0.003366	0.00505	0	1	0	0	0
2L	2351659	G	A	T		21	34	0	False	0.982	0.009094	0.009094	0	1	0	0	0	0.962	0.005436	0.03262	0	0.993	0	0.006668	0	0.982	0.00893	0.00893	0	0.952	0.03174	0.01587	0	0.9663	0.00562	0.02809	0	0.9897	0	0.010414	0	0.971	0.01683	0.01179	0	0.979	0.02083	0	0
2L	2351675	C	G			30	0	0	False	1	0	0	0	0.9585	0.04166	0	0	0.984	0.01631	0	0	0.987	0.013336	0	0	0.991	0.00893	0	0	0.984	0.01613	0	0	0.971	0.02873	0	0	1	0	0	0	0.9897	0.0101	0	0	0.979	0.02083	0	0
2L	2351676	A	T			892	0	0	False	0.1727	0.827	0	0	0.04166	0.9585	0	0	0.02174	0.978	0	0	0.1333	0.8667	0	0	1	0	0	0	0.8525	0.1476	0	0	0.8506	0.1494	0	0	1	0	0	0	0.8887	0.1111	0	0	1	0	0	0
2L	2351677	A	T			31	0	0	False	0.9727	0.02727	0	0	1	0	0	0	1	0	0	0	0.987	0.013336	0	0	0.9956	0.004463	0	0	0.9575	0.04236	0	0	0.942	0.05814	0	0	1	0	0	0	1	0	0	0	1	0	0	0
2L	2351678	C	A			149	0	0	False	0.9546	0.04544	0	0	0.9165	0.0833	0	0	0.9673	0.03262	0	0	0.9136	0.0867	0	0	0.987	0.01339	0	0	0.783	0.2167	0	0	0.822	0.1781	0	0	0.9897	0.010414	0	0	0.965	0.03534	0	0	0.9585	0.04166	0	0
2L	2351683	A	T			108	0	0	False	1	0	0	0	1	0	0	0	1	0	0	0	1	0	0	0	1	0	0	0	0.7383	0.2615	0	0	0.5933	0.4065	0	0	1	0	0	0	1	0	0	0	1	0	0	0
2L	2351685	A	G			1	0	0	False	1	0	0	0	1	0	0	0	1	0	0	0	1	0	0	0	1	0	0	0	1	0	0	0	1	0	0	0	1	0	0	0	1	0	0	0	1	0	0	0
2L	2351703	T	C			2217	0	0	False	0.1727	0.827	0	0	0	1	0	0	0	1	0	0	0.06	0.94	0	0	0	1	0	0	0	1	0	0	0.0824	0.9175	0	0	0.1875	0.8125	0	0	0.001683	0.9985	0	0	0	1	0	0
2L	2351708	T	G			2	0	0	True	1	0	0	0	1	0	0	0	1	0	0	0	1	0	0	0	1	0	0	0	1	0	0	0	1	0	0	0	1	0	0	0	1	0	0	0	1	0	0	0
2L	2351728	A	T			2220	0	0	True	0.1727	0.827	0	0	0	1	0	0	0	1	0	0	0.06	0.94	0	0	0	1	0	0	0	1	0	0	0.0824	0.9175	0	0	0.1875	0.8125	0	0	0	1	0	0	0	1	0	0
2L	2351755	A	G			1	0	0	True	1	0	0	0	1	0	0	0	1	0	0	0	1	0	0	0	1	0	0	0	1	0	0	0	1	0	0	0	1	0	0	0	1	0	0	0	0.979	0.02083	0	0
2L	2351760	A	G			1	0	0	True	1	0	0	0	1	0	0	0	1	0	0	0	1	0	0	0	1	0	0	0	1	0	0	0	0.9946	0.005493	0	0	1	0	0	0	1	0	0	0	1	0	0	0
2L	2351763	C	T			1	0	0	True	1	0	0	0	1	0	0	0	1	0	0	0	1	0	0	0	1	0	0	0	1	0	0	0	1	0	0	0	1	0	0	0	1	0	0	0	1	0	0	0
2L	2351770	T	A			11	0	0	True	1	0	0	0	1	0	0	0	1	0	0	0	1	0	0	0	1	0	0	0	1	0	0	0	0.9395	0.06042	0	0	1	0	0	0	1	0	0	0	1	0	0	0
2L	2351777	G	A			1	0	0	True	1	0	0	0	1	0	0	0	1	0	0	0	1	0	0	0	1	0	0	0	1	0	0	0	0.9946	0.005493	0	0	1	0	0	0	1	0	0	0	1	0	0	0
2L	2351786	A	G			8	0	0	True	1	0	0	0	1	0	0	0	1	0	0	0	1	0	0	0	1	0	0	0	1	0	0	0	1	0	0	0	1	0	0	0	0.9863	0.013466	0	0	1	0	0	0
2L	2351787	G	A	C		1	181	0	True	1	0	0	0	1	0	0	0	1	0	0	0	1	0	0	0	0.4731	0	0.527	0	0.846	0	0.1538	0	0.9395	0.005493	0.05493	0	0.9478	0	0.0521	0	0.9546	0	0.04544	0	1	0	0	0
2L	2351799	A	T			3	0	0	True	1	0	0	0	1	0	0	0	1	0	0	0	0.993	0.006668	0	0	1	0	0	0	1	0	0	0	1	0	0	0	1	0	0	0	1	0	0	0	1	0	0	0
2L	2351807	G	T			1	0	0	True	1	0	0	0	1	0	0	0	1	0	0	0	1	0	0	0	1	0	0	0	1	0	0	0	0.9946	0.005493	0	0	1	0	0	0	1	0	0	0	1	0	0	0
2L	2351809	T	G			8	0	0	True	1	0	0	0	1	0	0	0	1	0	0	0	1	0	0	0	1	0	0	0	1	0	0	0	1	0	0	0	1	0	0	0	0.9863	0.013466	0	0	1	0	0	0
2L	2351812	C	G	T		1	1	0	False	1	0	0	0	1	0	0	0	1	0	0	0	1	0	0	0	1	0	0	0	1	0	0	0	0.9946	0	0.005493	0	1	0	0	0	1	0	0	0	1	0	0	0
2L	2351828	T	C			4	0	0	False	1	0	0	0	1	0	0	0	1	0	0	0	1	0	0	0	1	0	0	0	1	0	0	0	0.9946	0.005493	0	0	1	0	0	0	0.9966	0.003366	0	0	1	0	0	0
2L	2351838	G	T			3	0	0	True	1	0	0	0	1	0	0	0	1	0	0	0	1	0	0	0	1	0	0	0	1	0	0	0	0.9834	0.01648	0	0	1	0	0	0	1	0	0	0	1	0	0	0
2L	2351841	T	C			1	0	0	True	1	0	0	0	1	0	0	0	1	0	0	0	1	0	0	0	1	0	0	0	1	0	0	0	0.9946	0.005493	0	0	1	0	0	0	1	0	0	0	1	0	0	0
2L	2351863	T	G			8	0	0	False	1	0	0	0	1	0	0	0	1	0	0	0	1	0	0	0	1	0	0	0	1	0	0	0	1	0	0	0	1	0	0	0	0.9863	0.013466	0	0	1	0	0	0
2L	2351880	A	G			1	0	0	True	1	0	0	0	1	0	0	0	1	0	0	0	1	0	0	0	1	0	0	0	1	0	0	0	0.9946	0.005493	0	0	1	0	0	0	1	0	0	0	1	0	0	0
2L	2351887	T	A			1	0	0	True	1	0	0	0	1	0	0	0	1	0	0	0	1	0	0	0	1	0	0	0	1	0	0	0	0.9946	0.005493	0	0	1	0	0	0	1	0	0	0	1	0	0	0
2L	2351888	C	T			861	0	0	True	0.1818	0.8184	0	0	0	1	0	0	0	1	0	0	0.1466	0.8535	0	0	1	0	0	0	0.9385	0.06152	0	0	0.9395	0.06042	0	0	1	0	0	0	0.8887	0.1111	0	0	1	0	0	0
2L	2351892	C	A			1	0	0	True	1	0	0	0	1	0	0	0	1	0	0	0	1	0	0	0	1	0	0	0	1	0	0	0	1	0	0	0	1	0	0	0	1	0	0	0	1	0	0	0
2L	2351902	A	T			3	0	0	True	1	0	0	0	1	0	0	0	1	0	0	0	0.993	0.006668	0	0	1	0	0	0	1	0	0	0	0.9946	0.005493	0	0	1	0	0	0	1	0	0	0	1	0	0	0
2L	2351927	T	C			1	0	0	True	1	0	0	0	1	0	0	0	1	0	0	0	1	0	0	0	1	0	0	0	1	0	0	0	1	0	0	0	1	0	0	0	0.9985	0.001683	0	0	1	0	0	0
2L	2351944	G	A			1	0	0	False	1	0	0	0	1	0	0	0	1	0	0	0	1	0	0	0	1	0	0	0	1	0	0	0	1	0	0	0	1	0	0	0	0.9985	0.001683	0	0	1	0	0	0
2L	2351963	C	G			1	0	0	False	1	0	0	0	1	0	0	0	1	0	0	0	1	0	0	0	1	0	0	0	1	0	0	0	0.9946	0.005493	0	0	1	0	0	0	1	0	0	0	1	0	0	0
2L	2351969	G	A			1	0	0	False	1	0	0	0	1	0	0	0	1	0	0	0	1	0	0	0	1	0	0	0	1	0	0	0	0.9946	0.005493	0	0	1	0	0	0	1	0	0	0	1	0	0	0
2L	2351973	G	T			1	0	0	False	1	0	0	0	1	0	0	0	1	0	0	0	1	0	0	0	1	0	0	0	1	0	0	0	0.9946	0.005493	0	0	1	0	0	0	1	0	0	0	1	0	0	0
2L	2351979	T	C			9	0	0	False	1	0	0	0	1	0	0	0	1	0	0	0	0.993	0.006668	0	0	1	0	0	0	0.969	0.03076	0	0	0.9834	0.01648	0	0	1	0	0	0	1	0	0	0	1	0	0	0
2L	2351981	G	A			1	0	0	False	1	0	0	0	1	0	0	0	1	0	0	0	1	0	0	0	1	0	0	0	1	0	0	0	1	0	0	0	1	0	0	0	0.9985	0.001683	0	0	1	0	0	0
2L	2351999	C	T			19	0	0	False	1	0	0	0	1	0	0	0	1	0	0	0	1	0	0	0	1	0	0	0	1	0	0	0	1	0	0	0	1	0	0	0	1	0	0	0	1	0	0	0
2L	2352001	A	G			2	0	0	False	1	0	0	0	1	0	0	0	1	0	0	0	1	0	0	0	1	0	0	0	1	0	0	0	1	0	0	0	1	0	0	0	1	0	0	0	1	0	0	0
2L	2352002	A	T			2	0	0	False	1	0	0	0	1	0	0	0	1	0	0	0	1	0	0	0	1	0	0	0	1	0	0	0	1	0	0	0	1	0	0	0	1	0	0	0	1	0	0	0
2L	2352003	G	T			1	0	0	False	1	0	0	0	1	0	0	0	1	0	0	0	1	0	0	0	1	0	0	0	1	0	0	0	0.9946	0.005493	0	0	1	0	0	0	1	0	0	0	1	0	0	0
2L	2352005	G	A			1	0	0	False	1	0	0	0	1	0	0	0	1	0	0	0	1	0	0	0	1	0	0	0	1	0	0	0	0.9946	0.005493	0	0	1	0	0	0	1	0	0	0	1	0	0	0
2L	2352021	G	A			73	0	0	False	0.9907	0.009094	0	0	1	0	0	0	1	0	0	0	0.933	0.06665	0	0	1	0	0	0	0.869	0.1307	0	0	0.8296	0.1703	0	0	1	0	0	0	1	0	0	0	1	0	0	0
2L	2352023	T	C			1	0	0	False	1	0	0	0	1	0	0	0	1	0	0	0	1	0	0	0	1	0	0	0	1	0	0	0	0.9946	0.005493	0	0	1	0	0	0	1	0	0	0	1	0	0	0
2L	2352030	C	T			113	0	0	False	1	0	0	0	1	0	0	0	1	0	0	0	1	0	0	0	1	0	0	0	0.9385	0.06152	0	0	0.989	0.01099	0	0	1	0	0	0	0.9834	0.01683	0	0	1	0	0	0
2L	2352037	A	T			70	0	0	False	0.9907	0.009094	0	0	1	0	0	0	1	0	0	0	1	0	0	0	1	0	0	0	0.8	0.2	0	0	0.7637	0.2362	0	0	1	0	0	0	1	0	0	0	1	0	0	0
2L	2352038	T	A			1172	0	0	False	0.8	0.2	0	0	0.9585	0.04166	0	0	0.7065	0.2935	0	0	0.7666	0.2333	0	0	0.4553	0.5444	0	0	0.375	0.625	0	0	0.489	0.511	0	0	0.8647	0.1354	0	0	0.1852	0.815	0	0	0.4792	0.521	0	0
2L	2352039	T	A	C		547	87	0	False	0.9546	0.03638	0.009094	0	1	0	0	0	1	0	0	0	0.86	0.0733	0.06665	0	1	0	0	0	0.5923	0.2769	0.1307	0	0.6924	0.1538	0.1538	0	0.9478	0.0521	0	0	0.34	0.66	0	0	0.625	0.375	0	0
2L	2352040	T	A			239	0	0	False	0.9546	0.04544	0	0	1	0	0	0	1	0	0	0	0.8667	0.1333	0	0	1	0	0	0	0.846	0.1538	0	0	0.835	0.1648	0	0	1	0	0	0	0.823	0.1768	0	0	0.8335	0.1666	0	0
2L	2352041	T	A			14	0	0	False	1	0	0	0	1	0	0	0	1	0	0	0	1	0	0	0	1	0	0	0	0.9844	0.01538	0	0	0.989	0.01099	0	0	1	0	0	0	0.9985	0.001683	0	0	0.8335	0.1666	0	0
2L	2352042	T	A			1	0	0	False	1	0	0	0	1	0	0	0	1	0	0	0	1	0	0	0	1	0	0	0	1	0	0	0	1	0	0	0	1	0	0	0	0.9985	0.001683	0	0	1	0	0	0
2L	2352045	T	C			1	0	0	False	1	0	0	0	1	0	0	0	1	0	0	0	1	0	0	0	1	0	0	0	1	0	0	0	1	0	0	0	1	0	0	0	1	0	0	0	1	0	0	0
2L	2352046	T	C			13	0	0	False	1	0	0	0	1	0	0	0	1	0	0	0	1	0	0	0	1	0	0	0	1	0	0	0	0.9946	0.005493	0	0	1	0	0	0	0.9814	0.01852	0	0	1	0	0	0
2L	2352047	T	C			57	0	0	False	1	0	0	0	1	0	0	0	1	0	0	0	1	0	0	0	1	0	0	0	0.8384	0.1615	0	0	0.8022	0.1978	0	0	1	0	0	0	1	0	0	0	1	0	0	0
2L	2352048	T	A	C		54	9	0	False	0.9907	0	0.009094	0	1	0	0	0	1	0	0	0	1	0	0	0	1	0	0	0	0.8306	0.1615	0.00769	0	0.7803	0.1813	0.03845	0	1	0	0	0	1	0	0	0	1	0	0	0
2L	2352049	C	A	T		6	110	0	False	0.964	0	0.03638	0	1	0	0	0	1	0	0	0	0.993	0	0.006668	0	0.9956	0	0.004463	0	0.7925	0.00769	0.2	0	0.7417	0.02747	0.2307	0	0.9897	0	0.010414	0	0.973	0	0.02693	0	0.75	0	0.25	0
2L	2352051	T	G			5	0	0	False	1	0	0	0	1	0	0	0	1	0	0	0	1	0	0	0	1	0	0	0	1	0	0	0	1	0	0	0	1	0	0	0	0.9917	0.008415	0	0	1	0	0	0
2L	2352060	T	G			110	0	0	True	1	0	0	0	1	0	0	0	1	0	0	0	1	0	0	0	1	0	0	0	0.7383	0.2615	0	0	0.5825	0.4175	0	0	1	0	0	0	1	0	0	0	1	0	0	0
2L	2352067	G	A			91	0	0	False	0.9907	0.009094	0	0	1	0	0	0	1	0	0	0	0.933	0.06665	0	0	1	0	0	0	0.869	0.1307	0	0	0.8296	0.1703	0	0	1	0	0	0	1	0	0	0	1	0	0	0
2L	2352069	T	G			27	0	0	False	1	0	0	0	0.9585	0.04166	0	0	0.978	0.02174	0	0	0.993	0.006668	0	0	1	0	0	0	0.9614	0.03845	0	0	0.989	0.01099	0	0	0.979	0.02083	0	0	0.9966	0.003366	0	0	1	0	0	0
2L	2352077	A	T			1	0	0	False	1	0	0	0	1	0	0	0	1	0	0	0	1	0	0	0	1	0	0	0	1	0	0	0	1	0	0	0	1	0	0	0	0.9985	0.001683	0	0	1	0	0	0
2L	2352096	A	G			9	0	0	True	1	0	0	0	1	0	0	0	1	0	0	0	0.993	0.006668	0	0	1	0	0	0	0.969	0.03076	0	0	0.9834	0.01648	0	0	1	0	0	0	1	0	0	0	1	0	0	0
2L	2352097	A	G			852	0	0	True	0.1818	0.8184	0	0	0	1	0	0	0	1	0	0	0.1466	0.8535	0	0	1	0	0	0	0.9385	0.06152	0	0	0.945	0.05493	0	0	1	0	0	0	0.9023	0.09766	0	0	1	0	0	0
2L	2352099	T	A			13	0	0	True	1	0	0	0	1	0	0	0	1	0	0	0	0.993	0.006668	0	0	1	0	0	0	0.9844	0.01538	0	0	0.9946	0.005493	0	0	1	0	0	0	1	0	0	0	0.9165	0.0833	0	0
2L	2352110	C	A			2	0	0	True	1	0	0	0	1	0	0	0	1	0	0	0	1	0	0	0	1	0	0	0	1	0	0	0	0.989	0.01099	0	0	1	0	0	0	1	0	0	0	1	0	0	0
2L	2352116	T	G			3	0	0	True	1	0	0	0	1	0	0	0	1	0	0	0	1	0	0	0	1	0	0	0	1	0	0	0	1	0	0	0	1	0	0	0	0.995	0.00505	0	0	1	0	0	0
2L	2352125	G	A			1993	0	0	True	0.1818	0.8184	0	0	0	1	0	0	0	1	0	0	0.1466	0.8535	0	0	0	1	0	0	0.4385	0.5615	0	0	0.703	0.2966	0	0	0.1875	0.8125	0	0	0	1	0	0	0.0833	0.9165	0	0
2L	2352132	G	C			1	0	0	True	1	0	0	0	1	0	0	0	1	0	0	0	1	0	0	0	1	0	0	0	1	0	0	0	1	0	0	0	1	0	0	0	0.9985	0.001683	0	0	1	0	0	0
2L	2352135	T	G			1	0	0	True	1	0	0	0	1	0	0	0	1	0	0	0	1	0	0	0	1	0	0	0	1	0	0	0	1	0	0	0	1	0	0	0	0.9985	0.001683	0	0	1	0	0	0
2L	2352142	T	G			1	0	0	True	1	0	0	0	1	0	0	0	1	0	0	0	1	0	0	0	1	0	0	0	1	0	0	0	0.9946	0.005493	0	0	1	0	0	0	1	0	0	0	1	0	0	0
2L	2352151	T	C			1	0	0	True	1	0	0	0	1	0	0	0	1	0	0	0	1	0	0	0	1	0	0	0	0.992	0.00769	0	0	1	0	0	0	1	0	0	0	1	0	0	0	1	0	0	0
2L	2352159	G	A			1	0	0	True	1	0	0	0	1	0	0	0	1	0	0	0	1	0	0	0	1	0	0	0	1	0	0	0	0.9946	0.005493	0	0	1	0	0	0	1	0	0	0	1	0	0	0
2L	2352161	A	T			13	0	0	True	1	0	0	0	1	0	0	0	1	0	0	0	0.993	0.006668	0	0	1	0	0	0	0.9844	0.01538	0	0	0.9946	0.005493	0	0	1	0	0	0	1	0	0	0	0.9165	0.0833	0	0
2L	2352162	C	T			13	0	0	True	1	0	0	0	1	0	0	0	1	0	0	0	0.993	0.006668	0	0	1	0	0	0	0.9844	0.01538	0	0	0.9946	0.005493	0	0	1	0	0	0	1	0	0	0	0.9165	0.0833	0	0
2L	2352169	G	A			110	0	0	True	1	0	0	0	1	0	0	0	1	0	0	0	1	0	0	0	1	0	0	0	0.7383	0.2615	0	0	0.5825	0.4175	0	0	1	0	0	0	1	0	0	0	1	0	0	0
2L	2352171	C	T			2	0	0	True	1	0	0	0	1	0	0	0	1	0	0	0	1	0	0	0	1	0	0	0	1	0	0	0	1	0	0	0	1	0	0	0	0.9966	0.003366	0	0	1	0	0	0
2L	2352178	A	T			8	0	0	True	1	0	0	0	1	0	0	0	1	0	0	0	1	0	0	0	1	0	0	0	1	0	0	0	1	0	0	0	1	0	0	0	0.9863	0.013466	0	0	1	0	0	0
2L	2352179	C	G			2220	0	0	True	0.1727	0.827	0	0	0	1	0	0	0	1	0	0	0.06	0.94	0	0	0	1	0	0	0	1	0	0	0.0824	0.9175	0	0	0.1875	0.8125	0	0	0	1	0	0	0	1	0	0
2L	2352199	C	A	G		3	380	0	True	1	0	0	0	1	0	0	0	1	0	0	0	1	0	0	0	0.527	0	0.4731	0	0.823	0	0.1769	0	0.9395	0.01648	0.04395	0	0.2396	0	0.7603	0	0.8804	0	0.1195	0	1	0	0	0
2L	2352218	G	A			1	0	0	True	1	0	0	0	1	0	0	0	1	0	0	0	1	0	0	0	1	0	0	0	0.992	0.00769	0	0	1	0	0	0	1	0	0	0	1	0	0	0	1	0	0	0
2L	2352228	G	T			1	0	0	True	1	0	0	0	1	0	0	0	1	0	0	0	1	0	0	0	1	0	0	0	1	0	0	0	1	0	0	0	1	0	0	0	0.9985	0.001683	0	0	1	0	0	0
2L	2352234	A	G			1	0	0	True	1	0	0	0	1	0	0	0	1	0	0	0	1	0	0	0	1	0	0	0	1	0	0	0	1	0	0	0	1	0	0	0	0.9985	0.001683	0	0	1	0	0	0
2L	2352250	A	C			2220	0	0	True	0.1727	0.827	0	0	0	1	0	0	0	1	0	0	0.06	0.94	0	0	0	1	0	0	0	1	0	0	0.0824	0.9175	0	0	0.1875	0.8125	0	0	0	1	0	0	0	1	0	0
2L	2352262	G	A			1994	0	0	True	0.1818	0.8184	0	0	0	1	0	0	0	1	0	0	0.1466	0.8535	0	0	0	1	0	0	0.4385	0.5615	0	0	0.6978	0.3022	0	0	0.1875	0.8125	0	0	0	1	0	0	0.0833	0.9165	0	0
2L	2352275	A	T			14	0	0	True	1	0	0	0	1	0	0	0	1	0	0	0	1	0	0	0	1	0	0	0	1	0	0	0	1	0	0	0	1	0	0	0	1	0	0	0	1	0	0	0
2L	2352277	T	C			1	0	0	True	1	0	0	0	1	0	0	0	1	0	0	0	1	0	0	0	1	0	0	0	1	0	0	0	0.9946	0.005493	0	0	1	0	0	0	1	0	0	0	1	0	0	0
2L	2352286	C	T			90	0	0	True	0.9907	0.009094	0	0	1	0	0	0	1	0	0	0	0.933	0.06665	0	0	1	0	0	0	0.869	0.1307	0	0	0.8296	0.1703	0	0	1	0	0	0	1	0	0	0	1	0	0	0
2L	2352296	C	A			2220	0	0	True	0.1727	0.827	0	0	0	1	0	0	0	1	0	0	0.06	0.94	0	0	0	1	0	0	0	1	0	0	0.0824	0.9175	0	0	0.1875	0.8125	0	0	0	1	0	0	0	1	0	0
2L	2352301	A	G			1	0	0	False	1	0	0	0	1	0	0	0	1	0	0	0	1	0	0	0	1	0	0	0	1	0	0	0	1	0	0	0	1	0	0	0	1	0	0	0	1	0	0	0
2L	2352302	C	T			7	0	0	True	1	0	0	0	1	0	0	0	1	0	0	0	1	0	0	0	1	0	0	0	0.9844	0.01538	0	0	0.9946	0.005493	0	0	1	0	0	0	1	0	0	0	0.9165	0.0833	0	0
2L	2352304	C	T			12	0	0	True	1	0	0	0	1	0	0	0	1	0	0	0	1	0	0	0	1	0	0	0	1	0	0	0	0.934	0.0659	0	0	1	0	0	0	1	0	0	0	1	0	0	0
2L	2352313	A	G			3	0	0	True	1	0	0	0	1	0	0	0	1	0	0	0	1	0	0	0	1	0	0	0	1	0	0	0	0.9834	0.01648	0	0	1	0	0	0	1	0	0	0	1	0	0	0
2L	2352333	T	A			4	0	0	True	1	0	0	0	1	0	0	0	1	0	0	0	1	0	0	0	1	0	0	0	1	0	0	0	1	0	0	0	1	0	0	0	0.993	0.006733	0	0	1	0	0	0
2L	2352367	G	T			1	0	0	True	1	0	0	0	1	0	0	0	1	0	0	0	1	0	0	0	1	0	0	0	1	0	0	0	1	0	0	0	1	0	0	0	1	0	0	0	1	0	0	0
2L	2352388	C	A			2	0	0	True	1	0	0	0	1	0	0	0	1	0	0	0	1	0	0	0	1	0	0	0	1	0	0	0	1	0	0	0	1	0	0	0	1	0	0	0	1	0	0	0
2L	2352397	A	T			1	0	0	True	1	0	0	0	1	0	0	0	1	0	0	0	1	0	0	0	0.9956	0.004463	0	0	1	0	0	0	1	0	0	0	1	0	0	0	1	0	0	0	1	0	0	0
2L	2352402	G	T			81	0	0	True	0.9907	0.009094	0	0	1	0	0	0	1	0	0	0	0.927	0.0733	0	0	1	0	0	0	0.8384	0.1615	0	0	0.813	0.1868	0	0	1	0	0	0	1	0	0	0	1	0	0	0
2L	2352429	T	A			1	0	0	True	1	0	0	0	1	0	0	0	1	0	0	0	1	0	0	0	1	0	0	0	1	0	0	0	0.9946	0.005493	0	0	1	0	0	0	1	0	0	0	1	0	0	0
2L	2352447	C	T			1	0	0	True	1	0	0	0	1	0	0	0	1	0	0	0	1	0	0	0	1	0	0	0	1	0	0	0	0.9946	0.005493	0	0	1	0	0	0	1	0	0	0	1	0	0	0
2L	2352455	A	T			219	0	0	True	1	0	0	0	1	0	0	0	1	0	0	0	1	0	0	0	1	0	0	0	1	0	0	0	1	0	0	0	1	0	0	0	0.68	0.3198	0	0	1	0	0	0
2L	2352457	G	A			853	0	0	True	0.1818	0.8184	0	0	0	1	0	0	0	1	0	0	0.1466	0.8535	0	0	1	0	0	0	0.9385	0.06152	0	0	0.9395	0.06042	0	0	1	0	0	0	0.901	0.0993	0	0	1	0	0	0
2L	2352462	G	A			1	0	0	True	1	0	0	0	1	0	0	0	1	0	0	0	1	0	0	0	1	0	0	0	1	0	0	0	1	0	0	0	1	0	0	0	0.9985	0.001683	0	0	1	0	0	0
2L	2352468	G	T			2	0	0	True	1	0	0	0	1	0	0	0	1	0	0	0	0.993	0.006668	0	0	1	0	0	0	1	0	0	0	1	0	0	0	1	0	0	0	0.9985	0.001683	0	0	1	0	0	0
2L	2352477	C	T			1	0	0	True	1	0	0	0	1	0	0	0	1	0	0	0	1	0	0	0	1	0	0	0	1	0	0	0	1	0	0	0	1	0	0	0	1	0	0	0	1	0	0	0
2L	2352478	C	G			1	0	0	True	1	0	0	0	1	0	0	0	1	0	0	0	1	0	0	0	1	0	0	0	1	0	0	0	0.9946	0.005493	0	0	1	0	0	0	1	0	0	0	1	0	0	0
2L	2352498	T	A			1	0	0	True	1	0	0	0	1	0	0	0	1	0	0	0	1	0	0	0	1	0	0	0	1	0	0	0	0.9946	0.005493	0	0	1	0	0	0	1	0	0	0	1	0	0	0
2L	2352500	C	T			2	0	0	True	1	0	0	0	1	0	0	0	1	0	0	0	1	0	0	0	1	0	0	0	1	0	0	0	0.989	0.01099	0	0	1	0	0	0	1	0	0	0	1	0	0	0
2L	2352515	C	A			4	0	0	True	1	0	0	0	1	0	0	0	1	0	0	0	0.98	0.02	0	0	1	0	0	0	1	0	0	0	1	0	0	0	1	0	0	0	1	0	0	0	1	0	0	0
2L	2352549	C	T			16	0	0	False	1	0	0	0	1	0	0	0	1	0	0	0	1	0	0	0	1	0	0	0	0.9844	0.01538	0	0	0.9946	0.005493	0	0	1	0	0	0	0.9917	0.008415	0	0	0.8335	0.1666	0	0
2L	2352568	T	A			1	0	0	True	1	0	0	0	1	0	0	0	1	0	0	0	1	0	0	0	1	0	0	0	1	0	0	0	1	0	0	0	1	0	0	0	1	0	0	0	1	0	0	0
2L	2352569	T	A			4	0	0	True	1	0	0	0	1	0	0	0	1	0	0	0	1	0	0	0	1	0	0	0	1	0	0	0	1	0	0	0	1	0	0	0	1	0	0	0	0.9165	0.0833	0	0
2L	2352573	C	T			1	0	0	True	1	0	0	0	1	0	0	0	1	0	0	0	1	0	0	0	1	0	0	0	1	0	0	0	1	0	0	0	1	0	0	0	0.9985	0.001683	0	0	1	0	0	0
2L	2352576	T	A			2	0	0	True	1	0	0	0	1	0	0	0	1	0	0	0	0.993	0.006668	0	0	1	0	0	0	1	0	0	0	0.9946	0.005493	0	0	1	0	0	0	1	0	0	0	1	0	0	0
2L	2352589	A	C			110	0	0	True	1	0	0	0	1	0	0	0	1	0	0	0	1	0	0	0	1	0	0	0	0.7383	0.2615	0	0	0.5825	0.4175	0	0	1	0	0	0	1	0	0	0	1	0	0	0
2L	2352595	G	A			38	0	0	False	0.9907	0.009094	0	0	1	0	0	0	0.9893	0.01087	0	0	0.993	0.006668	0	0	0.987	0.01339	0	0	0.992	0.00769	0	0	0.978	0.02197	0	0	0.9585	0.04166	0	0	0.978	0.02188	0	0	1	0	0	0
2L	2352607	T	A			110	0	0	True	1	0	0	0	1	0	0	0	1	0	0	0	1	0	0	0	1	0	0	0	0.7383	0.2615	0	0	0.5825	0.4175	0	0	1	0	0	0	1	0	0	0	1	0	0	0
2L	2352608	G	A			13	0	0	False	1	0	0	0	1	0	0	0	1	0	0	0	1	0	0	0	1	0	0	0	0.9844	0.01538	0	0	0.945	0.05493	0	0	1	0	0	0	0.9985	0.001683	0	0	1	0	0	0
2L	2352609	C	A			256	0	0	False	0.9365	0.06366	0	0	1	0	0	0	0.962	0.03806	0	0	0.92	0.08	0	0	0.942	0.05804	0	0	0.8203	0.1797	0	0	0.701	0.2988	0	0	0.7603	0.2396	0	0	0.8804	0.1195	0	0	0.9165	0.0833	0	0
2L	2352614	A	C			1	0	0	False	1	0	0	0	1	0	0	0	1	0	0	0	1	0	0	0	1	0	0	0	1	0	0	0	0.9946	0.005493	0	0	1	0	0	0	1	0	0	0	1	0	0	0
2L	2352619	C	T			1	0	0	False	1	0	0	0	1	0	0	0	1	0	0	0	0.993	0.006668	0	0	1	0	0	0	1	0	0	0	1	0	0	0	1	0	0	0	1	0	0	0	1	0	0	0
2L	2352629	C	A			44	0	0	False	0.982	0.01819	0	0	1	0	0	0	0.984	0.01631	0	0	0.993	0.006668	0	0	0.987	0.01339	0	0	0.9844	0.01538	0	0	0.989	0.01099	0	0	0.9375	0.0625	0	0	0.98	0.0202	0	0	0.979	0.02083	0	0
2L	2352630	A	G			4	0	0	True	1	0	0	0	1	0	0	0	1	0	0	0	1	0	0	0	1	0	0	0	1	0	0	0	1	0	0	0	1	0	0	0	0.9966	0.003366	0	0	1	0	0	0
2L	2352631	T	A			199	0	0	False	0.909	0.0909	0	0	0.9585	0.04166	0	0	0.9077	0.0924	0	0	0.9067	0.0933	0	0	0.9287	0.0714	0	0	0.923	0.0769	0	0	0.923	0.0769	0	0	0.8022	0.1979	0	0	0.9126	0.0875	0	0	0.9585	0.04166	0	0
2L	2352633	A	T			3	0	0	True	1	0	0	0	1	0	0	0	1	0	0	0	1	0	0	0	1	0	0	0	1	0	0	0	1	0	0	0	1	0	0	0	0.995	0.00505	0	0	1	0	0	0
2L	2352634	T	A			20	0	0	False	1	0	0	0	1	0	0	0	0.9946	0.005436	0	0	1	0	0	0	0.9956	0.004463	0	0	0.9844	0.01538	0	0	0.989	0.01099	0	0	0.9897	0.010414	0	0	0.9917	0.008415	0	0	1	0	0	0
2L	2352635	A	G			1	0	0	True	1	0	0	0	1	0	0	0	1	0	0	0	1	0	0	0	1	0	0	0	1	0	0	0	1	0	0	0	1	0	0	0	1	0	0	0	1	0	0	0
2L	2352638	C	T			7	0	0	False	1	0	0	0	1	0	0	0	1	0	0	0	1	0	0	0	1	0	0	0	1	0	0	0	0.9946	0.005493	0	0	0.9897	0.010414	0	0	0.993	0.006733	0	0	1	0	0	0
2L	2352642	T	A			148	0	0	False	0.9546	0.04544	0	0	1	0	0	0	0.9404	0.05978	0	0	0.947	0.05334	0	0	0.9287	0.0714	0	0	0.977	0.02307	0	0	0.9507	0.04944	0	0	0.875	0.125	0	0	0.9175	0.0825	0	0	0.9165	0.0833	0	0
2L	2352643	C	A			1061	0	0	False	0.536	0.4636	0	0	0.6665	0.3333	0	0	0.549	0.4512	0	0	0.527	0.4734	0	0	0.5356	0.4644	0	0	0.577	0.423	0	0	0.5166	0.4834	0	0	0.5	0.5	0	0	0.5337	0.4663	0	0	0.5	0.5	0	0
2L	2352648	C	T			1	0	0	True	1	0	0	0	1	0	0	0	1	0	0	0	1	0	0	0	1	0	0	0	1	0	0	0	1	0	0	0	1	0	0	0	0.9985	0.001683	0	0	1	0	0	0
2L	2352678	T	A	G		13	1	0	True	0.964	0.03638	0	0	1	0	0	0	1	0	0	0	0.94	0.06	0	0	1	0	0	0	1	0	0	0	0.9946	0	0.005493	0	1	0	0	0	1	0	0	0	1	0	0	0
2L	2352680	A	G			110	0	0	True	1	0	0	0	1	0	0	0	1	0	0	0	1	0	0	0	1	0	0	0	0.7383	0.2615	0	0	0.5825	0.4175	0	0	1	0	0	0	1	0	0	0	1	0	0	0
2L	2352697	T	A			2104	0	0	True	0.1818	0.8184	0	0	0	1	0	0	0	1	0	0	0.1466	0.8535	0	0	0	1	0	0	0.1769	0.823	0	0	0.2803	0.7197	0	0	0.1875	0.8125	0	0	0	1	0	0	0.0833	0.9165	0	0
2L	2352699	T	C			7	0	0	True	1	0	0	0	1	0	0	0	1	0	0	0	1	0	0	0	1	0	0	0	0.9536	0.04614	0	0	0.9946	0.005493	0	0	1	0	0	0	1	0	0	0	1	0	0	0
2L	2352703	G	T			9	0	0	True	1	0	0	0	1	0	0	0	1	0	0	0	1	0	0	0	1	0	0	0	0.9385	0.06152	0	0	0.9946	0.005493	0	0	1	0	0	0	1	0	0	0	1	0	0	0
2L	2352705	G	A			1	0	0	True	1	0	0	0	1	0	0	0	1	0	0	0	1	0	0	0	1	0	0	0	1	0	0	0	0.9946	0.005493	0	0	1	0	0	0	1	0	0	0	1	0	0	0
2L	2352716	C	T			111	0	0	False	1	0	0	0	1	0	0	0	1	0	0	0	1	0	0	0	1	0	0	0	0.7383	0.2615	0	0	0.577	0.423	0	0	1	0	0	0	1	0	0	0	1	0	0	0
2L	2352719	A	T			2104	0	0	True	0.1818	0.8184	0	0	0	1	0	0	0	1	0	0	0.1466	0.8535	0	0	0	1	0	0	0.1769	0.823	0	0	0.2803	0.7197	0	0	0.1875	0.8125	0	0	0	1	0	0	0.0833	0.9165	0	0
2L	2352725	G	A			1	0	0	False	1	0	0	0	1	0	0	0	1	0	0	0	0.993	0.006668	0	0	1	0	0	0	1	0	0	0	1	0	0	0	1	0	0	0	1	0	0	0	1	0	0	0
2L	2352726	C	G			8	0	0	True	1	0	0	0	1	0	0	0	1	0	0	0	0.993	0.006668	0	0	1	0	0	0	0.969	0.03076	0	0	0.9834	0.01648	0	0	1	0	0	0	1	0	0	0	1	0	0	0
2L	2352733	T	C			1	0	0	True	1	0	0	0	1	0	0	0	1	0	0	0	1	0	0	0	1	0	0	0	1	0	0	0	1	0	0	0	1	0	0	0	1	0	0	0	0.979	0.02083	0	0
2L	2352736	C	T			1	0	0	True	1	0	0	0	1	0	0	0	1	0	0	0	1	0	0	0	1	0	0	0	1	0	0	0	0.9946	0.005493	0	0	1	0	0	0	1	0	0	0	1	0	0	0
2L	2352761	C	A			2	0	0	True	1	0	0	0	1	0	0	0	1	0	0	0	1	0	0	0	1	0	0	0	0.992	0.00769	0	0	1	0	0	0	1	0	0	0	1	0	0	0	1	0	0	0
2L	2352796	A	C			1	0	0	True	1	0	0	0	1	0	0	0	1	0	0	0	1	0	0	0	1	0	0	0	1	0	0	0	1	0	0	0	1	0	0	0	0.9985	0.001683	0	0	1	0	0	0
2L	2352798	T	A			6	0	0	True	1	0	0	0	1	0	0	0	1	0	0	0	1	0	0	0	1	0	0	0	1	0	0	0	0.967	0.03296	0	0	1	0	0	0	1	0	0	0	1	0	0	0
2L	2352805	C	G			1	0	0	True	1	0	0	0	1	0	0	0	1	0	0	0	1	0	0	0	1	0	0	0	1	0	0	0	0.9946	0.005493	0	0	1	0	0	0	1	0	0	0	1	0	0	0
2L	2352811	C	T			1	0	0	True	1	0	0	0	1	0	0	0	1	0	0	0	1	0	0	0	1	0	0	0	1	0	0	0	1	0	0	0	1	0	0	0	1	0	0	0	1	0	0	0
2L	2352843	C	T			133	0	0	True	1	0	0	0	1	0	0	0	1	0	0	0	1	0	0	0	0.4731	0.527	0	0	0.992	0.00769	0	0	0.989	0.01099	0	0	0.9897	0.010414	0	0	0.9834	0.01683	0	0	1	0	0	0
2L	2352855	T	A			3	0	0	True	1	0	0	0	1	0	0	0	1	0	0	0	1	0	0	0	1	0	0	0	1	0	0	0	1	0	0	0	1	0	0	0	1	0	0	0	1	0	0	0
2L	2352856	G	C			1	0	0	True	1	0	0	0	1	0	0	0	1	0	0	0	1	0	0	0	1	0	0	0	1	0	0	0	1	0	0	0	1	0	0	0	1	0	0	0	1	0	0	0
2L	2352862	G	A			1	0	0	True	1	0	0	0	1	0	0	0	1	0	0	0	1	0	0	0	1	0	0	0	1	0	0	0	1	0	0	0	1	0	0	0	1	0	0	0	1	0	0	0
2L	2352904	T	C			1	0	0	True	1	0	0	0	1	0	0	0	1	0	0	0	1	0	0	0	1	0	0	0	1	0	0	0	1	0	0	0	1	0	0	0	0.9985	0.001683	0	0	1	0	0	0
2L	2352905	G	A			9	0	0	True	1	0	0	0	1	0	0	0	1	0	0	0	1	0	0	0	1	0	0	0	1	0	0	0	1	0	0	0	1	0	0	0	1	0	0	0	0.8335	0.1666	0	0
2L	2352919	T	A			1	0	0	True	1	0	0	0	1	0	0	0	1	0	0	0	1	0	0	0	1	0	0	0	1	0	0	0	1	0	0	0	1	0	0	0	1	0	0	0	1	0	0	0
2L	2352921	C	T			2	0	0	True	1	0	0	0	1	0	0	0	1	0	0	0	1	0	0	0	1	0	0	0	1	0	0	0	0.989	0.01099	0	0	1	0	0	0	1	0	0	0	1	0	0	0
2L	2352932	G	A			3	0	0	True	1	0	0	0	1	0	0	0	1	0	0	0	1	0	0	0	1	0	0	0	1	0	0	0	1	0	0	0	1	0	0	0	0.995	0.00505	0	0	1	0	0	0
2L	2352945	C	A			2	0	0	True	1	0	0	0	1	0	0	0	1	0	0	0	1	0	0	0	1	0	0	0	1	0	0	0	1	0	0	0	1	0	0	0	1	0	0	0	0.9585	0.04166	0	0
2L	2352955	C	A			12	0	0	True	1	0	0	0	1	0	0	0	1	0	0	0	1	0	0	0	1	0	0	0	0.9844	0.01538	0	0	0.9946	0.005493	0	0	1	0	0	0	0.9985	0.001683	0	0	0.8335	0.1666	0	0
2L	2352993	T	C			28	0	0	True	1	0	0	0	1	0	0	0	1	0	0	0	1	0	0	0	1	0	0	0	0.9	0.1	0	0	0.978	0.02197	0	0	1	0	0	0	0.985	0.01515	0	0	1	0	0	0
2L	2352998	A	T			1	0	0	True	1	0	0	0	1	0	0	0	1	0	0	0	1	0	0	0	1	0	0	0	1	0	0	0	1	0	0	0	1	0	0	0	1	0	0	0	1	0	0	0
2L	2352999	T	G			12	0	0	True	1	0	0	0	1	0	0	0	1	0	0	0	1	0	0	0	1	0	0	0	1	0	0	0	0.9946	0.005493	0	0	1	0	0	0	0.9834	0.01683	0	0	1	0	0	0
2L	2353013	T	A			1	0	0	True	1	0	0	0	1	0	0	0	1	0	0	0	1	0	0	0	1	0	0	0	1	0	0	0	1	0	0	0	1	0	0	0	0.9985	0.001683	0	0	1	0	0	0
2L	2353026	G	A	T		2	12	0	True	1	0	0	0	1	0	0	0	1	0	0	0	1	0	0	0	1	0	0	0	1	0	0	0	0.9946	0	0.005493	0	1	0	0	0	0.98	0.003366	0.01683	0	1	0	0	0
2L	2353030	C	A			3	0	0	True	1	0	0	0	1	0	0	0	1	0	0	0	1	0	0	0	1	0	0	0	1	0	0	0	1	0	0	0	1	0	0	0	0.995	0.00505	0	0	1	0	0	0
2L	2353036	A	G			1994	0	0	True	0.1818	0.8184	0	0	0	1	0	0	0	1	0	0	0.1466	0.8535	0	0	0	1	0	0	0.4307	0.5693	0	0	0.703	0.2966	0	0	0.1875	0.8125	0	0	0	1	0	0	0.0833	0.9165	0	0
2L	2353037	A	G			179	0	0	True	1	0	0	0	1	0	0	0	1	0	0	0	1	0	0	0	0.527	0.4731	0	0	1	0	0	0	1	0	0	0	0.2396	0.7603	0	0	1	0	0	0	1	0	0	0
2L	2353070	T	G			111	0	0	True	1	0	0	0	1	0	0	0	1	0	0	0	1	0	0	0	1	0	0	0	0.7383	0.2615	0	0	0.577	0.423	0	0	1	0	0	0	1	0	0	0	1	0	0	0
2L	2353072	A	T			8	0	0	True	1	0	0	0	1	0	0	0	1	0	0	0	0.993	0.006668	0	0	1	0	0	0	0.969	0.03076	0	0	0.9834	0.01648	0	0	1	0	0	0	1	0	0	0	1	0	0	0
2L	2353076	A	G			3	0	0	True	1	0	0	0	1	0	0	0	1	0	0	0	1	0	0	0	1	0	0	0	1	0	0	0	1	0	0	0	1	0	0	0	1	0	0	0	1	0	0	0
2L	2353077	G	A			2	0	0	True	1	0	0	0	1	0	0	0	1	0	0	0	1	0	0	0	1	0	0	0	1	0	0	0	1	0	0	0	1	0	0	0	0.9966	0.003366	0	0	1	0	0	0
2L	2353078	G	C			12	0	0	True	1	0	0	0	1	0	0	0	1	0	0	0	1	0	0	0	1	0	0	0	1	0	0	0	0.9946	0.005493	0	0	1	0	0	0	0.9834	0.01683	0	0	1	0	0	0
2L	2353081	T	A			6	0	0	False	1	0	0	0	1	0	0	0	1	0	0	0	0.993	0.006668	0	0	1	0	0	0	1	0	0	0	1	0	0	0	1	0	0	0	0.995	0.00505	0	0	1	0	0	0
2L	2353114	C	T			11	0	0	True	1	0	0	0	1	0	0	0	1	0	0	0	1	0	0	0	1	0	0	0	1	0	0	0	0.9395	0.06042	0	0	1	0	0	0	1	0	0	0	1	0	0	0
2L	2353146	T	C			62	0	0	False	1	0	0	0	1	0	0	0	1	0	0	0	1	0	0	0	0.902	0.0982	0	0	0.9614	0.03845	0	0	1	0	0	0	0.896	0.1042	0	0	0.9746	0.02525	0	0	0.979	0.02083	0	0
2L	2353147	C	T			1	0	0	True	1	0	0	0	1	0	0	0	1	0	0	0	1	0	0	0	1	0	0	0	0.992	0.00769	0	0	1	0	0	0	1	0	0	0	1	0	0	0	1	0	0	0
2L	2353148	T	C			658	0	0	False	0.7637	0.2363	0	0	0.7085	0.2917	0	0	0.7227	0.277	0	0	0.7334	0.2666	0	0	0.5493	0.451	0	0	0.754	0.2461	0	0	0.9175	0.0824	0	0	0.6875	0.3125	0	0	0.6885	0.3115	0	0	0.7085	0.2917	0	0
2L	2353157	T	C			244	0	0	False	0.9365	0.06366	0	0	0.9585	0.04166	0	0	0.9346	0.06525	0	0	0.88	0.12	0	0	0.75	0.25	0	0	0.9385	0.06152	0	0	0.9834	0.01648	0	0	0.875	0.125	0	0	0.9126	0.0875	0	0	0.875	0.125	0	0
2L	2353159	G	C			102	0	0	False	0.9727	0.02727	0	0	0.9585	0.04166	0	0	0.984	0.01631	0	0	0.993	0.006668	0	0	0.866	0.1339	0	0	0.977	0.02307	0	0	0.989	0.01099	0	0	0.8853	0.11456	0	0	0.963	0.03705	0	0	0.9375	0.0625	0	0
2L	2353171	T	G			1	0	0	True	1	0	0	0	1	0	0	0	1	0	0	0	1	0	0	0	1	0	0	0	1	0	0	0	1	0	0	0	1	0	0	0	1	0	0	0	1	0	0	0
2L	2353183	A	C			521	0	0	False	1	0	0	0	1	0	0	0	1	0	0	0	1	0	0	0	0.527	0.4731	0	0	0.731	0.2693	0	0	0.901	0.0989	0	0	0.2396	0.7603	0	0	0.692	0.308	0	0	0.875	0.125	0	0
2L	2353199	A	T			1	0	0	False	1	0	0	0	1	0	0	0	1	0	0	0	1	0	0	0	1	0	0	0	1	0	0	0	1	0	0	0	1	0	0	0	0.9985	0.001683	0	0	1	0	0	0
2L	2353212	G	A			26	0	0	True	1	0	0	0	1	0	0	0	1	0	0	0	1	0	0	0	0.884	0.1161	0	0	1	0	0	0	1	0	0	0	1	0	0	0	1	0	0	0	1	0	0	0
2L	2353223	T	G			111	0	0	True	1	0	0	0	1	0	0	0	1	0	0	0	1	0	0	0	1	0	0	0	0.7383	0.2615	0	0	0.577	0.423	0	0	1	0	0	0	1	0	0	0	1	0	0	0
2L	2353227	G	A			1	0	0	True	1	0	0	0	1	0	0	0	1	0	0	0	1	0	0	0	1	0	0	0	1	0	0	0	1	0	0	0	1	0	0	0	1	0	0	0	1	0	0	0
2L	2353234	G	C			11	0	0	True	1	0	0	0	1	0	0	0	1	0	0	0	1	0	0	0	1	0	0	0	0.9385	0.06152	0	0	0.989	0.01099	0	0	1	0	0	0	1	0	0	0	1	0	0	0
2L	2353251	A	T			1	0	0	True	1	0	0	0	1	0	0	0	1	0	0	0	1	0	0	0	1	0	0	0	1	0	0	0	1	0	0	0	1	0	0	0	1	0	0	0	1	0	0	0
2L	2353288	G	A			8	0	0	True	1	0	0	0	1	0	0	0	1	0	0	0	0.993	0.006668	0	0	1	0	0	0	0.969	0.03076	0	0	0.9834	0.01648	0	0	1	0	0	0	1	0	0	0	1	0	0	0
2L	2353294	T	C			2	0	0	True	1	0	0	0	1	0	0	0	1	0	0	0	1	0	0	0	1	0	0	0	1	0	0	0	1	0	0	0	1	0	0	0	0.9966	0.003366	0	0	1	0	0	0
2L	2353299	A	T			109	0	0	True	1	0	0	0	1	0	0	0	1	0	0	0	1	0	0	0	1	0	0	0	0.746	0.254	0	0	0.5825	0.4175	0	0	1	0	0	0	1	0	0	0	1	0	0	0
2L	2353319	C	T			110	0	0	True	1	0	0	0	1	0	0	0	1	0	0	0	1	0	0	0	1	0	0	0	0.7383	0.2615	0	0	0.5825	0.4175	0	0	1	0	0	0	1	0	0	0	1	0	0	0
2L	2353321	C	T			6	0	0	True	1	0	0	0	1	0	0	0	1	0	0	0	1	0	0	0	1	0	0	0	0.992	0.00769	0	0	0.9727	0.02747	0	0	1	0	0	0	1	0	0	0	1	0	0	0
2L	2353330	C	T			110	0	0	False	1	0	0	0	1	0	0	0	1	0	0	0	1	0	0	0	1	0	0	0	0.7383	0.2615	0	0	0.5825	0.4175	0	0	1	0	0	0	1	0	0	0	1	0	0	0
2L	2353359	A	C			1	0	0	True	1	0	0	0	1	0	0	0	1	0	0	0	1	0	0	0	1	0	0	0	1	0	0	0	1	0	0	0	1	0	0	0	0.9985	0.001683	0	0	1	0	0	0
2L	2353363	T	C			2	0	0	True	1	0	0	0	1	0	0	0	1	0	0	0	1	0	0	0	1	0	0	0	1	0	0	0	0.989	0.01099	0	0	1	0	0	0	1	0	0	0	1	0	0	0
2L	2353374	G	A			4	0	0	True	1	0	0	0	1	0	0	0	1	0	0	0	0.993	0.006668	0	0	1	0	0	0	1	0	0	0	0.9834	0.01648	0	0	1	0	0	0	1	0	0	0	1	0	0	0
2L	2353379	C	A			11	0	0	False	1	0	0	0	1	0	0	0	1	0	0	0	1	0	0	0	1	0	0	0	0.9844	0.01538	0	0	0.9946	0.005493	0	0	1	0	0	0	0.993	0.006733	0	0	0.9165	0.0833	0	0
2L	2353387	G	T			1	0	0	False	1	0	0	0	1	0	0	0	1	0	0	0	1	0	0	0	1	0	0	0	1	0	0	0	0.9946	0.005493	0	0	1	0	0	0	1	0	0	0	1	0	0	0
2L	2353407	A	T			1	0	0	False	1	0	0	0	1	0	0	0	1	0	0	0	1	0	0	0	1	0	0	0	1	0	0	0	1	0	0	0	1	0	0	0	0.9985	0.001683	0	0	1	0	0	0
2L	2353427	C	T			1	0	0	False	1	0	0	0	1	0	0	0	1	0	0	0	1	0	0	0	1	0	0	0	1	0	0	0	1	0	0	0	1	0	0	0	0.9985	0.001683	0	0	1	0	0	0
2L	2353434	T	G			110	0	0	False	1	0	0	0	1	0	0	0	1	0	0	0	1	0	0	0	1	0	0	0	0.7383	0.2615	0	0	0.5825	0.4175	0	0	1	0	0	0	1	0	0	0	1	0	0	0
2L	2353460	C	G			3	0	0	True	1	0	0	0	1	0	0	0	1	0	0	0	0.993	0.006668	0	0	1	0	0	0	1	0	0	0	0.9946	0.005493	0	0	1	0	0	0	1	0	0	0	1	0	0	0
2L	2353465	C	G			5	0	0	True	1	0	0	0	1	0	0	0	1	0	0	0	1	0	0	0	1	0	0	0	0.977	0.02307	0	0	0.989	0.01099	0	0	1	0	0	0	1	0	0	0	1	0	0	0
2L	2353470	G	C			2	0	0	True	1	0	0	0	1	0	0	0	1	0	0	0	1	0	0	0	1	0	0	0	1	0	0	0	1	0	0	0	1	0	0	0	1	0	0	0	1	0	0	0
2L	2353484	G	A			1	0	0	False	1	0	0	0	1	0	0	0	1	0	0	0	1	0	0	0	1	0	0	0	1	0	0	0	1	0	0	0	1	0	0	0	0.9985	0.001683	0	0	1	0	0	0
2L	2353490	C	T			110	0	0	False	1	0	0	0	1	0	0	0	1	0	0	0	1	0	0	0	1	0	0	0	0.7383	0.2615	0	0	0.5825	0.4175	0	0	1	0	0	0	1	0	0	0	1	0	0	0
2L	2353494	C	G			5	0	0	False	1	0	0	0	1	0	0	0	1	0	0	0	1	0	0	0	1	0	0	0	1	0	0	0	1	0	0	0	1	0	0	0	1	0	0	0	0.896	0.1042	0	0
2L	2353507	C	T			110	0	0	True	1	0	0	0	1	0	0	0	1	0	0	0	1	0	0	0	1	0	0	0	0.7383	0.2615	0	0	0.5825	0.4175	0	0	1	0	0	0	1	0	0	0	1	0	0	0
2L	2353514	C	T			216	0	0	True	1	0	0	0	1	0	0	0	1	0	0	0	1	0	0	0	1	0	0	0	1	0	0	0	1	0	0	0	1	0	0	0	0.685	0.3147	0	0	1	0	0	0
2L	2353525	C	A			194	0	0	False	1	0	0	0	1	0	0	0	0.9946	0.005436	0	0	1	0	0	0	0.4731	0.527	0	0	0.8	0.2	0	0	0.923	0.0769	0	0	0.9478	0.0521	0	0	0.951	0.04883	0	0	1	0	0	0
2L	2353530	A	G			5	0	0	False	1	0	0	0	1	0	0	0	1	0	0	0	1	0	0	0	1	0	0	0	0.992	0.00769	0	0	0.978	0.02197	0	0	1	0	0	0	1	0	0	0	1	0	0	0
2L	2353531	G	A			22	0	0	False	1	0	0	0	1	0	0	0	1	0	0	0	1	0	0	0	1	0	0	0	1	0	0	0	1	0	0	0	1	0	0	0	1	0	0	0	0.5415	0.4583	0	0
2L	2353545	G	A			4	0	0	False	1	0	0	0	1	0	0	0	1	0	0	0	1	0	0	0	1	0	0	0	0.969	0.03076	0	0	1	0	0	0	1	0	0	0	1	0	0	0	1	0	0	0
2L	2353548	G	A			1	0	0	False	1	0	0	0	1	0	0	0	1	0	0	0	1	0	0	0	1	0	0	0	1	0	0	0	0.9946	0.005493	0	0	1	0	0	0	1	0	0	0	1	0	0	0
2L	2353560	G	A			131	0	0	False	1	0	0	0	1	0	0	0	1	0	0	0	1	0	0	0	1	0	0	0	0.9077	0.0923	0	0	0.945	0.05493	0	0	1	0	0	0	0.8267	0.1733	0	0	0.896	0.1042	0	0
2L	2353561	T	C			110	0	0	False	1	0	0	0	1	0	0	0	1	0	0	0	1	0	0	0	1	0	0	0	0.7383	0.2615	0	0	0.5825	0.4175	0	0	1	0	0	0	1	0	0	0	1	0	0	0
2L	2353579	A	T			1	0	0	False	1	0	0	0	1	0	0	0	1	0	0	0	1	0	0	0	1	0	0	0	1	0	0	0	0.9946	0.005493	0	0	1	0	0	0	1	0	0	0	1	0	0	0
2L	2353583	T	A			3	0	0	False	1	0	0	0	1	0	0	0	1	0	0	0	1	0	0	0	1	0	0	0	0.9844	0.01538	0	0	1	0	0	0	1	0	0	0	0.9985	0.001683	0	0	1	0	0	0
2L	2353607	C	T			12	0	0	True	1	0	0	0	1	0	0	0	1	0	0	0	1	0	0	0	1	0	0	0	1	0	0	0	0.9946	0.005493	0	0	1	0	0	0	0.9834	0.01683	0	0	1	0	0	0
2L	2353609	A	T			870	0	0	False	0.1818	0.8184	0	0	0	1	0	0	0	1	0	0	0.1466	0.8535	0	0	1	0	0	0	0.9385	0.06152	0	0	0.9175	0.0824	0	0	1	0	0	0	0.8823	0.11786	0	0	1	0	0	0
2L	2353613	A	T			2	0	0	False	1	0	0	0	1	0	0	0	1	0	0	0	1	0	0	0	1	0	0	0	1	0	0	0	1	0	0	0	1	0	0	0	0.9966	0.003366	0	0	1	0	0	0
2L	2353629	A	G			3	0	0	False	1	0	0	0	1	0	0	0	1	0	0	0	0.993	0.006668	0	0	1	0	0	0	1	0	0	0	0.9946	0.005493	0	0	1	0	0	0	1	0	0	0	1	0	0	0
2L	2353632	G	A	T		179	3	0	False	1	0	0	0	1	0	0	0	1	0	0	0	1	0	0	0	0.4731	0.527	0	0	0.8613	0.1384	0	0	0.945	0.05493	0	0	0.9478	0.0521	0	0	0.9546	0.04544	0	0	1	0	0	0
2L	2353635	C	G			8	0	0	True	1	0	0	0	1	0	0	0	1	0	0	0	0.993	0.006668	0	0	1	0	0	0	0.969	0.03076	0	0	0.9834	0.01648	0	0	1	0	0	0	1	0	0	0	1	0	0	0
2L	2353637	A	C	T		1	6	0	True	1	0	0	0	1	0	0	0	1	0	0	0	1	0	0	0	1	0	0	0	0.992	0	0.00769	0	0.9727	0	0.02747	0	1	0	0	0	0.9985	0.001683	0	0	1	0	0	0
2L	2353650	T	C			394	0	0	True	1	0	0	0	1	0	0	0	1	0	0	0	1	0	0	0	1	0	0	0	0.9844	0.01538	0	0	0.967	0.03296	0	0	1	0	0	0	0.4832	0.5166	0	0	0.3542	0.646	0	0
2L	2353675	T	G			393	0	0	False	1	0	0	0	1	0	0	0	1	0	0	0	1	0	0	0	1	0	0	0	0.9844	0.01538	0	0	0.967	0.03296	0	0	1	0	0	0	0.4849	0.515	0	0	0.3542	0.646	0	0
2L	2353676	T	G			90	0	0	False	0.9907	0.009094	0	0	1	0	0	0	1	0	0	0	0.933	0.06665	0	0	1	0	0	0	0.869	0.1307	0	0	0.8296	0.1703	0	0	1	0	0	0	1	0	0	0	1	0	0	0
2L	2353683	G	T			1	0	0	False	1	0	0	0	1	0	0	0	1	0	0	0	1	0	0	0	1	0	0	0	1	0	0	0	1	0	0	0	1	0	0	0	0.9985	0.001683	0	0	1	0	0	0
2L	2353699	A	G			100	0	0	False	0.9907	0.009094	0	0	1	0	0	0	1	0	0	0	0.927	0.0733	0	0	1	0	0	0	0.8384	0.1615	0	0	0.813	0.1868	0	0	1	0	0	0	1	0	0	0	1	0	0	0
2L	2353712	T	A			110	0	0	False	1	0	0	0	1	0	0	0	1	0	0	0	1	0	0	0	1	0	0	0	0.7383	0.2615	0	0	0.5825	0.4175	0	0	1	0	0	0	1	0	0	0	1	0	0	0
2L	2353728	C	A			1	0	0	False	1	0	0	0	1	0	0	0	1	0	0	0	1	0	0	0	1	0	0	0	1	0	0	0	1	0	0	0	1	0	0	0	0.9985	0.001683	0	0	1	0	0	0
2L	2353748	G	C			110	0	0	False	1	0	0	0	1	0	0	0	1	0	0	0	1	0	0	0	1	0	0	0	0.7383	0.2615	0	0	0.5825	0.4175	0	0	1	0	0	0	1	0	0	0	1	0	0	0
2L	2353749	C	T			3	0	0	False	1	0	0	0	1	0	0	0	1	0	0	0	1	0	0	0	1	0	0	0	1	0	0	0	1	0	0	0	1	0	0	0	0.995	0.00505	0	0	1	0	0	0
2L	2353774	T	A			17	0	0	False	1	0	0	0	1	0	0	0	1	0	0	0	1	0	0	0	1	0	0	0	1	0	0	0	1	0	0	0	1	0	0	0	1	0	0	0	1	0	0	0
2L	2353777	T	A			15	0	0	False	1	0	0	0	1	0	0	0	1	0	0	0	1	0	0	0	1	0	0	0	0.9844	0.01538	0	0	0.9946	0.005493	0	0	1	0	0	0	0.993	0.006733	0	0	0.8335	0.1666	0	0
2L	2353785	A	G			110	0	0	False	1	0	0	0	1	0	0	0	1	0	0	0	1	0	0	0	1	0	0	0	0.7383	0.2615	0	0	0.5825	0.4175	0	0	1	0	0	0	1	0	0	0	1	0	0	0
2L	2353791	G	T			3	0	0	False	1	0	0	0	1	0	0	0	1	0	0	0	1	0	0	0	1	0	0	0	1	0	0	0	1	0	0	0	1	0	0	0	0.9985	0.001683	0	0	1	0	0	0
2L	2353797	G	A			27	0	0	False	1	0	0	0	1	0	0	0	1	0	0	0	1	0	0	0	1	0	0	0	1	0	0	0	1	0	0	0	1	0	0	0	0.9546	0.04544	0	0	1	0	0	0
2L	2353809	T	C			4	0	0	False	1	0	0	0	1	0	0	0	1	0	0	0	1	0	0	0	1	0	0	0	1	0	0	0	1	0	0	0	1	0	0	0	1	0	0	0	0.9165	0.0833	0	0
2L	2353817	C	T			1	0	0	False	1	0	0	0	1	0	0	0	1	0	0	0	1	0	0	0	1	0	0	0	1	0	0	0	1	0	0	0	1	0	0	0	0.9985	0.001683	0	0	1	0	0	0
2L	2353820	G	A			2	0	0	False	1	0	0	0	1	0	0	0	1	0	0	0	1	0	0	0	1	0	0	0	1	0	0	0	1	0	0	0	1	0	0	0	0.9966	0.003366	0	0	1	0	0	0
2L	2353842	A	T			2	0	0	False	1	0	0	0	1	0	0	0	1	0	0	0	1	0	0	0	1	0	0	0	1	0	0	0	0.989	0.01099	0	0	1	0	0	0	1	0	0	0	1	0	0	0
2L	2353858	C	G			3	0	0	False	1	0	0	0	1	0	0	0	1	0	0	0	1	0	0	0	1	0	0	0	1	0	0	0	0.9834	0.01648	0	0	1	0	0	0	1	0	0	0	1	0	0	0
2L	2353870	A	G			80	0	0	False	0.827	0.1727	0	0	1	0	0	0	1	0	0	0	0.927	0.0733	0	0	1	0	0	0	0.9844	0.01538	0	0	0.901	0.0989	0	0	0.8125	0.1875	0	0	1	0	0	0	0.9165	0.0833	0	0
2L	2353874	T	G			3	0	0	False	1	0	0	0	1	0	0	0	1	0	0	0	1	0	0	0	1	0	0	0	1	0	0	0	1	0	0	0	1	0	0	0	0.995	0.00505	0	0	1	0	0	0
2L	2353880	A	G			1	0	0	False	1	0	0	0	1	0	0	0	1	0	0	0	1	0	0	0	1	0	0	0	1	0	0	0	1	0	0	0	1	0	0	0	1	0	0	0	1	0	0	0
2L	2353893	C	A			3	0	0	False	1	0	0	0	1	0	0	0	1	0	0	0	1	0	0	0	1	0	0	0	1	0	0	0	1	0	0	0	1	0	0	0	0.995	0.00505	0	0	1	0	0	0
2L	2353921	A	G			110	0	0	False	1	0	0	0	1	0	0	0	1	0	0	0	1	0	0	0	1	0	0	0	0.7383	0.2615	0	0	0.5825	0.4175	0	0	1	0	0	0	1	0	0	0	1	0	0	0
2L	2353927	C	T			1	0	0	False	1	0	0	0	1	0	0	0	1	0	0	0	0.993	0.006668	0	0	1	0	0	0	1	0	0	0	1	0	0	0	1	0	0	0	1	0	0	0	1	0	0	0
2L	2353928	T	C			1	0	0	False	1	0	0	0	1	0	0	0	1	0	0	0	0.993	0.006668	0	0	1	0	0	0	1	0	0	0	1	0	0	0	1	0	0	0	1	0	0	0	1	0	0	0
2L	2353932	T	G			1	0	0	False	1	0	0	0	1	0	0	0	1	0	0	0	0.993	0.006668	0	0	1	0	0	0	1	0	0	0	1	0	0	0	1	0	0	0	1	0	0	0	1	0	0	0
2L	2353943	G	A			110	0	0	False	1	0	0	0	1	0	0	0	1	0	0	0	1	0	0	0	1	0	0	0	0.7383	0.2615	0	0	0.5825	0.4175	0	0	1	0	0	0	1	0	0	0	1	0	0	0
2L	2353947	C	A	T		1	3	0	False	1	0	0	0	1	0	0	0	1	0	0	0	1	0	0	0	1	0	0	0	0.992	0.00769	0	0	1	0	0	0	1	0	0	0	0.995	0	0.00505	0	1	0	0	0
2L	2353952	C	T			1	0	0	False	1	0	0	0	1	0	0	0	1	0	0	0	1	0	0	0	1	0	0	0	1	0	0	0	1	0	0	0	1	0	0	0	0.9985	0.001683	0	0	1	0	0	0
2L	2353966	T	C			7	0	0	False	1	0	0	0	1	0	0	0	1	0	0	0	1	0	0	0	1	0	0	0	0.969	0.03076	0	0	0.9834	0.01648	0	0	1	0	0	0	1	0	0	0	1	0	0	0
2L	2353970	C	A			110	0	0	False	1	0	0	0	1	0	0	0	1	0	0	0	1	0	0	0	1	0	0	0	0.7383	0.2615	0	0	0.5825	0.4175	0	0	1	0	0	0	1	0	0	0	1	0	0	0
2L	2353975	C	A			1	0	0	False	1	0	0	0	1	0	0	0	1	0	0	0	1	0	0	0	1	0	0	0	1	0	0	0	1	0	0	0	1	0	0	0	0.9985	0.001683	0	0	1	0	0	0
2L	2353986	C	A			20	0	0	False	0.864	0.1364	0	0	1	0	0	0	1	0	0	0	1	0	0	0	1	0	0	0	1	0	0	0	0.989	0.01099	0	0	1	0	0	0	1	0	0	0	1	0	0	0
2L	2353992	T	A			1	0	0	False	1	0	0	0	1	0	0	0	1	0	0	0	1	0	0	0	0.9956	0.004463	0	0	1	0	0	0	1	0	0	0	1	0	0	0	1	0	0	0	1	0	0	0
2L	2353993	C	T			2	0	0	False	1	0	0	0	1	0	0	0	1	0	0	0	1	0	0	0	1	0	0	0	1	0	0	0	1	0	0	0	1	0	0	0	0.9966	0.003366	0	0	1	0	0	0
2L	2354020	T	C			1	0	0	False	1	0	0	0	1	0	0	0	1	0	0	0	1	0	0	0	1	0	0	0	1	0	0	0	1	0	0	0	1	0	0	0	1	0	0	0	0.979	0.02083	0	0
2L	2354024	A	T			77	0	0	False	1	0	0	0	1	0	0	0	1	0	0	0	1	0	0	0	1	0	0	0	0.777	0.223	0	0	0.7363	0.2637	0	0	1	0	0	0	1	0	0	0	1	0	0	0
2L	2354025	G	A			1	0	0	False	1	0	0	0	1	0	0	0	1	0	0	0	1	0	0	0	1	0	0	0	1	0	0	0	1	0	0	0	1	0	0	0	1	0	0	0	1	0	0	0
2L	2354028	A	T			1	0	0	False	1	0	0	0	1	0	0	0	1	0	0	0	1	0	0	0	1	0	0	0	0.992	0.00769	0	0	1	0	0	0	1	0	0	0	1	0	0	0	1	0	0	0
2L	2354037	C	T			110	0	0	False	1	0	0	0	1	0	0	0	1	0	0	0	1	0	0	0	1	0	0	0	0.7383	0.2615	0	0	0.5825	0.4175	0	0	1	0	0	0	1	0	0	0	1	0	0	0
2L	2354043	C	A			110	0	0	False	1	0	0	0	1	0	0	0	1	0	0	0	1	0	0	0	1	0	0	0	0.7383	0.2615	0	0	0.5825	0.4175	0	0	1	0	0	0	1	0	0	0	1	0	0	0
2L	2354048	G	T			1	0	0	False	1	0	0	0	1	0	0	0	1	0	0	0	1	0	0	0	1	0	0	0	1	0	0	0	1	0	0	0	1	0	0	0	1	0	0	0	1	0	0	0
2L	2354069	C	A	T		111	1	0	False	1	0	0	0	1	0	0	0	1	0	0	0	1	0	0	0	1	0	0	0	0.7383	0.2615	0	0	0.5713	0.423	0.005493	0	1	0	0	0	1	0	0	0	1	0	0	0
2L	2354084	G	T			12	0	0	False	1	0	0	0	1	0	0	0	1	0	0	0	1	0	0	0	1	0	0	0	1	0	0	0	0.9946	0.005493	0	0	1	0	0	0	0.9834	0.01683	0	0	1	0	0	0
2L	2354090	A	T			113	0	0	True	1	0	0	0	1	0	0	0	1	0	0	0	1	0	0	0	1	0	0	0	0.9385	0.06152	0	0	0.989	0.01099	0	0	1	0	0	0	0.9834	0.01683	0	0	1	0	0	0
2L	2354113	A	T			11	0	0	False	1	0	0	0	1	0	0	0	1	0	0	0	1	0	0	0	1	0	0	0	1	0	0	0	0.9883	0.011765	0	0	1	0	0	0	0.9897	0.0101	0	0	0.979	0.02083	0	0
2L	2354114	T	A			6	0	0	False	1	0	0	0	1	0	0	0	1	0	0	0	1	0	0	0	1	0	0	0	1	0	0	0	0.9766	0.02353	0	0	1	0	0	0	1	0	0	0	1	0	0	0
2L	2354118	A	G	T		1	94	0	False	1	0	0	0	1	0	0	0	1	0	0	0	1	0	0	0	1	0	0	0	1	0	0	0	0.994	0	0.005882	0	1	0	0	0	0.8486	0.001683	0.1498	0	0.9165	0	0.0833	0
2L	2354119	T	A	G		5	392	0	False	1	0	0	0	1	0	0	0	1	0	0	0	1	0	0	0	1	0	0	0	0.9756	0	0.0242	0	0.953	0	0.04706	0	1	0	0	0	0.4917	0	0.5083	0	0.25	0.1042	0.646	0
2L	2354120	C	A			393	0	0	False	1	0	0	0	1	0	0	0	1	0	0	0	1	0	0	0	1	0	0	0	0.9756	0.0242	0	0	0.9473	0.05295	0	0	1	0	0	0	0.49	0.5103	0	0	0.375	0.625	0	0
2L	2354121	T	G			131	0	0	False	1	0	0	0	1	0	0	0	1	0	0	0	1	0	0	0	1	0	0	0	0.873	0.127	0	0	0.9116	0.08826	0	0	1	0	0	0	0.8384	0.1616	0	0	0.9165	0.0833	0	0
2L	2354123	A	T			1	0	0	False	1	0	0	0	1	0	0	0	1	0	0	0	1	0	0	0	1	0	0	0	1	0	0	0	0.994	0.005882	0	0	1	0	0	0	1	0	0	0	1	0	0	0
2L	2354130	A	G			41	0	0	False	1	0	0	0	1	0	0	0	1	0	0	0	1	0	0	0	1	0	0	0	1	0	0	0	1	0	0	0	1	0	0	0	0.9346	0.0657	0	0	1	0	0	0
2L	2354131	A	C			11	0	0	False	0.9907	0.009094	0	0	1	0	0	0	1	0	0	0	1	0	0	0	1	0	0	0	0.976	0.0238	0	0	0.994	0.005882	0	0	0.9897	0.010414	0	0	1	0	0	0	1	0	0	0
2L	2354132	A	T			73	0	0	False	1	0	0	0	1	0	0	0	1	0	0	0	1	0	0	0	1	0	0	0	0.9756	0.0242	0	0	0.965	0.0353	0	0	1	0	0	0	0.929	0.0707	0	0	0.896	0.1042	0	0
2L	2354133	T	C			35	0	0	False	1	0	0	0	1	0	0	0	0.9946	0.005436	0	0	0.993	0.006668	0	0	0.9956	0.004463	0	0	0.968	0.03226	0	0	0.965	0.0353	0	0	1	0	0	0	0.9897	0.0101	0	0	0.979	0.02083	0	0
2L	2354140	C	A			236	0	0	False	1	0	0	0	1	0	0	0	1	0	0	0	1	0	0	0	0.527	0.4731	0	0	0.984	0.01613	0	0	0.9824	0.01765	0	0	0.2812	0.7188	0	0	0.9126	0.0875	0	0	1	0	0	0
2L	2354157	T	A			1	0	0	False	1	0	0	0	1	0	0	0	1	0	0	0	1	0	0	0	1	0	0	0	1	0	0	0	1	0	0	0	1	0	0	0	0.9985	0.001683	0	0	1	0	0	0
2L	2354159	C	T			107	0	0	False	1	0	0	0	1	0	0	0	1	0	0	0	1	0	0	0	1	0	0	0	0.7617	0.2384	0	0	0.5825	0.4175	0	0	1	0	0	0	1	0	0	0	1	0	0	0
2L	2354162	T	C			2	0	0	False	1	0	0	0	1	0	0	0	1	0	0	0	1	0	0	0	1	0	0	0	1	0	0	0	1	0	0	0	1	0	0	0	1	0	0	0	1	0	0	0
2L	2354186	T	A			362	0	0	False	1	0	0	0	1	0	0	0	1	0	0	0	1	0	0	0	1	0	0	0	0.9844	0.01538	0	0	0.9727	0.02747	0	0	1	0	0	0	0.4832	0.5166	0	0	1	0	0	0
2L	2354190	A	G			1	0	0	True	1	0	0	0	1	0	0	0	1	0	0	0	1	0	0	0	1	0	0	0	1	0	0	0	1	0	0	0	1	0	0	0	1	0	0	0	1	0	0	0
2L	2354196	C	T			1	0	0	True	1	0	0	0	1	0	0	0	1	0	0	0	1	0	0	0	1	0	0	0	1	0	0	0	0.9946	0.005493	0	0	1	0	0	0	1	0	0	0	1	0	0	0
2L	2354197	G	C			3	0	0	True	1	0	0	0	1	0	0	0	1	0	0	0	1	0	0	0	1	0	0	0	1	0	0	0	0.9834	0.01648	0	0	1	0	0	0	1	0	0	0	1	0	0	0
2L	2354200	C	T			1	0	0	True	1	0	0	0	1	0	0	0	1	0	0	0	1	0	0	0	1	0	0	0	1	0	0	0	1	0	0	0	1	0	0	0	0.9985	0.001683	0	0	1	0	0	0
2L	2354212	T	A			1	0	0	False	1	0	0	0	1	0	0	0	1	0	0	0	1	0	0	0	1	0	0	0	1	0	0	0	0.9946	0.005493	0	0	1	0	0	0	1	0	0	0	1	0	0	0
2L	2354215	G	A			6	0	0	False	1	0	0	0	1	0	0	0	1	0	0	0	1	0	0	0	1	0	0	0	0.992	0.00769	0	0	0.9727	0.02747	0	0	1	0	0	0	1	0	0	0	1	0	0	0
2L	2354225	G	A	T		1	1	0	False	1	0	0	0	1	0	0	0	0.9946	0	0.005436	0	1	0	0	0	1	0	0	0	1	0	0	0	1	0	0	0	1	0	0	0	1	0	0	0	1	0	0	0
2L	2354226	A	T			2	0	0	False	1	0	0	0	1	0	0	0	1	0	0	0	1	0	0	0	1	0	0	0	0.992	0.00769	0	0	1	0	0	0	0.9897	0.010414	0	0	1	0	0	0	1	0	0	0
2L	2354227	A	T			1	0	0	False	1	0	0	0	1	0	0	0	1	0	0	0	1	0	0	0	1	0	0	0	0.992	0.00769	0	0	1	0	0	0	1	0	0	0	1	0	0	0	1	0	0	0
2L	2354228	C	G			1	0	0	False	1	0	0	0	1	0	0	0	0.9946	0.005436	0	0	1	0	0	0	1	0	0	0	1	0	0	0	1	0	0	0	1	0	0	0	1	0	0	0	1	0	0	0
2L	2354231	A	C			2220	0	0	False	0.1727	0.827	0	0	0	1	0	0	0	1	0	0	0.06	0.94	0	0	0	1	0	0	0	1	0	0	0.0824	0.9175	0	0	0.1875	0.8125	0	0	0	1	0	0	0	1	0	0
2L	2354234	G	A			3	0	0	False	1	0	0	0	1	0	0	0	1	0	0	0	1	0	0	0	1	0	0	0	1	0	0	0	0.9834	0.01648	0	0	1	0	0	0	1	0	0	0	1	0	0	0
2L	2354237	T	C			1	0	0	False	1	0	0	0	1	0	0	0	1	0	0	0	1	0	0	0	1	0	0	0	1	0	0	0	1	0	0	0	1	0	0	0	0.9985	0.001683	0	0	1	0	0	0
2L	2354243	T	A			2210	0	0	False	0.009094	0.9907	0	0	0	1	0	0	0	1	0	0	0.06665	0.933	0	0	0	1	0	0	0.1307	0.869	0	0	0.1703	0.8296	0	0	0	1	0	0	0	1	0	0	0	1	0	0
2L	2354244	T	A			1813	0	0	False	0.1818	0.8184	0	0	0	1	0	0	0	1	0	0	0.1466	0.8535	0	0	0.4731	0.527	0	0	0.4385	0.5615	0	0	0.703	0.2966	0	0	0.9478	0.0521	0	0	0.001683	0.9985	0	0	0.0833	0.9165	0	0
2L	2354245	T	A			1	0	0	False	1	0	0	0	1	0	0	0	0.9946	0.005436	0	0	1	0	0	0	1	0	0	0	1	0	0	0	1	0	0	0	1	0	0	0	1	0	0	0	1	0	0	0
2L	2354249	T	A			124	0	0	False	1	0	0	0	1	0	0	0	1	0	0	0	1	0	0	0	1	0	0	0	0.7383	0.2615	0	0	0.5825	0.4175	0	0	1	0	0	0	1	0	0	0	1	0	0	0
2L	2354256	A	T			1	0	0	False	1	0	0	0	1	0	0	0	1	0	0	0	1	0	0	0	1	0	0	0	1	0	0	0	0.9946	0.005493	0	0	1	0	0	0	1	0	0	0	1	0	0	0
2L	2354264	T	A			1	0	0	False	1	0	0	0	1	0	0	0	1	0	0	0	1	0	0	0	1	0	0	0	1	0	0	0	1	0	0	0	1	0	0	0	0.9985	0.001683	0	0	1	0	0	0
2L	2354277	G	A			3	0	0	False	1	0	0	0	1	0	0	0	1	0	0	0	1	0	0	0	1	0	0	0	1	0	0	0	0.9834	0.01648	0	0	1	0	0	0	1	0	0	0	1	0	0	0
2L	2354296	A	G			1	0	0	False	1	0	0	0	1	0	0	0	1	0	0	0	1	0	0	0	1	0	0	0	1	0	0	0	1	0	0	0	1	0	0	0	0.9985	0.001683	0	0	1	0	0	0
2L	2354299	A	G			110	0	0	False	1	0	0	0	1	0	0	0	1	0	0	0	1	0	0	0	1	0	0	0	0.7383	0.2615	0	0	0.5825	0.4175	0	0	1	0	0	0	1	0	0	0	1	0	0	0
2L	2354309	G	T			1	0	0	False	1	0	0	0	1	0	0	0	1	0	0	0	1	0	0	0	1	0	0	0	1	0	0	0	1	0	0	0	1	0	0	0	0.9985	0.001683	0	0	1	0	0	0
2L	2354310	T	A			1	0	0	False	1	0	0	0	1	0	0	0	1	0	0	0	1	0	0	0	1	0	0	0	1	0	0	0	0.9946	0.005493	0	0	1	0	0	0	1	0	0	0	1	0	0	0
2L	2354322	A	T			1	0	0	False	1	0	0	0	1	0	0	0	1	0	0	0	1	0	0	0	1	0	0	0	1	0	0	0	1	0	0	0	1	0	0	0	0.9985	0.001683	0	0	1	0	0	0
2L	2354329	A	G			1	0	0	False	1	0	0	0	1	0	0	0	1	0	0	0	1	0	0	0	1	0	0	0	1	0	0	0	1	0	0	0	1	0	0	0	0.9985	0.001683	0	0	1	0	0	0
2L	2354346	G	A	T		110	1	0	False	1	0	0	0	1	0	0	0	0.9946	0	0.005436	0	1	0	0	0	1	0	0	0	0.7383	0.2615	0	0	0.5825	0.4175	0	0	1	0	0	0	1	0	0	0	1	0	0	0
2L	2354350	G	A			1	0	0	False	1	0	0	0	1	0	0	0	1	0	0	0	1	0	0	0	1	0	0	0	1	0	0	0	0.9946	0.005493	0	0	1	0	0	0	1	0	0	0	1	0	0	0
2L	2354354	T	A			3	0	0	False	1	0	0	0	1	0	0	0	1	0	0	0	1	0	0	0	1	0	0	0	1	0	0	0	0.9834	0.01648	0	0	1	0	0	0	1	0	0	0	1	0	0	0
2L	2354365	A	C			1993	0	0	False	0.1818	0.8184	0	0	0	1	0	0	0	1	0	0	0.1466	0.8535	0	0	0	1	0	0	0.4385	0.5615	0	0	0.703	0.2966	0	0	0.1875	0.8125	0	0	0	1	0	0	0.0833	0.9165	0	0
2L	2354373	G	A			17	0	0	False	1	0	0	0	1	0	0	0	1	0	0	0	0.987	0.013336	0	0	0.9956	0.004463	0	0	0.9844	0.01538	0	0	0.9834	0.01648	0	0	1	0	0	0	1	0	0	0	0.9165	0.0833	0	0
2L	2354449	G	A			1	0	0	False	1	0	0	0	1	0	0	0	1	0	0	0	1	0	0	0	1	0	0	0	1	0	0	0	0.9946	0.005493	0	0	1	0	0	0	1	0	0	0	1	0	0	0
2L	2354463	C	T			3	0	0	False	1	0	0	0	1	0	0	0	1	0	0	0	1	0	0	0	1	0	0	0	1	0	0	0	0.9834	0.01648	0	0	1	0	0	0	1	0	0	0	1	0	0	0
2L	2354468	T	A			12	0	0	False	1	0	0	0	1	0	0	0	1	0	0	0	1	0	0	0	1	0	0	0	1	0	0	0	0.9946	0.005493	0	0	1	0	0	0	0.9834	0.01683	0	0	1	0	0	0
2L	2354473	G	C			10	0	0	False	1	0	0	0	1	0	0	0	1	0	0	0	1	0	0	0	1	0	0	0	0.9307	0.0692	0	0	0.9946	0.005493	0	0	1	0	0	0	1	0	0	0	1	0	0	0
2L	2354490	A	T			2	0	0	False	1	0	0	0	1	0	0	0	1	0	0	0	1	0	0	0	1	0	0	0	1	0	0	0	0.989	0.01099	0	0	1	0	0	0	1	0	0	0	1	0	0	0
2L	2354492	G	T			12	0	0	False	1	0	0	0	1	0	0	0	1	0	0	0	1	0	0	0	1	0	0	0	1	0	0	0	0.9946	0.005493	0	0	1	0	0	0	0.9834	0.01683	0	0	1	0	0	0
2L	2354494	T	C			1	0	0	False	1	0	0	0	1	0	0	0	1	0	0	0	1	0	0	0	1	0	0	0	1	0	0	0	1	0	0	0	1	0	0	0	0.9985	0.001683	0	0	1	0	0	0
2L	2354502	T	C			108	0	0	True	1	0	0	0	1	0	0	0	1	0	0	0	1	0	0	0	1	0	0	0	0.746	0.254	0	0	0.588	0.412	0	0	1	0	0	0	1	0	0	0	1	0	0	0
2L	2354503	A	G	T		1	12	0	False	1	0	0	0	1	0	0	0	1	0	0	0	1	0	0	0	1	0	0	0	1	0	0	0	0.9946	0	0.005493	0	1	0	0	0	0.9814	0.001683	0.01683	0	1	0	0	0
2L	2354508	A	C			193	0	0	True	1	0	0	0	1	0	0	0	1	0	0	0	1	0	0	0	0.4731	0.527	0	0	0.8	0.2	0	0	0.923	0.0769	0	0	0.9478	0.0521	0	0	0.951	0.04883	0	0	1	0	0	0
2L	2354525	A	T			1	0	0	False	1	0	0	0	1	0	0	0	1	0	0	0	1	0	0	0	1	0	0	0	1	0	0	0	1	0	0	0	1	0	0	0	1	0	0	0	1	0	0	0
2L	2354526	G	A			1	0	0	False	1	0	0	0	1	0	0	0	1	0	0	0	1	0	0	0	1	0	0	0	1	0	0	0	1	0	0	0	1	0	0	0	0.9985	0.001683	0	0	1	0	0	0
2L	2354532	T	A			3	0	0	False	0.9907	0.009094	0	0	1	0	0	0	1	0	0	0	1	0	0	0	1	0	0	0	1	0	0	0	0.989	0.01099	0	0	1	0	0	0	1	0	0	0	1	0	0	0
2L	2354536	A	G			110	0	0	True	1	0	0	0	1	0	0	0	1	0	0	0	1	0	0	0	1	0	0	0	0.992	0.00769	0	0	1	0	0	0	1	0	0	0	0.8486	0.1515	0	0	1	0	0	0
2L	2354539	T	G			110	0	0	True	1	0	0	0	1	0	0	0	1	0	0	0	1	0	0	0	1	0	0	0	0.7383	0.2615	0	0	0.5825	0.4175	0	0	1	0	0	0	1	0	0	0	1	0	0	0
2L	2354587	A	C			110	0	0	True	1	0	0	0	1	0	0	0	1	0	0	0	1	0	0	0	1	0	0	0	0.7383	0.2615	0	0	0.5825	0.4175	0	0	1	0	0	0	1	0	0	0	1	0	0	0
2L	2354622	G	T			1	0	0	False	1	0	0	0	1	0	0	0	1	0	0	0	1	0	0	0	1	0	0	0	1	0	0	0	0.9946	0.005493	0	0	1	0	0	0	1	0	0	0	1	0	0	0
2L	2354663	A	T			870	0	0	False	0.1818	0.8184	0	0	0	1	0	0	0	1	0	0	0.1466	0.8535	0	0	1	0	0	0	0.9385	0.06152	0	0	0.9175	0.0824	0	0	1	0	0	0	0.8823	0.11786	0	0	1	0	0	0
2L	2354685	A	T			13	0	0	False	0.964	0.03638	0	0	1	0	0	0	1	0	0	0	0.94	0.06	0	0	1	0	0	0	1	0	0	0	1	0	0	0	1	0	0	0	1	0	0	0	1	0	0	0
2L	2354689	A	T			73	0	0	False	0.9907	0.009094	0	0	1	0	0	0	1	0	0	0	0.933	0.06665	0	0	1	0	0	0	0.869	0.1307	0	0	0.8296	0.1703	0	0	1	0	0	0	1	0	0	0	1	0	0	0
2L	2354704	G	A			110	0	0	False	1	0	0	0	1	0	0	0	1	0	0	0	1	0	0	0	1	0	0	0	0.7383	0.2615	0	0	0.5825	0.4175	0	0	1	0	0	0	1	0	0	0	1	0	0	0
2L	2354710	C	T			1	0	0	False	1	0	0	0	1	0	0	0	1	0	0	0	1	0	0	0	1	0	0	0	1	0	0	0	1	0	0	0	1	0	0	0	0.9985	0.001683	0	0	1	0	0	0
2L	2354723	T	A	C		1	110	0	False	1	0	0	0	1	0	0	0	1	0	0	0	1	0	0	0	1	0	0	0	0.7383	0	0.2615	0	0.5825	0	0.4175	0	1	0	0	0	0.9985	0.001683	0	0	1	0	0	0
2L	2354728	T	A			1	0	0	False	1	0	0	0	1	0	0	0	1	0	0	0	1	0	0	0	1	0	0	0	1	0	0	0	0.9946	0.005493	0	0	1	0	0	0	1	0	0	0	1	0	0	0
2L	2354731	A	G			1	0	0	False	1	0	0	0	1	0	0	0	1	0	0	0	1	0	0	0	1	0	0	0	1	0	0	0	0.9946	0.005493	0	0	1	0	0	0	1	0	0	0	1	0	0	0
2L	2354748	T	C			110	0	0	False	1	0	0	0	1	0	0	0	1	0	0	0	1	0	0	0	1	0	0	0	0.7383	0.2615	0	0	0.5825	0.4175	0	0	1	0	0	0	1	0	0	0	1	0	0	0
2L	2354756	A	G			5	0	0	False	1	0	0	0	1	0	0	0	1	0	0	0	1	0	0	0	1	0	0	0	1	0	0	0	1	0	0	0	1	0	0	0	0.9917	0.008415	0	0	1	0	0	0
2L	2354759	T	G			110	0	0	False	1	0	0	0	1	0	0	0	1	0	0	0	1	0	0	0	1	0	0	0	0.7383	0.2615	0	0	0.5825	0.4175	0	0	1	0	0	0	1	0	0	0	1	0	0	0
2L	2354766	A	T			4	0	0	False	1	0	0	0	1	0	0	0	1	0	0	0	1	0	0	0	1	0	0	0	0.992	0.00769	0	0	0.9834	0.01648	0	0	1	0	0	0	1	0	0	0	1	0	0	0
2L	2354775	T	C			1	0	0	False	1	0	0	0	1	0	0	0	1	0	0	0	1	0	0	0	1	0	0	0	1	0	0	0	0.9946	0.005493	0	0	1	0	0	0	1	0	0	0	1	0	0	0
2L	2354780	A	T			1	0	0	False	1	0	0	0	1	0	0	0	1	0	0	0	1	0	0	0	1	0	0	0	1	0	0	0	1	0	0	0	1	0	0	0	0.9985	0.001683	0	0	1	0	0	0
2L	2354790	G	A			1	0	0	False	1	0	0	0	1	0	0	0	1	0	0	0	1	0	0	0	1	0	0	0	1	0	0	0	1	0	0	0	1	0	0	0	0.9985	0.001683	0	0	1	0	0	0
2L	2354797	G	A			110	0	0	False	1	0	0	0	1	0	0	0	1	0	0	0	1	0	0	0	1	0	0	0	0.7383	0.2615	0	0	0.5825	0.4175	0	0	1	0	0	0	1	0	0	0	1	0	0	0
2L	2354801	C	T			1	0	0	False	1	0	0	0	1	0	0	0	1	0	0	0	1	0	0	0	1	0	0	0	1	0	0	0	1	0	0	0	1	0	0	0	1	0	0	0	1	0	0	0
2L	2354817	A	T			3	0	0	False	1	0	0	0	1	0	0	0	1	0	0	0	1	0	0	0	1	0	0	0	1	0	0	0	1	0	0	0	1	0	0	0	0.9966	0.003366	0	0	1	0	0	0
2L	2354829	G	T			1	0	0	False	1	0	0	0	1	0	0	0	1	0	0	0	1	0	0	0	1	0	0	0	0.992	0.00769	0	0	1	0	0	0	1	0	0	0	1	0	0	0	1	0	0	0
2L	2354863	A	G			110	0	0	False	1	0	0	0	1	0	0	0	1	0	0	0	1	0	0	0	1	0	0	0	0.7383	0.2615	0	0	0.5825	0.4175	0	0	1	0	0	0	1	0	0	0	1	0	0	0
2L	2354867	T	A			2	0	0	False	1	0	0	0	1	0	0	0	1	0	0	0	1	0	0	0	1	0	0	0	1	0	0	0	1	0	0	0	1	0	0	0	0.9985	0.001683	0	0	1	0	0	0
2L	2354869	T	A			1	0	0	False	1	0	0	0	1	0	0	0	1	0	0	0	1	0	0	0	1	0	0	0	1	0	0	0	0.9946	0.005493	0	0	1	0	0	0	1	0	0	0	1	0	0	0
2L	2354884	A	T			4	0	0	False	1	0	0	0	1	0	0	0	1	0	0	0	0.993	0.006668	0	0	1	0	0	0	0.992	0.00769	0	0	0.9946	0.005554	0	0	1	0	0	0	1	0	0	0	1	0	0	0
2L	2354888	A	G			1	0	0	False	1	0	0	0	1	0	0	0	1	0	0	0	1	0	0	0	1	0	0	0	1	0	0	0	1	0	0	0	1	0	0	0	1	0	0	0	1	0	0	0
2L	2354890	A	T			2	0	0	False	1	0	0	0	1	0	0	0	1	0	0	0	1	0	0	0	1	0	0	0	1	0	0	0	1	0	0	0	1	0	0	0	0.9966	0.003366	0	0	1	0	0	0
2L	2354892	G	T			1	0	0	False	1	0	0	0	1	0	0	0	1	0	0	0	1	0	0	0	1	0	0	0	1	0	0	0	1	0	0	0	1	0	0	0	1	0	0	0	1	0	0	0
2L	2354894	G	A			3	0	0	False	1	0	0	0	1	0	0	0	1	0	0	0	1	0	0	0	1	0	0	0	1	0	0	0	0.9834	0.01648	0	0	1	0	0	0	1	0	0	0	1	0	0	0
2L	2354896	A	T			1	0	0	False	1	0	0	0	1	0	0	0	1	0	0	0	1	0	0	0	1	0	0	0	1	0	0	0	1	0	0	0	1	0	0	0	0.9985	0.001683	0	0	1	0	0	0
2L	2354903	A	G			1	0	0	False	1	0	0	0	1	0	0	0	1	0	0	0	1	0	0	0	1	0	0	0	1	0	0	0	1	0	0	0	1	0	0	0	1	0	0	0	1	0	0	0
2L	2354908	T	G			2	0	0	False	1	0	0	0	1	0	0	0	1	0	0	0	1	0	0	0	1	0	0	0	1	0	0	0	1	0	0	0	1	0	0	0	0.9966	0.003366	0	0	1	0	0	0
2L	2354910	T	C			6	0	0	False	1	0	0	0	1	0	0	0	1	0	0	0	1	0	0	0	1	0	0	0	0.969	0.03076	0	0	0.989	0.01099	0	0	1	0	0	0	1	0	0	0	1	0	0	0
2L	2354911	A	G			4	0	0	False	1	0	0	0	1	0	0	0	1	0	0	0	1	0	0	0	1	0	0	0	0.9844	0.01538	0	0	0.989	0.01099	0	0	1	0	0	0	1	0	0	0	1	0	0	0
2L	2354920	A	G			1	0	0	False	1	0	0	0	1	0	0	0	1	0	0	0	1	0	0	0	1	0	0	0	1	0	0	0	0.9946	0.005493	0	0	1	0	0	0	1	0	0	0	1	0	0	0
2L	2354923	C	G			1	0	0	False	1	0	0	0	1	0	0	0	1	0	0	0	1	0	0	0	1	0	0	0	1	0	0	0	0.9946	0.005493	0	0	1	0	0	0	1	0	0	0	1	0	0	0
2L	2354924	A	C			90	0	0	False	0.9907	0.009094	0	0	1	0	0	0	1	0	0	0	0.933	0.06665	0	0	1	0	0	0	0.869	0.1307	0	0	0.8296	0.1703	0	0	1	0	0	0	1	0	0	0	1	0	0	0
2L	2354926	T	A			90	0	0	False	0.9907	0.009094	0	0	1	0	0	0	1	0	0	0	0.933	0.06665	0	0	1	0	0	0	0.869	0.1307	0	0	0.8296	0.1703	0	0	1	0	0	0	1	0	0	0	1	0	0	0
2L	2354942	C	T			7	0	0	False	1	0	0	0	1	0	0	0	1	0	0	0	1	0	0	0	1	0	0	0	0.9536	0.04614	0	0	0.9946	0.005493	0	0	1	0	0	0	1	0	0	0	1	0	0	0
2L	2354978	T	C			1	0	0	True	1	0	0	0	1	0	0	0	1	0	0	0	1	0	0	0	1	0	0	0	1	0	0	0	1	0	0	0	1	0	0	0	1	0	0	0	1	0	0	0
2L	2355009	A	C			1	0	0	True	1	0	0	0	1	0	0	0	1	0	0	0	1	0	0	0	1	0	0	0	1	0	0	0	1	0	0	0	1	0	0	0	0.9985	0.001683	0	0	1	0	0	0
2L	2355078	T	A			16	0	0	True	1	0	0	0	1	0	0	0	1	0	0	0	1	0	0	0	1	0	0	0	1	0	0	0	1	0	0	0	1	0	0	0	0.973	0.02693	0	0	1	0	0	0
2L	2355102	A	G			358	0	0	False	1	0	0	0	1	0	0	0	1	0	0	0	1	0	0	0	1	0	0	0	0.992	0.00769	0	0	1	0	0	0	1	0	0	0	0.4797	0.52	0	0	1	0	0	0
2L	2355103	C	T			8	0	0	False	1	0	0	0	1	0	0	0	1	0	0	0	0.993	0.006668	0	0	1	0	0	0	0.9844	0.01538	0	0	0.9946	0.005493	0	0	1	0	0	0	1	0	0	0	1	0	0	0
2L	2355104	G	T			842	0	0	False	0.1818	0.8184	0	0	0	1	0	0	0	1	0	0	0.1466	0.8535	0	0	1	0	0	0	0.9536	0.04614	0	0	0.9395	0.06042	0	0	1	0	0	0	0.9106	0.08923	0	0	1	0	0	0
2L	2355107	A	T			299	0	0	False	0.607	0.3928	0	0	0	1	0	0	0.02325	0.9766	0	0	0.4592	0.541	0	0	1	0	0	0	1	0	0	0	0.9946	0.005493	0	0	1	0	0	0	0.9966	0.003378	0	0	1	0	0	0
2L	2355108	A	T			205	0	0	False	0.727	0.2727	0	0	0.2	0.8	0	0	0.4333	0.567	0	0	0.585	0.415	0	0	1	0	0	0	1	0	0	0	1	0	0	0	1	0	0	0	1	0	0	0	1	0	0	0
2L	2355109	T	C			155	0	0	False	0.7656	0.2344	0	0	0.3333	0.6665	0	0	0.4875	0.5127	0	0	0.6704	0.3298	0	0	1	0	0	0	1	0	0	0	1	0	0	0	1	0	0	0	1	0	0	0	1	0	0	0
2L	2355110	T	C			77	0	0	False	0.8623	0.138	0	0	1	0	0	0	0.6665	0.3333	0	0	0.7803	0.2195	0	0	1	0	0	0	1	0	0	0	1	0	0	0	1	0	0	0	1	0	0	0	1	0	0	0
2L	2355111	G	C			135	0	0	False	0.72	0.28	0	0	0	1	0	0	0.1	0.9	0	0	0.7656	0.2344	0	0	1	0	0	0	0.992	0.00769	0	0	0.9946	0.005493	0	0	1	0	0	0	0.995	0.00505	0	0	1	0	0	0
2L	2355114	T	A			38	0	0	False	0.857	0.1428	0	0	0	0	0	0	0.4	0.6	0	0	0.893	0.1071	0	0	1	0	0	0	1	0	0	0	1	0	0	0	1	0	0	0	1	0	0	0	1	0	0	0
2L	2355136	A	T			19	0	0	False	1	0	0	0	0	0	0	0	1	0	0	0	0.977	0.02272	0	0	1	0	0	0	0.9536	0.04614	0	0	0.9834	0.01648	0	0	1	0	0	0	0.985	0.015205	0	0	1	0	0	0
2L	2355151	T	C			1	0	0	False	1	0	0	0	0	0	0	0	1	0	0	0	1	0	0	0	1	0	0	0	1	0	0	0	0.9946	0.005493	0	0	1	0	0	0	1	0	0	0	1	0	0	0
2L	2355155	T	C			9	0	0	False	1	0	0	0	0	0	0	0	1	0	0	0	0.977	0.02272	0	0	1	0	0	0	0.992	0.00769	0	0	0.9946	0.005493	0	0	1	0	0	0	1	0	0	0	1	0	0	0
2L	2355156	A	C			9	0	0	False	1	0	0	0	0	0	0	0	1	0	0	0	0.978	0.02174	0	0	1	0	0	0	0.992	0.00769	0	0	0.9946	0.005493	0	0	1	0	0	0	1	0	0	0	1	0	0	0
2L	2355160	C	G			28	0	0	False	1	0	0	0	0	0	0	0	1	0	0	0	0.864	0.1364	0	0	1	0	0	0	0.977	0.02307	0	0	0.956	0.04395	0	0	1	0	0	0	1	0	0	0	1	0	0	0
2L	2355161	A	G			13	0	0	False	0.972	0.02777	0	0	0	0	0	0	1	0	0	0	0.952	0.0476	0	0	1	0	0	0	0.992	0.00769	0	0	0.978	0.02197	0	0	1	0	0	0	1	0	0	0	1	0	0	0
2L	2355209	G	T			7	0	0	False	1	0	0	0	0	0	0	0	1	0	0	0	1	0	0	0	1	0	0	0	0.992	0.00769	0	0	0.967	0.03296	0	0	1	0	0	0	1	0	0	0	1	0	0	0
2L	2355211	T	A			1	0	0	False	1	0	0	0	0	0	0	0	1	0	0	0	1	0	0	0	0.9956	0.004463	0	0	1	0	0	0	1	0	0	0	1	0	0	0	1	0	0	0	1	0	0	0
2L	2355223	A	T			1332	0	0	False	1	0	0	0	0	0	0	0	0	1	0	0	0.95	0.05	0	0	0	1	0	0	0.1769	0.823	0	0	0.2966	0.703	0	0	0.1771	0.8228	0	0	0.001689	0.9985	0	0	0.0833	0.9165	0	0
2L	2355259	G	C			75	0	0	False	0.9116	0.08826	0	0	0	0	0	0	0	0	0	0	0.976	0.0238	0	0	0.973	0.02678	0	0	0.892	0.10767	0	0	0.961	0.03888	0	0	0.979	0.02083	0	0	0.9478	0.05237	0	0	1	0	0	0
2L	2355269	G	T			107	0	0	False	0.8823	0.1177	0	0	0	0	0	0	0	0	0	0	0.925	0.075	0	0	0.96	0.0402	0	0	0.877	0.12305	0	0	0.9263	0.07385	0	0	0.979	0.02083	0	0	0.9307	0.0693	0	0	0.979	0.02083	0	0
2L	2355294	G	A			8	0	0	False	1	0	0	0	0	0	0	0	0	0	0	0	1	0	0	0	1	0	0	0	0.992	0.00769	0	0	0.9604	0.03976	0	0	1	0	0	0	1	0	0	0	1	0	0	0
2L	2355309	G	A			1	0	0	False	1	0	0	0	0	0	0	0	0	0	0	0	1	0	0	0	1	0	0	0	1	0	0	0	0.994	0.00562	0	0	1	0	0	0	1	0	0	0	1	0	0	0
2L	2355311	C	T			1336	0	0	False	1	0	0	0	0	0	0	0	0	0	0	0	0.913	0.087	0	0	0	1	0	0	0.1615	0.8384	0	0	0.2472	0.753	0	0	0.1875	0.8125	0	0	0	1	0	0	0.0833	0.9165	0	0
2L	2355316	A	G			5	0	0	False	1	0	0	0	0	0	0	0	0	0	0	0	1	0	0	0	1	0	0	0	1	0	0	0	1	0	0	0	1	0	0	0	0.9917	0.00848	0	0	1	0	0	0
2L	2355706	A	T			11	0	0	False	1	0	0	0	0	0	0	0	1	0	0	0	1	0	0	0	1	0	0	0	0.9287	0.0714	0	0	0.893	0.1071	0	0	1	0	0	0	1	0	0	0	1	0	0	0
2L	2355707	C	A			61	0	0	False	1	0	0	0	0	0	0	0	1	0	0	0	1	0	0	0	0.9917	0.008064	0	0	0.643	0.3572	0	0	0.4187	0.5815	0	0	1	0	0	0	1	0	0	0	1	0	0	0
2L	2355723	A	T			504	0	0	False	1	0	0	0	0	0	0	0	1	0	0	0	1	0	0	0	0.06714	0.9326	0	0	0.5	0.5	0	0	0.784	0.2157	0	0	0.425	0.575	0	0	0.108	0.892	0	0	0.2307	0.769	0	0
2L	2355727	T	A			4	0	0	False	1	0	0	0	0	0	0	0	1	0	0	0	1	0	0	0	1	0	0	0	1	0	0	0	1	0	0	0	0.8887	0.1111	0	0	1	0	0	0	1	0	0	0
2L	2355729	C	T			65	0	0	False	1	0	0	0	0	0	0	0	1	0	0	0	1	0	0	0	1	0	0	0	0.643	0.3572	0	0	0.47	0.53	0	0	1	0	0	0	0.992	0.00775	0	0	1	0	0	0
2L	2355732	T	A			63	0	0	False	1	0	0	0	0	0	0	0	1	0	0	0	1	0	0	0	1	0	0	0	0.6665	0.3333	0	0	0.47	0.53	0	0	1	0	0	0	1	0	0	0	1	0	0	0
2L	2355737	G	A			69	0	0	False	1	0	0	0	0	0	0	0	1	0	0	0	1	0	0	0	1	0	0	0	0.6665	0.3333	0	0	0.4314	0.569	0	0	1	0	0	0	0.9956	0.004272	0	0	1	0	0	0
2L	2355738	C	G			20	0	0	False	1	0	0	0	0	0	0	0	1	0	0	0	1	0	0	0	1	0	0	0	1	0	0	0	0.9805	0.0196	0	0	1	0	0	0	1	0	0	0	1	0	0	0
2L	2355753	C	G			10	0	0	False	1	0	0	0	0	0	0	0	1	0	0	0	1	0	0	0	0.992	0.00769	0	0	1	0	0	0	0.9907	0.00926	0	0	0.9443	0.05554	0	0	0.977	0.02307	0	0	1	0	0	0
2L	2355756	T	C			63	0	0	False	1	0	0	0	0	0	0	0	1	0	0	0	1	0	0	0	1	0	0	0	0.5557	0.4443	0	0	0.4907	0.5093	0	0	1	0	0	0	1	0	0	0	1	0	0	0
2L	2355781	C	A			26	0	0	False	1	0	0	0	0	0	0	0	1	0	0	0	1	0	0	0	1	0	0	0	1	0	0	0	1	0	0	0	1	0	0	0	0.994	0.006096	0	0	1	0	0	0
2L	2355791	G	C			123	0	0	False	1	0	0	0	0	0	0	0	1	0	0	0	1	0	0	0	1	0	0	0	1	0	0	0	1	0	0	0	1	0	0	0	0.6816	0.3184	0	0	1	0	0	0
2L	2355795	C	T			208	0	0	False	1	0	0	0	0	0	0	0	1	0	0	0	1	0	0	0	0.7	0.3	0	0	0.778	0.2222	0	0	0.9927	0.00746	0	0	0.362	0.6377	0	0	0.7544	0.2456	0	0	0.9287	0.0714	0	0
2L	2355796	C	A			80	0	0	False	1	0	0	0	0	0	0	0	1	0	0	0	1	0	0	0	0.7026	0.2974	0	0	1	0	0	0	1	0	0	0	0.4167	0.5835	0	0	1	0	0	0	1	0	0	0
2L	2355811	T	A			14	0	0	False	1	0	0	0	0	0	0	0	1	0	0	0	1	0	0	0	0.9697	0.03049	0	0	1	0	0	0	0.9927	0.007355	0	0	1	0	0	0	0.9873	0.01276	0	0	1	0	0	0
2L	2355812	T	A			19	0	0	False	1	0	0	0	0	0	0	0	1	0	0	0	1	0	0	0	0.958	0.04218	0	0	1	0	0	0	0.978	0.02206	0	0	1	0	0	0	0.9824	0.01776	0	0	1	0	0	0
2L	2355817	T	A			19	0	0	False	1	0	0	0	0	0	0	0	1	0	0	0	1	0	0	0	0.954	0.046	0	0	1	0	0	0	0.9927	0.00746	0	0	1	0	0	0	0.975	0.02475	0	0	1	0	0	0
2L	2355820	T	A			4	0	0	False	1	0	0	0	0	0	0	0	1	0	0	0	1	0	0	0	1	0	0	0	1	0	0	0	0.986	0.014084	0	0	1	0	0	0	0.995	0.00488	0	0	1	0	0	0
2L	2355822	T	A			18	0	0	False	1	0	0	0	0	0	0	0	1	0	0	0	1	0	0	0	0.9604	0.03976	0	0	1	0	0	0	0.986	0.014084	0	0	1	0	0	0	0.981	0.01923	0	0	1	0	0	0
2L	2355824	T	A			20	0	0	False	1	0	0	0	0	0	0	0	1	0	0	0	1	0	0	0	0.9487	0.05115	0	0	1	0	0	0	0.9927	0.007248	0	0	1	0	0	0	0.976	0.0238	0	0	1	0	0	0
2L	2355828	T	A			25	0	0	False	1	0	0	0	0	0	0	0	1	0	0	0	1	0	0	0	0.9434	0.05682	0	0	1	0	0	0	0.993	0.007042	0	0	1	0	0	0	0.9717	0.02817	0	0	1	0	0	0
2L	2355830	A	G			2	0	0	False	1	0	0	0	0	0	0	0	1	0	0	0	1	0	0	0	1	0	0	0	1	0	0	0	1	0	0	0	1	0	0	0	0.995	0.004673	0	0	1	0	0	0
2L	2355831	T	A			21	0	0	False	1	0	0	0	0	0	0	0	1	0	0	0	1	0	0	0	0.9434	0.05682	0	0	1	0	0	0	0.993	0.007042	0	0	1	0	0	0	0.979	0.02122	0	0	1	0	0	0
2L	2355832	T	A			23	0	0	False	1	0	0	0	0	0	0	0	1	0	0	0	1	0	0	0	0.945	0.05493	0	0	1	0	0	0	0.993	0.007042	0	0	1	0	0	0	0.974	0.0257	0	0	1	0	0	0
2L	2355841	G	C			21	0	0	False	1	0	0	0	0	0	0	0	1	0	0	0	1	0	0	0	0.9736	0.02632	0	0	1	0	0	0	0.993	0.006756	0	0	0.9873	0.0125	0	0	0.9814	0.01869	0	0	1	0	0	0
2L	2355842	C	T			88	0	0	False	1	0	0	0	0	0	0	0	1	0	0	0	1	0	0	0	0.974	0.02605	0	0	0.7	0.3	0	0	0.58	0.42	0	0	1	0	0	0	0.9883	0.011734	0	0	1	0	0	0
2L	2355852	G	T			731	0	0	False	1	0	0	0	0	0	0	0	1	0	0	0	1	0	0	0	0.5366	0.4636	0	0	0.731	0.2693	0	0	0.884	0.11646	0	0	0.279	0.7207	0	0	0.1126	0.887	0	0	0.2188	0.7812	0	0
2L	2355865	C	A			21	0	0	False	1	0	0	0	0	0	0	0	0.75	0.25	0	0	1	0	0	0	0.9897	0.0102	0	0	1	0	0	0	0.9863	0.01351	0	0	1	0	0	0	0.9834	0.01674	0	0	1	0	0	0
2L	2355870	C	T			24	0	0	False	1	0	0	0	0	0	0	0	0.6665	0.3333	0	0	1	0	0	0	0.985	0.015	0	0	1	0	0	0	0.9863	0.01351	0	0	1	0	0	0	0.9795	0.0204	0	0	1	0	0	0
2L	2355878	T	A			159	0	0	False	1	0	0	0	0	0	0	0	1	0	0	0	1	0	0	0	0.49	0.51	0	0	0.845	0.1548	0	0	0.934	0.0658	0	0	0.9404	0.0595	0	0	0.9487	0.0514	0	0	1	0	0	0
2L	2355887	C	A			11	0	0	False	1	0	0	0	0	0	0	0	0.75	0.25	0	0	1	0	0	0	0.995	0.00472	0	0	1	0	0	0	1	0	0	0	1	0	0	0	1	0	0	0	0.881	0.119	0	0
2L	2355891	T	A			20	0	0	False	1	0	0	0	0	0	0	0	0.5	0.5	0	0	1	0	0	0	0.9863	0.013885	0	0	1	0	0	0	0.988	0.01205	0	0	1	0	0	0	0.9883	0.011765	0	0	1	0	0	0
2L	2355898	C	T			1192	0	0	False	0.0833	0.9165	0	0	1	0	0	0	0.3333	0.6665	0	0	0.1111	0.8887	0	0	0.1532	0.8467	0	0	0.1	0.9	0	0	0.1294	0.8706	0	0	0.2	0.8	0	0	0.1621	0.838	0	0	0.119	0.881	0	0
2L	2355905	T	C			15	0	0	False	1	0	0	0	1	0	0	0	0.3333	0.6665	0	0	1	0	0	0	0.991	0.00901	0	0	1	0	0	0	0.994	0.00575	0	0	0.978	0.02174	0	0	0.992	0.007633	0	0	1	0	0	0
2L	2355924	A	C			14	0	0	False	1	0	0	0	0	0	0	0	0.3333	0.6665	0	0	1	0	0	0	0.991	0.00893	0	0	0.991	0.00893	0	0	1	0	0	0	0.9893	0.01087	0	0	0.998	0.001845	0	0	0.977	0.02272	0	0
2L	2355925	A	T			13	0	0	False	1	0	0	0	0	0	0	0	1	0	0	0	1	0	0	0	1	0	0	0	1	0	0	0	0.994	0.00562	0	0	1	0	0	0	0.9893	0.01095	0	0	1	0	0	0
2L	2355931	C	T			1119	0	0	False	1	0	0	0	0	0	0	0	0.6665	0.3333	0	0	1	0	0	0	0.00893	0.991	0	0	0.518	0.4822	0	0	0.767	0.2329	0	0	0.174	0.826	0	0	0.01277	0.9873	0	0	0.0909	0.909	0	0
2L	2355937	A	T			1354	0	0	False	0.1786	0.8213	0	0	0	0	0	0	0.3333	0.6665	0	0	0.5386	0.4614	0	0	0.004463	0.9956	0	0	0.2084	0.7915	0	0	0.1967	0.803	0	0	0	1	0	0	0.001831	0.998	0	0	0	1	0	0
2L	2355953	G	T			382	0	0	False	1	0	0	0	0	0	0	0	1	0	0	0	1	0	0	0	0.513	0.4866	0	0	0.8066	0.1936	0	0	0.9487	0.05115	0	0	0.234	0.766	0	0	0.871	0.129	0	0	1	0	0	0
2L	2355956	C	A			383	0	0	False	1	0	0	0	0	0	0	0	1	0	0	0	0.981	0.01923	0	0	1	0	0	0	0.984	0.01613	0	0	0.966	0.0341	0	0	1	0	0	0	0.4336	0.5664	0	0	1	0	0	0
2L	2355974	G	T			41	0	0	False	0.9414	0.05884	0	0	0	0	0	0	0.4285	0.5713	0	0	0.9614	0.03845	0	0	0.9956	0.004463	0	0	0.968	0.03226	0	0	0.983	0.01686	0	0	1	0	0	0	0.981	0.01883	0	0	1	0	0	0
2L	2355976	C	G			7	0	0	False	0.9414	0.05884	0	0	0	0	0	0	1	0	0	0	0.9614	0.03845	0	0	1	0	0	0	1	0	0	0	0.983	0.01686	0	0	1	0	0	0	1	0	0	0	1	0	0	0
2L	2355980	T	A			4	0	0	False	1	0	0	0	0	0	0	0	0.857	0.1428	0	0	0.9614	0.03845	0	0	1	0	0	0	1	0	0	0	1	0	0	0	1	0	0	0	1	0	0	0	1	0	0	0
2L	2355991	A	C			2	0	0	False	1	0	0	0	0	0	0	0	0.9165	0.0833	0	0	1	0	0	0	1	0	0	0	1	0	0	0	1	0	0	0	1	0	0	0	1	0	0	0	1	0	0	0
2L	2355993	G	C			59	0	0	False	1	0	0	0	0	0	0	0	1	0	0	0	1	0	0	0	1	0	0	0	1	0	0	0	1	0	0	0	1	0	0	0	0.9014	0.09863	0	0	1	0	0	0
2L	2356059	C	T			1	0	0	False	1	0	0	0	0	0	0	0	1	0	0	0	1	0	0	0	1	0	0	0	0.992	0.00769	0	0	1	0	0	0	1	0	0	0	1	0	0	0	1	0	0	0
2L	2356061	A	T			4	0	0	False	1	0	0	0	0	0	0	0	1	0	0	0	1	0	0	0	1	0	0	0	1	0	0	0	1	0	0	0	1	0	0	0	1	0	0	0	1	0	0	0
2L	2356080	C	T			3	0	0	False	1	0	0	0	1	0	0	0	1	0	0	0	1	0	0	0	1	0	0	0	1	0	0	0	1	0	0	0	0.9897	0.010414	0	0	0.9966	0.003378	0	0	1	0	0	0
2L	2356084	A	G			1590	0	0	False	0.06	0.94	0	0	1	0	0	0	0.2188	0.7812	0	0	0.4482	0.552	0	0	0	1	0	0	0.1692	0.8306	0	0	0.1868	0.813	0	0	0	1	0	0	0.015205	0.985	0	0	0	1	0	0
2L	2356086	A	G			4	0	0	False	0.96	0.04	0	0	1	0	0	0	1	0	0	0	1	0	0	0	1	0	0	0	1	0	0	0	1	0	0	0	1	0	0	0	1	0	0	0	1	0	0	0
2L	2356087	A	G			4	0	0	False	0.9614	0.03845	0	0	1	0	0	0	1	0	0	0	1	0	0	0	1	0	0	0	1	0	0	0	1	0	0	0	1	0	0	0	1	0	0	0	1	0	0	0
2L	2356090	A	T			4	0	0	False	0.9614	0.03845	0	0	1	0	0	0	1	0	0	0	1	0	0	0	1	0	0	0	1	0	0	0	1	0	0	0	1	0	0	0	1	0	0	0	1	0	0	0
2L	2356091	G	A			4	0	0	False	0.9614	0.03845	0	0	1	0	0	0	1	0	0	0	1	0	0	0	1	0	0	0	1	0	0	0	1	0	0	0	1	0	0	0	1	0	0	0	1	0	0	0
2L	2356095	C	A			4	0	0	False	1	0	0	0	1	0	0	0	1	0	0	0	0.968	0.03226	0	0	1	0	0	0	1	0	0	0	1	0	0	0	1	0	0	0	1	0	0	0	1	0	0	0
2L	2356104	C	T			1	0	0	False	1	0	0	0	1	0	0	0	1	0	0	0	1	0	0	0	1	0	0	0	1	0	0	0	1	0	0	0	1	0	0	0	0.9985	0.001689	0	0	1	0	0	0
2L	2356105	T	C			344	0	0	False	0.88	0.12	0	0	0	1	0	0	0.2031	0.797	0	0	0.9	0.1	0	0	1	0	0	0	0.7153	0.2847	0	0	0.5493	0.4504	0	0	0.9585	0.04166	0	0	0.9746	0.02534	0	0	0.979	0.02083	0	0
2L	2356108	A	T			103	0	0	False	1	0	0	0	1	0	0	0	0.968	0.03226	0	0	1	0	0	0	1	0	0	0	1	0	0	0	1	0	0	0	1	0	0	0	0.983	0.01689	0	0	1	0	0	0
2L	2356113	C	G			4	0	0	False	1	0	0	0	1	0	0	0	1	0	0	0	1	0	0	0	1	0	0	0	1	0	0	0	1	0	0	0	1	0	0	0	1	0	0	0	0.9165	0.0833	0	0
2L	2356119	G	T			6	0	0	False	1	0	0	0	1	0	0	0	0.953	0.04688	0	0	1	0	0	0	1	0	0	0	0.992	0.00769	0	0	1	0	0	0	1	0	0	0	1	0	0	0	1	0	0	0
2L	2356121	T	C			20	0	0	False	1	0	0	0	0.3333	0.6665	0	0	0.853	0.1471	0	0	0.9688	0.03125	0	0	1	0	0	0	1	0	0	0	1	0	0	0	1	0	0	0	0.9985	0.001689	0	0	1	0	0	0
2L	2356123	T	A	G		6	103	0	False	0.4424	0	0.5576	0	1	0	0	0	0.646	0.03125	0.323	0	0.9375	0	0.0625	0	1	0	0	0	0.9844	0.00769	0.00769	0	0.989	0	0.01099	0	0.979	0	0.02083	0	0.993	0	0.006733	0	0.979	0	0.02083	0
2L	2356124	A	T			6	0	0	False	1	0	0	0	1	0	0	0	0.9717	0.0283	0	0	1	0	0	0	1	0	0	0	0.992	0.00769	0	0	1	0	0	0	1	0	0	0	1	0	0	0	1	0	0	0
2L	2356126	C	G			1	0	0	False	1	0	0	0	1	0	0	0	1	0	0	0	1	0	0	0	1	0	0	0	1	0	0	0	1	0	0	0	1	0	0	0	1	0	0	0	1	0	0	0
2L	2356137	G	C			2	0	0	False	1	0	0	0	1	0	0	0	1	0	0	0	1	0	0	0	1	0	0	0	1	0	0	0	1	0	0	0	1	0	0	0	0.9966	0.003366	0	0	1	0	0	0
2L	2356143	A	G			6	0	0	False	1	0	0	0	1	0	0	0	1	0	0	0	1	0	0	0	1	0	0	0	0.992	0.00769	0	0	0.9727	0.02747	0	0	1	0	0	0	1	0	0	0	1	0	0	0
2L	2356146	A	C			1	0	0	False	1	0	0	0	1	0	0	0	1	0	0	0	1	0	0	0	1	0	0	0	1	0	0	0	1	0	0	0	1	0	0	0	0.9985	0.001683	0	0	1	0	0	0
2L	2356148	T	G			310	0	0	False	0.94	0.06	0	0	0.1	0.9	0	0	0.1305	0.8696	0	0	0.8677	0.1323	0	0	0.9956	0.004463	0	0	0.977	0.02307	0	0	0.9946	0.005493	0	0	0.9062	0.09375	0	0	0.877	0.1229	0	0	1	0	0	0
2L	2356155	A	C			1	0	0	False	1	0	0	0	1	0	0	0	1	0	0	0	1	0	0	0	1	0	0	0	1	0	0	0	0.9946	0.005493	0	0	1	0	0	0	1	0	0	0	1	0	0	0
2L	2356156	G	A			50	0	0	False	0.94	0.06	0	0	1	0	0	0	0.849	0.1506	0	0	1	0	0	0	1	0	0	0	1	0	0	0	1	0	0	0	1	0	0	0	1	0	0	0	1	0	0	0
2L	2356159	C	A			227	0	0	False	1	0	0	0	1	0	0	0	0.9795	0.02055	0	0	1	0	0	0	1	0	0	0	1	0	0	0	1	0	0	0	1	0	0	0	0.6733	0.3267	0	0	1	0	0	0
2L	2356163	A	C			8	0	0	False	0.96	0.04	0	0	1	0	0	0	1	0	0	0	1	0	0	0	1	0	0	0	1	0	0	0	1	0	0	0	1	0	0	0	1	0	0	0	1	0	0	0
2L	2356164	A	T			11	0	0	False	1	0	0	0	1	0	0	0	1	0	0	0	0.968	0.03226	0	0	1	0	0	0	0.969	0.03076	0	0	0.978	0.02197	0	0	1	0	0	0	1	0	0	0	1	0	0	0
2L	2356166	C	T			10	0	0	False	1	0	0	0	1	0	0	0	0.9785	0.02142	0	0	1	0	0	0	1	0	0	0	1	0	0	0	1	0	0	0	1	0	0	0	1	0	0	0	1	0	0	0
2L	2356169	G	A	C		268	6	0	False	1	0	0	0	0.4285	0.5713	0	0	0.1288	0.864	0.007576	0	0.9375	0	0.0625	0	0.9956	0.004463	0	0	0.9844	0.01538	0	0	0.9946	0.005493	0	0	0.8853	0.11456	0	0	0.845	0.1532	0.001683	0	1	0	0	0
2L	2356176	T	C			195	0	0	False	1	0	0	0	1	0	0	0	0.992	0.007576	0	0	0.9644	0.0357	0	0	0.4822	0.518	0	0	0.7925	0.2076	0	0	0.923	0.0769	0	0	0.9478	0.0521	0	0	0.951	0.04883	0	0	1	0	0	0
2L	2356183	A	G			1	0	0	False	1	0	0	0	1	0	0	0	1	0	0	0	1	0	0	0	1	0	0	0	1	0	0	0	1	0	0	0	1	0	0	0	0.9985	0.001683	0	0	1	0	0	0
2L	2356190	G	A			18	0	0	False	1	0	0	0	1	0	0	0	1	0	0	0	0.9287	0.0714	0	0	1	0	0	0	0.992	0.00769	0	0	1	0	0	0	1	0	0	0	1	0	0	0	1	0	0	0
2L	2356194	A	T			82	0	0	False	0.95	0.05	0	0	1	0	0	0	0.985	0.01515	0	0	1	0	0	0	1	0	0	0	0.7617	0.2384	0	0	0.7417	0.2583	0	0	1	0	0	0	1	0	0	0	1	0	0	0
2L	2356203	T	A			311	0	0	False	1	0	0	0	0.4285	0.5713	0	0	0.0923	0.9077	0	0	0.8394	0.1608	0	0	0.9956	0.004463	0	0	0.9844	0.01538	0	0	0.9834	0.01648	0	0	0.8853	0.11456	0	0	0.8433	0.1566	0	0	1	0	0	0
2L	2356205	A	G			442	0	0	False	0.95	0.05	0	0	0.3572	0.643	0	0	0.04614	0.9536	0	0	0.768	0.2322	0	0	0.9956	0.004463	0	0	0.7	0.3	0	0	0.555	0.445	0	0	0.875	0.125	0	0	0.8433	0.1566	0	0	1	0	0	0
2L	2356219	T	A			1	0	0	False	1	0	0	0	1	0	0	0	1	0	0	0	1	0	0	0	1	0	0	0	0.992	0.00769	0	0	1	0	0	0	1	0	0	0	1	0	0	0	1	0	0	0
2L	2356224	A	T			6	0	0	False	1	0	0	0	1	0	0	0	1	0	0	0	0.9287	0.0714	0	0	1	0	0	0	1	0	0	0	1	0	0	0	1	0	0	0	1	0	0	0	1	0	0	0
2L	2356225	G	A			4	0	0	False	1	0	0	0	1	0	0	0	1	0	0	0	0.9644	0.0357	0	0	1	0	0	0	1	0	0	0	1	0	0	0	1	0	0	0	1	0	0	0	1	0	0	0
2L	2356228	T	C	G		262	3	0	False	0.875	0.125	0	0	0.3572	0.643	0	0	0.10767	0.892	0	0	0.776	0.2241	0	0	1	0	0	0	0.992	0.00769	0	0	0.9946	0.005493	0	0	0.9272	0.07294	0	0	0.901	0.0943	0.00505	0	1	0	0	0
2L	2356232	G	C			2	0	0	False	1	0	0	0	1	0	0	0	1	0	0	0	1	0	0	0	1	0	0	0	1	0	0	0	1	0	0	0	1	0	0	0	1	0	0	0	1	0	0	0
2L	2356239	A	T			5	0	0	False	1	0	0	0	1	0	0	0	0.961	0.03906	0	0	1	0	0	0	1	0	0	0	1	0	0	0	1	0	0	0	1	0	0	0	1	0	0	0	1	0	0	0
2L	2356243	G	A			959	0	0	False	1	0	0	0	1	0	0	0	0.9834	0.01639	0	0	0.9653	0.0345	0	0	0.527	0.4731	0	0	0.677	0.323	0	0	0.846	0.1538	0	0	0.2917	0.7085	0	0	0.133	0.867	0	0	0.0833	0.9165	0	0
2L	2356246	A	G			7	0	0	False	1	0	0	0	1	0	0	0	1	0	0	0	1	0	0	0	1	0	0	0	0.9844	0.01538	0	0	0.9946	0.005493	0	0	1	0	0	0	1	0	0	0	0.9165	0.0833	0	0
2L	2356251	A	T			158	0	0	False	0.8696	0.1305	0	0	0.5	0.5	0	0	0.1827	0.8174	0	0	0.9106	0.0893	0	0	1	0	0	0	1	0	0	0	1	0	0	0	0.9897	0.010414	0	0	0.9697	0.0303	0	0	1	0	0	0
2L	2356268	G	A			5	0	0	False	1	0	0	0	1	0	0	0	0.973	0.02678	0	0	1	0	0	0	1	0	0	0	1	0	0	0	1	0	0	0	1	0	0	0	0.9985	0.001683	0	0	1	0	0	0
2L	2356279	C	T			17	0	0	False	1	0	0	0	1	0	0	0	1	0	0	0	1	0	0	0	1	0	0	0	0.9844	0.01538	0	0	0.989	0.01099	0	0	1	0	0	0	0.9917	0.008415	0	0	0.8335	0.1666	0	0
2L	2356283	C	A			4	0	0	False	1	0	0	0	1	0	0	0	1	0	0	0	1	0	0	0	1	0	0	0	0.9844	0.01538	0	0	0.989	0.01099	0	0	1	0	0	0	1	0	0	0	1	0	0	0
2L	2356289	C	T			224	0	0	False	0.826	0.174	0	0	0	1	0	0	0.1161	0.884	0	0	0.7666	0.2333	0	0	0.9956	0.004463	0	0	0.992	0.00769	0	0	1	0	0	0	0.9897	0.010414	0	0	0.9478	0.0522	0	0	1	0	0	0
2L	2356300	G	T			1	0	0	False	1	0	0	0	0	0	0	0	1	0	0	0	1	0	0	0	1	0	0	0	0.992	0.00769	0	0	1	0	0	0	1	0	0	0	1	0	0	0	1	0	0	0
2L	2356302	A	G			18	0	0	False	1	0	0	0	0	0	0	0	1	0	0	0	0.95	0.05	0	0	1	0	0	0	0.9614	0.03845	0	0	0.978	0.02197	0	0	1	0	0	0	1	0	0	0	1	0	0	0
2L	2356305	A	G			121	0	0	False	1	0	0	0	0	0	0	0	0.9375	0.0625	0	0	1	0	0	0	1	0	0	0	0.7153	0.2847	0	0	0.5605	0.4395	0	0	1	0	0	0	1	0	0	0	1	0	0	0
2L	2356309	C	G			1	0	0	False	1	0	0	0	1	0	0	0	1	0	0	0	1	0	0	0	1	0	0	0	1	0	0	0	1	0	0	0	1	0	0	0	0.9985	0.001689	0	0	1	0	0	0
2L	2356312	T	C			3	0	0	False	1	0	0	0	1	0	0	0	0.923	0.0769	0	0	1	0	0	0	1	0	0	0	0.992	0.00769	0	0	1	0	0	0	1	0	0	0	1	0	0	0	1	0	0	0
2L	2356313	A	T			12	0	0	False	1	0	0	0	1	0	0	0	1	0	0	0	1	0	0	0	1	0	0	0	1	0	0	0	0.978	0.02197	0	0	1	0	0	0	0.9883	0.011826	0	0	1	0	0	0
2L	2356315	A	T			7	0	0	False	0.9546	0.04544	0	0	1	0	0	0	0.8335	0.1666	0	0	1	0	0	0	1	0	0	0	1	0	0	0	1	0	0	0	1	0	0	0	1	0	0	0	1	0	0	0
2L	2356316	A	C			1	0	0	False	1	0	0	0	1	0	0	0	1	0	0	0	1	0	0	0	1	0	0	0	1	0	0	0	0.9946	0.005493	0	0	1	0	0	0	1	0	0	0	1	0	0	0
2L	2356321	T	C			12	0	0	False	0.905	0.0952	0	0	1	0	0	0	0.6665	0.3333	0	0	1	0	0	0	1	0	0	0	1	0	0	0	1	0	0	0	1	0	0	0	1	0	0	0	1	0	0	0
2L	2356324	T	A			3	0	0	False	1	0	0	0	1	0	0	0	1	0	0	0	1	0	0	0	1	0	0	0	1	0	0	0	1	0	0	0	1	0	0	0	0.995	0.005066	0	0	1	0	0	0
2L	2356358	T	C			1	0	0	False	1	0	0	0	1	0	0	0	1	0	0	0	1	0	0	0	1	0	0	0	1	0	0	0	0.9946	0.005493	0	0	1	0	0	0	1	0	0	0	1	0	0	0
2L	2356366	G	A			1	0	0	False	1	0	0	0	1	0	0	0	1	0	0	0	1	0	0	0	1	0	0	0	1	0	0	0	1	0	0	0	1	0	0	0	0.9985	0.001689	0	0	1	0	0	0
2L	2356376	A	G			1	0	0	False	1	0	0	0	1	0	0	0	1	0	0	0	1	0	0	0	1	0	0	0	1	0	0	0	0.9946	0.005493	0	0	1	0	0	0	1	0	0	0	1	0	0	0
2L	2356387	A	C			1	0	0	False	1	0	0	0	1	0	0	0	1	0	0	0	1	0	0	0	1	0	0	0	1	0	0	0	1	0	0	0	1	0	0	0	1	0	0	0	1	0	0	0
2L	2356395	G	A			165	0	0	False	0.6167	0.3833	0	0	0.25	0.75	0	0	0.0961	0.904	0	0	0.641	0.359	0	0	1	0	0	0	1	0	0	0	1	0	0	0	1	0	0	0	0.993	0.006733	0	0	1	0	0	0
2L	2356396	T	C			246	0	0	False	0.578	0.4219	0	0	0.2	0.8	0	0	0.06097	0.939	0	0	0.5	0.5	0	0	1	0	0	0	1	0	0	0	0.9946	0.005493	0	0	1	0	0	0	0.9897	0.0101	0	0	1	0	0	0
2L	2356398	G	T			49	0	0	False	0.971	0.02856	0	0	0.8335	0.1666	0	0	0.85	0.15	0	0	0.9473	0.05264	0	0	1	0	0	0	1	0	0	0	1	0	0	0	1	0	0	0	1	0	0	0	1	0	0	0
2L	2356399	A	G			113	0	0	False	0.8784	0.12164	0	0	0.5	0.5	0	0	0.741	0.2585	0	0	0.8853	0.11475	0	0	1	0	0	0	1	0	0	0	0.9946	0.005493	0	0	1	0	0	0	0.9966	0.003366	0	0	1	0	0	0
2L	2356400	T	A			162	0	0	False	0.771	0.2291	0	0	0.0714	0.9287	0	0	0.0435	0.9565	0	0	0.8066	0.1936	0	0	1	0	0	0	1	0	0	0	0.9946	0.005493	0	0	1	0	0	0	0.993	0.006756	0	0	1	0	0	0
2L	2356401	G	C			543	0	0	False	0.407	0.5933	0	0	0.04544	0.9546	0	0	0.01282	0.9873	0	0	0.3484	0.6514	0	0	1	0	0	0	0.9844	0.01538	0	0	0.989	0.01099	0	0	1	0	0	0	0.9834	0.01683	0	0	1	0	0	0
2L	2356407	C	T			1	0	0	False	1	0	0	0	1	0	0	0	1	0	0	0	0.993	0.006668	0	0	1	0	0	0	1	0	0	0	1	0	0	0	1	0	0	0	1	0	0	0	1	0	0	0
2L	2356419	C	T			6	0	0	False	1	0	0	0	1	0	0	0	1	0	0	0	1	0	0	0	1	0	0	0	0.992	0.00769	0	0	0.9727	0.02747	0	0	1	0	0	0	1	0	0	0	1	0	0	0
2L	2356461	C	T			190	0	0	False	1	0	0	0	1	0	0	0	1	0	0	0	1	0	0	0	0.4731	0.527	0	0	0.8	0.2	0	0	0.9287	0.0714	0	0	0.9478	0.0521	0	0	0.9546	0.04544	0	0	1	0	0	0
2L	2356464	A	G			3	0	0	True	1	0	0	0	1	0	0	0	1	0	0	0	1	0	0	0	1	0	0	0	0.9844	0.01538	0	0	0.9946	0.005493	0	0	1	0	0	0	1	0	0	0	1	0	0	0
2L	2356481	C	T			1	0	0	True	1	0	0	0	1	0	0	0	1	0	0	0	1	0	0	0	1	0	0	0	1	0	0	0	0.9946	0.005493	0	0	1	0	0	0	1	0	0	0	1	0	0	0
2L	2356487	C	T			2211	0	0	True	0.009094	0.9907	0	0	0	1	0	0	0	1	0	0	0.06665	0.933	0	0	0	1	0	0	0.1307	0.869	0	0	0.1703	0.8296	0	0	0	1	0	0	0	1	0	0	0	1	0	0
2L	2356490	G	A			1	0	0	True	1	0	0	0	1	0	0	0	1	0	0	0	1	0	0	0	1	0	0	0	1	0	0	0	1	0	0	0	1	0	0	0	1	0	0	0	1	0	0	0
2L	2356491	A	C			1	0	0	True	1	0	0	0	1	0	0	0	1	0	0	0	1	0	0	0	1	0	0	0	1	0	0	0	0.9946	0.005493	0	0	1	0	0	0	1	0	0	0	1	0	0	0
2L	2356492	C	T			1	0	0	True	1	0	0	0	1	0	0	0	1	0	0	0	1	0	0	0	1	0	0	0	1	0	0	0	1	0	0	0	1	0	0	0	0.9985	0.001683	0	0	1	0	0	0
2L	2356495	C	T			1	0	0	True	1	0	0	0	1	0	0	0	1	0	0	0	1	0	0	0	1	0	0	0	1	0	0	0	1	0	0	0	1	0	0	0	0.9985	0.001683	0	0	1	0	0	0
2L	2356496	G	A			92	0	0	False	1	0	0	0	1	0	0	0	1	0	0	0	1	0	0	0	1	0	0	0	0.7734	0.2266	0	0	0.642	0.358	0	0	1	0	0	0	1	0	0	0	1	0	0	0
2L	2356499	A	T			23	0	0	False	1	0	0	0	1	0	0	0	1	0	0	0	1	0	0	0	1	0	0	0	0.9595	0.0403	0	0	0.8916	0.10846	0	0	1	0	0	0	1	0	0	0	1	0	0	0
2L	2356500	G	A	T		20	2029	0	False	0.1818	0	0.8184	0	0	0	1	0	0	0	1	0	0.1466	0	0.8535	0	0	0	1	0	0.2377	0.03278	0.7295	0	0.4382	0.09875	0.463	0	0.1875	0	0.8125	0	0	0	1	0	0.0833	0	0.9165	0
2L	2356501	C	A			8	0	0	False	1	0	0	0	1	0	0	0	1	0	0	0	1	0	0	0	1	0	0	0	0.984	0.01613	0	0	0.9697	0.03049	0	0	1	0	0	0	0.9985	0.001683	0	0	1	0	0	0
2L	2356502	T	A			9	0	0	False	1	0	0	0	1	0	0	0	1	0	0	0	1	0	0	0	1	0	0	0	0.984	0.01613	0	0	0.9575	0.0427	0	0	1	0	0	0	1	0	0	0	1	0	0	0
2L	2356511	C	T			5	0	0	False	1	0	0	0	1	0	0	0	1	0	0	0	1	0	0	0	1	0	0	0	0.9756	0.0246	0	0	0.9873	0.01266	0	0	1	0	0	0	1	0	0	0	1	0	0	0
2L	2356513	A	G			12	0	0	False	1	0	0	0	1	0	0	0	1	0	0	0	1	0	0	0	1	0	0	0	1	0	0	0	0.924	0.0759	0	0	1	0	0	0	1	0	0	0	1	0	0	0
2L	2356515	A	G			5	0	0	False	1	0	0	0	1	0	0	0	1	0	0	0	0.993	0.006668	0	0	1	0	0	0	1	0	0	0	0.981	0.01898	0	0	1	0	0	0	1	0	0	0	1	0	0	0
2L	2356518	C	A			9	0	0	False	1	0	0	0	1	0	0	0	1	0	0	0	1	0	0	0	1	0	0	0	1	0	0	0	0.949	0.05063	0	0	1	0	0	0	0.9985	0.001683	0	0	1	0	0	0
2L	2356522	T	C			2027	0	0	False	0.1818	0.8184	0	0	0	1	0	0	0.01087	0.9893	0	0	0.1466	0.8535	0	0	0	1	0	0	0.25	0.75	0	0	0.5127	0.4873	0	0	0.1875	0.8125	0	0	0.001683	0.9985	0	0	0.0833	0.9165	0	0
2L	2356528	G	A			2156	0	0	False	0.009094	0.9907	0	0	0	1	0	0	0	1	0	0	0.06665	0.933	0	0	0	1	0	0	0.1917	0.808	0	0	0.2659	0.7344	0	0	0	1	0	0	0	1	0	0	0	1	0	0
2L	2356533	T	G			2	0	0	False	1	0	0	0	1	0	0	0	0.9946	0.005436	0	0	1	0	0	0	1	0	0	0	1	0	0	0	1	0	0	0	1	0	0	0	1	0	0	0	1	0	0	0
2L	2356535	C	T			2022	0	0	False	0.1818	0.8184	0	0	0	1	0	0	0.005436	0.9946	0	0	0.16	0.84	0	0	0	1	0	0	0.25	0.75	0	0	0.5127	0.4873	0	0	0.1875	0.8125	0	0	0.00505	0.995	0	0	0.0833	0.9165	0	0
2L	2356536	C	A			1	0	0	False	1	0	0	0	1	0	0	0	0.9946	0.005436	0	0	1	0	0	0	1	0	0	0	1	0	0	0	1	0	0	0	1	0	0	0	1	0	0	0	1	0	0	0
2L	2356546	C	A			2019	0	0	False	0.1818	0.8184	0	0	0	1	0	0	0.005436	0.9946	0	0	0.1466	0.8535	0	0	0.004463	0.9956	0	0	0.2705	0.7295	0	0	0.519	0.481	0	0	0.1979	0.8022	0	0	0.006733	0.993	0	0	0.0833	0.9165	0	0
2L	2356556	T	C			4	0	0	False	1	0	0	0	1	0	0	0	1	0	0	0	1	0	0	0	1	0	0	0	1	0	0	0	1	0	0	0	1	0	0	0	1	0	0	0	0.9165	0.0833	0	0
2L	2356557	T	A			12	0	0	False	1	0	0	0	1	0	0	0	1	0	0	0	1	0	0	0	0.9956	0.004463	0	0	1	0	0	0	0.9365	0.0633	0	0	1	0	0	0	0.9985	0.001683	0	0	1	0	0	0
2L	2356575	G	C	T		9	873	0	False	1	0	0	0	1	0	0	0	0.9946	0.005436	0	0	1	0	0	0	0.54	0	0.4597	0	0.6777	0	0.322	0	0.81	0	0.1898	0	0.2812	0	0.7188	0	0.2054	0.01179	0.7827	0	0.3542	0.02083	0.625	0
2L	2356582	G	A			1	0	0	False	1	0	0	0	1	0	0	0	1	0	0	0	1	0	0	0	1	0	0	0	1	0	0	0	1	0	0	0	1	0	0	0	0.9985	0.001683	0	0	1	0	0	0
2L	2356584	A	G			2142	0	0	False	0.009094	0.9907	0	0	0	1	0	0	0	1	0	0	0.06665	0.933	0	0	0	1	0	0	0.1833	0.817	0	0	0.2722	0.728	0	0	0	1	0	0	0	1	0	0	0	1	0	0
2L	2356585	C	A			2	0	0	False	1	0	0	0	1	0	0	0	1	0	0	0	1	0	0	0	1	0	0	0	1	0	0	0	1	0	0	0	1	0	0	0	0.9966	0.003366	0	0	1	0	0	0
2L	2356606	G	A			1	0	0	False	1	0	0	0	1	0	0	0	1	0	0	0	1	0	0	0	1	0	0	0	1	0	0	0	1	0	0	0	1	0	0	0	1	0	0	0	1	0	0	0
2L	2356609	G	A			187	0	0	False	1	0	0	0	1	0	0	0	1	0	0	0	1	0	0	0	0.4731	0.527	0	0	0.803	0.1968	0	0	0.923	0.0769	0	0	0.9478	0.0521	0	0	0.9546	0.04544	0	0	1	0	0	0
2L	2356610	T	C			2022	0	0	False	0.1818	0.8184	0	0	0	1	0	0	0.005436	0.9946	0	0	0.1466	0.8535	0	0	0	1	0	0	0.2788	0.721	0	0	0.5127	0.487	0	0	0.1979	0.8022	0	0	0.008415	0.9917	0	0	0.0833	0.9165	0	0
2L	2356611	T	A			20	0	0	False	1	0	0	0	1	0	0	0	0.9946	0.005436	0	0	1	0	0	0	1	0	0	0	0.9673	0.03278	0	0	0.9424	0.05768	0	0	0.9897	0.010414	0	0	0.993	0.006733	0	0	1	0	0	0
2L	2356623	A	T			14	0	0	False	1	0	0	0	1	0	0	0	1	0	0	0	1	0	0	0	1	0	0	0	0.9595	0.0403	0	0	0.9507	0.04938	0	0	1	0	0	0	0.9985	0.001683	0	0	1	0	0	0
2L	2356625	T	A			10	0	0	False	1	0	0	0	1	0	0	0	1	0	0	0	1	0	0	0	1	0	0	0	0.984	0.01613	0	0	0.9507	0.04938	0	0	1	0	0	0	1	0	0	0	1	0	0	0
2L	2356630	C	A			14	0	0	False	1	0	0	0	1	0	0	0	1	0	0	0	1	0	0	0	1	0	0	0	0.9595	0.0403	0	0	0.9453	0.05487	0	0	1	0	0	0	1	0	0	0	1	0	0	0
2L	2356631	T	C			23	0	0	False	1	0	0	0	1	0	0	0	1	0	0	0	1	0	0	0	1	0	0	0	0.9204	0.07935	0	0	0.921	0.0793	0	0	1	0	0	0	1	0	0	0	1	0	0	0
2L	2356632	T	A			36	0	0	False	1	0	0	0	1	0	0	0	1	0	0	0	1	0	0	0	1	0	0	0	0.897	0.10315	0	0	0.8647	0.1353	0	0	1	0	0	0	1	0	0	0	1	0	0	0
2L	2356639	C	A			2	0	0	False	1	0	0	0	1	0	0	0	1	0	0	0	1	0	0	0	1	0	0	0	1	0	0	0	0.9946	0.005493	0	0	1	0	0	0	0.9985	0.001683	0	0	1	0	0	0
2L	2356647	T	A			1	0	0	False	1	0	0	0	1	0	0	0	1	0	0	0	1	0	0	0	1	0	0	0	1	0	0	0	0.9946	0.005493	0	0	1	0	0	0	1	0	0	0	1	0	0	0
2L	2356653	G	C			1	0	0	False	1	0	0	0	1	0	0	0	1	0	0	0	1	0	0	0	1	0	0	0	1	0	0	0	1	0	0	0	1	0	0	0	0.9985	0.001683	0	0	1	0	0	0
2L	2356655	T	G			1	0	0	False	1	0	0	0	1	0	0	0	1	0	0	0	1	0	0	0	1	0	0	0	1	0	0	0	0.9946	0.005493	0	0	1	0	0	0	1	0	0	0	1	0	0	0
2L	2356665	A	T			2208	0	0	False	0.009094	0.9907	0	0	0	1	0	0	0	1	0	0	0.06665	0.933	0	0	0	1	0	0	0.1307	0.869	0	0	0.1703	0.8296	0	0	0	1	0	0	0.001683	0.9985	0	0	0	1	0	0
2L	2356669	T	G			2	0	0	False	1	0	0	0	1	0	0	0	1	0	0	0	1	0	0	0	1	0	0	0	0.9844	0.01538	0	0	1	0	0	0	1	0	0	0	1	0	0	0	1	0	0	0
2L	2356686	T	G			1	0	0	False	1	0	0	0	1	0	0	0	1	0	0	0	1	0	0	0	1	0	0	0	1	0	0	0	0.9946	0.005493	0	0	1	0	0	0	1	0	0	0	1	0	0	0
2L	2356687	A	C			218	0	0	False	1	0	0	0	1	0	0	0	1	0	0	0	1	0	0	0	1	0	0	0	1	0	0	0	1	0	0	0	1	0	0	0	0.6836	0.3164	0	0	1	0	0	0
2L	2356694	C	A			2	0	0	False	1	0	0	0	1	0	0	0	1	0	0	0	1	0	0	0	1	0	0	0	1	0	0	0	1	0	0	0	1	0	0	0	0.9985	0.001683	0	0	1	0	0	0
2L	2356698	A	G			3	0	0	False	1	0	0	0	1	0	0	0	1	0	0	0	1	0	0	0	1	0	0	0	0.9844	0.01538	0	0	1	0	0	0	1	0	0	0	0.9985	0.001683	0	0	1	0	0	0
2L	2356711	G	A			1	0	0	False	1	0	0	0	1	0	0	0	1	0	0	0	1	0	0	0	1	0	0	0	0.992	0.00769	0	0	1	0	0	0	1	0	0	0	1	0	0	0	1	0	0	0
2L	2356717	T	C			1	0	0	False	1	0	0	0	1	0	0	0	1	0	0	0	1	0	0	0	1	0	0	0	0.992	0.00769	0	0	1	0	0	0	1	0	0	0	1	0	0	0	1	0	0	0
2L	2356720	G	T			2	0	0	False	1	0	0	0	1	0	0	0	1	0	0	0	1	0	0	0	1	0	0	0	1	0	0	0	0.989	0.01099	0	0	1	0	0	0	1	0	0	0	1	0	0	0
2L	2356722	G	A			1	0	0	False	1	0	0	0	1	0	0	0	1	0	0	0	1	0	0	0	1	0	0	0	1	0	0	0	0.9946	0.005493	0	0	1	0	0	0	1	0	0	0	1	0	0	0
2L	2356738	A	G			1	0	0	False	1	0	0	0	1	0	0	0	1	0	0	0	1	0	0	0	1	0	0	0	1	0	0	0	0.9946	0.005493	0	0	1	0	0	0	1	0	0	0	1	0	0	0
2L	2356745	T	A			2208	0	0	False	0.009094	0.9907	0	0	0	1	0	0	0	1	0	0	0.06665	0.933	0	0	0	1	0	0	0.1461	0.854	0	0	0.1758	0.824	0	0	0	1	0	0	0	1	0	0	0	1	0	0
2L	2356750	A	G			2	0	0	False	1	0	0	0	1	0	0	0	1	0	0	0	1	0	0	0	1	0	0	0	1	0	0	0	0.9946	0.005493	0	0	0.9897	0.010414	0	0	1	0	0	0	1	0	0	0
2L	2356763	T	A			3	0	0	False	1	0	0	0	1	0	0	0	1	0	0	0	1	0	0	0	1	0	0	0	1	0	0	0	0.989	0.01099	0	0	1	0	0	0	0.9985	0.001683	0	0	1	0	0	0
2L	2356766	T	G			1	0	0	False	1	0	0	0	1	0	0	0	1	0	0	0	1	0	0	0	1	0	0	0	1	0	0	0	1	0	0	0	1	0	0	0	1	0	0	0	1	0	0	0
2L	2356768	T	C			1	0	0	False	1	0	0	0	1	0	0	0	1	0	0	0	1	0	0	0	1	0	0	0	1	0	0	0	1	0	0	0	1	0	0	0	1	0	0	0	1	0	0	0
2L	2356770	A	T			13	0	0	False	1	0	0	0	1	0	0	0	1	0	0	0	1	0	0	0	1	0	0	0	0.9844	0.01538	0	0	0.9946	0.005493	0	0	1	0	0	0	0.9985	0.001683	0	0	0.8335	0.1666	0	0
2L	2356774	A	G			99	0	0	False	1	0	0	0	1	0	0	0	1	0	0	0	1	0	0	0	1	0	0	0	0.777	0.223	0	0	0.615	0.3845	0	0	1	0	0	0	1	0	0	0	1	0	0	0
2L	2356780	T	C			853	0	0	False	0.1818	0.8184	0	0	0	1	0	0	0	1	0	0	0.1466	0.8535	0	0	1	0	0	0	0.9385	0.06152	0	0	0.945	0.05493	0	0	1	0	0	0	0.901	0.0993	0	0	1	0	0	0
2L	2356788	A	G			10	0	0	False	1	0	0	0	1	0	0	0	1	0	0	0	0.993	0.006668	0	0	1	0	0	0	0.969	0.03076	0	0	0.978	0.02197	0	0	1	0	0	0	1	0	0	0	1	0	0	0
2L	2356789	T	A			1	0	0	False	1	0	0	0	1	0	0	0	1	0	0	0	0.993	0.006668	0	0	1	0	0	0	1	0	0	0	1	0	0	0	1	0	0	0	1	0	0	0	1	0	0	0
2L	2356790	A	T			1	0	0	False	1	0	0	0	1	0	0	0	1	0	0	0	1	0	0	0	1	0	0	0	1	0	0	0	0.9946	0.005493	0	0	1	0	0	0	1	0	0	0	1	0	0	0
2L	2356795	A	G			93	0	0	False	1	0	0	0	1	0	0	0	1	0	0	0	1	0	0	0	1	0	0	0	0.7847	0.2153	0	0	0.643	0.3572	0	0	1	0	0	0	1	0	0	0	1	0	0	0
2L	2356811	T	G			2	0	0	False	1	0	0	0	1	0	0	0	1	0	0	0	1	0	0	0	1	0	0	0	1	0	0	0	0.989	0.01099	0	0	1	0	0	0	1	0	0	0	1	0	0	0
2L	2356814	G	A			4	0	0	False	1	0	0	0	1	0	0	0	1	0	0	0	1	0	0	0	1	0	0	0	1	0	0	0	1	0	0	0	1	0	0	0	0.993	0.006733	0	0	1	0	0	0
2L	2356822	A	T			1988	0	0	False	0.1818	0.8184	0	0	0	1	0	0	0	1	0	0	0.1466	0.8535	0	0	0	1	0	0	0.4385	0.5615	0	0	0.687	0.3132	0	0	0.2084	0.7915	0	0	0.00505	0.995	0	0	0.1042	0.896	0	0
2L	2356827	A	G			1	0	0	False	1	0	0	0	1	0	0	0	1	0	0	0	1	0	0	0	1	0	0	0	1	0	0	0	1	0	0	0	1	0	0	0	0.9985	0.001683	0	0	1	0	0	0
2L	2356829	G	A			1	0	0	False	1	0	0	0	1	0	0	0	1	0	0	0	1	0	0	0	1	0	0	0	1	0	0	0	1	0	0	0	1	0	0	0	0.9985	0.001683	0	0	1	0	0	0
2L	2356841	A	C			1	0	0	False	1	0	0	0	1	0	0	0	1	0	0	0	1	0	0	0	1	0	0	0	1	0	0	0	0.9946	0.005493	0	0	1	0	0	0	1	0	0	0	1	0	0	0
2L	2356843	G	T			12	0	0	False	1	0	0	0	1	0	0	0	1	0	0	0	0.993	0.006668	0	0	1	0	0	0	0.992	0.00769	0	0	0.9946	0.005493	0	0	0.9688	0.03125	0	0	0.993	0.006733	0	0	0.979	0.02083	0	0
2L	2356847	A	C			8	0	0	False	1	0	0	0	1	0	0	0	1	0	0	0	0.993	0.006668	0	0	1	0	0	0	0.992	0.00769	0	0	0.9946	0.005493	0	0	0.9688	0.03125	0	0	0.9966	0.003366	0	0	1	0	0	0
2L	2356854	A	G			9	0	0	False	1	0	0	0	1	0	0	0	1	0	0	0	0.993	0.006668	0	0	1	0	0	0	0.969	0.03076	0	0	0.9834	0.01648	0	0	1	0	0	0	1	0	0	0	1	0	0	0
2L	2356863	C	T			108	0	0	False	1	0	0	0	1	0	0	0	1	0	0	0	0.993	0.006668	0	0	1	0	0	0	0.754	0.2461	0	0	0.61	0.3901	0	0	0.979	0.02083	0	0	0.9966	0.003366	0	0	1	0	0	0
2L	2356895	C	A			7	0	0	False	1	0	0	0	1	0	0	0	1	0	0	0	0.993	0.006668	0	0	1	0	0	0	0.992	0.00769	0	0	0.989	0.01099	0	0	0.979	0.02083	0	0	0.9985	0.001683	0	0	1	0	0	0
2L	2356900	G	C			8	0	0	False	1	0	0	0	1	0	0	0	1	0	0	0	0.993	0.006668	0	0	1	0	0	0	0.992	0.00769	0	0	0.989	0.01099	0	0	0.979	0.02083	0	0	0.9985	0.001683	0	0	1	0	0	0
2L	2356914	C	T			1	0	0	False	1	0	0	0	1	0	0	0	1	0	0	0	1	0	0	0	1	0	0	0	1	0	0	0	1	0	0	0	1	0	0	0	0.9985	0.001683	0	0	1	0	0	0
2L	2356918	C	G			11	0	0	False	1	0	0	0	1	0	0	0	1	0	0	0	1	0	0	0	1	0	0	0	0.977	0.02307	0	0	0.9556	0.04443	0	0	1	0	0	0	1	0	0	0	1	0	0	0
2L	2356921	G	T			97	0	0	False	1	0	0	0	1	0	0	0	1	0	0	0	1	0	0	0	1	0	0	0	0.769	0.2307	0	0	0.632	0.3682	0	0	1	0	0	0	1	0	0	0	1	0	0	0
2L	2356929	A	G			1	0	0	False	1	0	0	0	1	0	0	0	1	0	0	0	1	0	0	0	1	0	0	0	1	0	0	0	1	0	0	0	1	0	0	0	0.9985	0.001683	0	0	1	0	0	0
2L	2356930	T	C			13	0	0	False	0.964	0.03638	0	0	1	0	0	0	1	0	0	0	0.94	0.06	0	0	1	0	0	0	1	0	0	0	1	0	0	0	1	0	0	0	1	0	0	0	1	0	0	0
2L	2356942	A	C			64	0	0	False	0.827	0.1727	0	0	1	0	0	0	1	0	0	0	0.94	0.06	0	0	1	0	0	0	1	0	0	0	0.9175	0.0824	0	0	0.8125	0.1875	0	0	1	0	0	0	1	0	0	0
2L	2356946	A	G			2	0	0	False	1	0	0	0	1	0	0	0	1	0	0	0	1	0	0	0	1	0	0	0	1	0	0	0	0.9946	0.005493	0	0	1	0	0	0	0.9985	0.001683	0	0	1	0	0	0
2L	2356954	A	T			380	0	0	False	1	0	0	0	1	0	0	0	1	0	0	0	1	0	0	0	0.527	0.4731	0	0	0.823	0.1769	0	0	0.956	0.04395	0	0	0.2396	0.7603	0	0	0.8804	0.1195	0	0	1	0	0	0
2L	2356968	G	T			4	0	0	False	1	0	0	0	1	0	0	0	1	0	0	0	1	0	0	0	1	0	0	0	0.977	0.02307	0	0	1	0	0	0	0.9897	0.010414	0	0	1	0	0	0	1	0	0	0
2L	2356978	T	C			6	0	0	False	1	0	0	0	1	0	0	0	1	0	0	0	1	0	0	0	1	0	0	0	0.992	0.00769	0	0	0.9727	0.02747	0	0	1	0	0	0	1	0	0	0	1	0	0	0
2L	2356990	C	T			12	0	0	False	1	0	0	0	1	0	0	0	1	0	0	0	1	0	0	0	1	0	0	0	1	0	0	0	0.9946	0.005493	0	0	1	0	0	0	0.9834	0.01683	0	0	1	0	0	0
2L	2356993	T	A			108	0	0	False	1	0	0	0	1	0	0	0	1	0	0	0	1	0	0	0	1	0	0	0	0.7383	0.2615	0	0	0.5933	0.4065	0	0	1	0	0	0	1	0	0	0	1	0	0	0
2L	2356996	A	G			1	0	0	False	1	0	0	0	1	0	0	0	1	0	0	0	1	0	0	0	1	0	0	0	1	0	0	0	1	0	0	0	1	0	0	0	1	0	0	0	1	0	0	0
2L	2356997	C	A			2	0	0	False	1	0	0	0	1	0	0	0	1	0	0	0	1	0	0	0	1	0	0	0	1	0	0	0	1	0	0	0	1	0	0	0	1	0	0	0	1	0	0	0
2L	2356998	A	G			1	0	0	False	1	0	0	0	1	0	0	0	1	0	0	0	1	0	0	0	1	0	0	0	1	0	0	0	0.9946	0.005493	0	0	1	0	0	0	1	0	0	0	1	0	0	0
2L	2357020	A	T			1	0	0	False	1	0	0	0	1	0	0	0	1	0	0	0	1	0	0	0	1	0	0	0	1	0	0	0	1	0	0	0	1	0	0	0	0.9985	0.001683	0	0	1	0	0	0
2L	2357023	T	G			3	0	0	False	1	0	0	0	1	0	0	0	1	0	0	0	1	0	0	0	1	0	0	0	1	0	0	0	1	0	0	0	0.979	0.02083	0	0	0.9985	0.001683	0	0	1	0	0	0
2L	2357026	C	A			3	0	0	False	1	0	0	0	1	0	0	0	1	0	0	0	1	0	0	0	1	0	0	0	1	0	0	0	1	0	0	0	0.979	0.02083	0	0	0.9985	0.001683	0	0	1	0	0	0
2L	2357028	A	C			3	0	0	False	1	0	0	0	1	0	0	0	1	0	0	0	1	0	0	0	1	0	0	0	1	0	0	0	1	0	0	0	0.979	0.02083	0	0	0.9985	0.001683	0	0	1	0	0	0
2L	2357034	A	T			3	0	0	False	1	0	0	0	1	0	0	0	1	0	0	0	1	0	0	0	1	0	0	0	1	0	0	0	1	0	0	0	0.979	0.02083	0	0	0.9985	0.001683	0	0	1	0	0	0
2L	2357055	G	A			109	0	0	False	1	0	0	0	1	0	0	0	1	0	0	0	1	0	0	0	1	0	0	0	0.7383	0.2615	0	0	0.588	0.412	0	0	1	0	0	0	1	0	0	0	1	0	0	0
2L	2357067	T	C			8	0	0	False	1	0	0	0	1	0	0	0	1	0	0	0	1	0	0	0	1	0	0	0	0.977	0.02307	0	0	1	0	0	0	1	0	0	0	0.9966	0.003366	0	0	1	0	0	0
2L	2357070	A	C			521	0	0	False	1	0	0	0	1	0	0	0	1	0	0	0	1	0	0	0	0.527	0.4731	0	0	0.731	0.2693	0	0	0.8955	0.1044	0	0	0.2396	0.7603	0	0	0.6885	0.3115	0	0	0.896	0.1042	0	0
2L	2357076	T	C			1	0	0	False	1	0	0	0	1	0	0	0	1	0	0	0	1	0	0	0	1	0	0	0	1	0	0	0	1	0	0	0	1	0	0	0	1	0	0	0	1	0	0	0
2L	2357087	C	T			8	0	0	False	1	0	0	0	1	0	0	0	1	0	0	0	1	0	0	0	0.9956	0.004463	0	0	0.992	0.00769	0	0	0.9834	0.01648	0	0	0.9897	0.010414	0	0	1	0	0	0	1	0	0	0
2L	2357090	A	T			6	0	0	False	1	0	0	0	1	0	0	0	1	0	0	0	1	0	0	0	1	0	0	0	0.992	0.00769	0	0	0.9727	0.02747	0	0	1	0	0	0	1	0	0	0	1	0	0	0
2L	2357094	C	T			3	0	0	False	1	0	0	0	1	0	0	0	1	0	0	0	0.993	0.006668	0	0	1	0	0	0	1	0	0	0	0.9946	0.005493	0	0	1	0	0	0	1	0	0	0	1	0	0	0
2L	2357105	G	C			3	0	0	False	1	0	0	0	1	0	0	0	1	0	0	0	1	0	0	0	1	0	0	0	1	0	0	0	0.9834	0.01648	0	0	1	0	0	0	1	0	0	0	1	0	0	0
2L	2357110	C	T			867	0	0	False	0.1818	0.8184	0	0	0	1	0	0	0.01087	0.9893	0	0	0.1466	0.8535	0	0	1	0	0	0	0.9385	0.06152	0	0	0.9175	0.0824	0	0	1	0	0	0	0.8823	0.11786	0	0	1	0	0	0
2L	2357113	C	G			8	0	0	False	1	0	0	0	1	0	0	0	1	0	0	0	0.993	0.006668	0	0	1	0	0	0	0.969	0.03076	0	0	0.9834	0.01648	0	0	1	0	0	0	1	0	0	0	1	0	0	0
2L	2357120	C	G			2194	0	0	False	0.009094	0.9907	0	0	0	1	0	0	0	1	0	0	0.06665	0.933	0	0	0	1	0	0	0.1307	0.869	0	0	0.1703	0.8296	0	0	0	1	0	0	0	1	0	0	0	1	0	0
2L	2357121	C	T			109	0	0	False	1	0	0	0	1	0	0	0	1	0	0	0	1	0	0	0	1	0	0	0	0.7383	0.2615	0	0	0.588	0.412	0	0	1	0	0	0	1	0	0	0	1	0	0	0
2L	2357122	C	T			14	0	0	False	0.8726	0.1273	0	0	1	0	0	0	1	0	0	0	1	0	0	0	1	0	0	0	1	0	0	0	1	0	0	0	1	0	0	0	1	0	0	0	1	0	0	0
2L	2357125	T	A	C		7	2	0	False	1	0	0	0	1	0	0	0	1	0	0	0	1	0	0	0	1	0	0	0	0.992	0.00769	0	0	0.9946	0.005493	0	0	0.9478	0.0521	0	0	0.9966	0	0.003366	0	1	0	0	0
2L	2357130	A	T			1	0	0	False	1	0	0	0	1	0	0	0	1	0	0	0	1	0	0	0	1	0	0	0	1	0	0	0	1	0	0	0	1	0	0	0	1	0	0	0	1	0	0	0
2L	2357133	A	T			3	0	0	False	0.9907	0.009094	0	0	1	0	0	0	1	0	0	0	1	0	0	0	1	0	0	0	1	0	0	0	0.989	0.01099	0	0	1	0	0	0	1	0	0	0	1	0	0	0
2L	2357136	T	A			1	0	0	False	1	0	0	0	1	0	0	0	1	0	0	0	1	0	0	0	1	0	0	0	1	0	0	0	1	0	0	0	1	0	0	0	1	0	0	0	1	0	0	0
2L	2357154	T	A			12	0	0	False	1	0	0	0	1	0	0	0	1	0	0	0	0.987	0.013336	0	0	1	0	0	0	0.9844	0.01538	0	0	0.9834	0.01648	0	0	1	0	0	0	1	0	0	0	1	0	0	0
2L	2357170	C	G	T		10	2	0	False	1	0	0	0	1	0	0	0	1	0	0	0	0.993	0	0.006668	0	0.9688	0.03125	0	0	1	0	0	0	0.989	0.01099	0	0	1	0	0	0	0.9985	0.001683	0	0	1	0	0	0
2L	2357174	T	C			14	0	0	False	1	0	0	0	1	0	0	0	1	0	0	0	1	0	0	0	0.9507	0.0491	0	0	0.9844	0.01538	0	0	1	0	0	0	1	0	0	0	0.9985	0.001683	0	0	1	0	0	0
2L	2357178	G	T			92	0	0	True	0.827	0.1727	0	0	1	0	0	0	1	0	0	0	0.92	0.08	0	0	1	0	0	0	0.9536	0.04614	0	0	0.885	0.11536	0	0	0.8022	0.1979	0	0	1	0	0	0	0.9165	0.0833	0	0
2L	2357179	A	G			3	0	0	True	0.9907	0.009094	0	0	1	0	0	0	1	0	0	0	1	0	0	0	1	0	0	0	1	0	0	0	0.989	0.01099	0	0	1	0	0	0	1	0	0	0	1	0	0	0
2L	2357181	C	A			3	0	0	True	1	0	0	0	1	0	0	0	1	0	0	0	1	0	0	0	1	0	0	0	1	0	0	0	1	0	0	0	1	0	0	0	1	0	0	0	0.9375	0.0625	0	0
2L	2357186	A	T			2	0	0	True	1	0	0	0	1	0	0	0	1	0	0	0	1	0	0	0	1	0	0	0	1	0	0	0	1	0	0	0	1	0	0	0	0.9966	0.003366	0	0	1	0	0	0
2L	2357196	G	C			2	0	0	False	1	0	0	0	1	0	0	0	1	0	0	0	1	0	0	0	1	0	0	0	1	0	0	0	0.9946	0.005493	0	0	1	0	0	0	1	0	0	0	1	0	0	0
2L	2357218	C	T			109	0	0	True	1	0	0	0	1	0	0	0	1	0	0	0	1	0	0	0	1	0	0	0	0.7383	0.2615	0	0	0.588	0.412	0	0	1	0	0	0	1	0	0	0	1	0	0	0
2L	2357221	C	A			12	0	0	True	1	0	0	0	1	0	0	0	1	0	0	0	0.987	0.013336	0	0	1	0	0	0	0.992	0.00769	0	0	0.9834	0.01648	0	0	1	0	0	0	1	0	0	0	1	0	0	0
2L	2357222	A	C			1	0	0	True	1	0	0	0	1	0	0	0	1	0	0	0	1	0	0	0	1	0	0	0	1	0	0	0	1	0	0	0	1	0	0	0	1	0	0	0	1	0	0	0
2L	2357225	T	A			185	0	0	False	1	0	0	0	1	0	0	0	1	0	0	0	1	0	0	0	0.4778	0.5225	0	0	0.846	0.1538	0	0	0.9287	0.0714	0	0	0.9478	0.0521	0	0	0.951	0.04883	0	0	1	0	0	0
2L	2357250	G	T			1	0	0	False	1	0	0	0	1	0	0	0	1	0	0	0	1	0	0	0	1	0	0	0	1	0	0	0	0.9946	0.005493	0	0	1	0	0	0	1	0	0	0	1	0	0	0
2L	2357262	C	T			2	0	0	True	1	0	0	0	1	0	0	0	1	0	0	0	1	0	0	0	1	0	0	0	1	0	0	0	0.9946	0.005493	0	0	1	0	0	0	0.9985	0.001683	0	0	1	0	0	0
2L	2357278	C	T			2	0	0	False	1	0	0	0	1	0	0	0	1	0	0	0	0.993	0.006668	0	0	1	0	0	0	1	0	0	0	1	0	0	0	1	0	0	0	1	0	0	0	1	0	0	0
2L	2357285	A	G			1	0	0	False	1	0	0	0	1	0	0	0	1	0	0	0	1	0	0	0	1	0	0	0	0.992	0.00769	0	0	1	0	0	0	1	0	0	0	1	0	0	0	1	0	0	0
2L	2357292	T	A			2	0	0	False	1	0	0	0	1	0	0	0	1	0	0	0	1	0	0	0	1	0	0	0	1	0	0	0	1	0	0	0	1	0	0	0	0.9966	0.003366	0	0	1	0	0	0
2L	2357295	C	A	G		2	110	0	False	1	0	0	0	1	0	0	0	1	0	0	0	1	0	0	0	1	0	0	0	0.7383	0	0.2615	0	0.5825	0	0.4175	0	1	0	0	0	0.9966	0.003366	0	0	1	0	0	0
2L	2357298	T	C			6	0	0	True	1	0	0	0	1	0	0	0	1	0	0	0	1	0	0	0	1	0	0	0	0.992	0.00769	0	0	0.9727	0.02747	0	0	1	0	0	0	1	0	0	0	1	0	0	0
2L	2357300	C	T			2	0	0	True	1	0	0	0	1	0	0	0	1	0	0	0	1	0	0	0	1	0	0	0	1	0	0	0	0.9946	0.005493	0	0	1	0	0	0	0.9985	0.001683	0	0	1	0	0	0
2L	2357304	A	C			1	0	0	True	1	0	0	0	1	0	0	0	1	0	0	0	1	0	0	0	1	0	0	0	1	0	0	0	0.9946	0.005493	0	0	1	0	0	0	1	0	0	0	1	0	0	0
2L	2357307	A	T			5	0	0	False	1	0	0	0	1	0	0	0	1	0	0	0	1	0	0	0	1	0	0	0	0.977	0.02307	0	0	0.989	0.01099	0	0	1	0	0	0	1	0	0	0	1	0	0	0
2L	2357309	T	A			1	0	0	False	1	0	0	0	1	0	0	0	1	0	0	0	1	0	0	0	1	0	0	0	1	0	0	0	1	0	0	0	0.9897	0.010414	0	0	1	0	0	0	1	0	0	0
2L	2357312	T	A			261	0	0	False	0.864	0.1364	0	0	0.875	0.125	0	0	0.891	0.1087	0	0	0.9136	0.0867	0	0	0.8975	0.10266	0	0	0.9536	0.04614	0	0	0.967	0.03296	0	0	0.9062	0.09375	0	0	0.862	0.1381	0	0	0.9375	0.0625	0	0
2L	2357313	T	A			1768	0	0	False	0.291	0.709	0	0	0.125	0.875	0	0	0.1033	0.897	0	0	0.2134	0.7866	0	0	0.08484	0.915	0	0	0.4539	0.5464	0	0	0.7144	0.2856	0	0	0.2812	0.7188	0	0	0.11786	0.8823	0	0	0.1875	0.8125	0	0
2L	2357316	T	A			34	0	0	False	0.8545	0.1455	0	0	1	0	0	0	1	0	0	0	1	0	0	0	0.991	0.00893	0	0	1	0	0	0	0.989	0.01099	0	0	1	0	0	0	0.9897	0.0101	0	0	1	0	0	0
2L	2357317	T	A			2064	0	0	False	0.009094	0.9907	0	0	0	1	0	0	0	1	0	0	0.08	0.92	0	0	0.004463	0.9956	0	0	0.4153	0.5845	0	0	0.6045	0.3955	0	0	0	1	0	0	0	1	0	0	0.0833	0.9165	0	0
2L	2357319	A	T			5	0	0	False	1	0	0	0	1	0	0	0	1	0	0	0	1	0	0	0	1	0	0	0	0.977	0.02307	0	0	0.989	0.01099	0	0	1	0	0	0	1	0	0	0	1	0	0	0
2L	2357320	G	A	T		1	2102	0	True	0.1818	0	0.8184	0	0	0	1	0	0	0	1	0	0.1466	0	0.8535	0	0	0	1	0	0.1769	0	0.823	0	0.2856	0.005493	0.709	0	0.1875	0	0.8125	0	0	0	1	0	0.0833	0	0.9165	0
2L	2357321	T	A			1	0	0	True	1	0	0	0	1	0	0	0	1	0	0	0	1	0	0	0	1	0	0	0	1	0	0	0	0.9946	0.005493	0	0	1	0	0	0	1	0	0	0	1	0	0	0
2L	2357332	T	A			2	0	0	False	1	0	0	0	1	0	0	0	1	0	0	0	1	0	0	0	1	0	0	0	0.992	0.00769	0	0	0.9946	0.005493	0	0	1	0	0	0	1	0	0	0	1	0	0	0
2L	2357349	G	T			3	0	0	False	1	0	0	0	1	0	0	0	1	0	0	0	1	0	0	0	1	0	0	0	1	0	0	0	1	0	0	0	1	0	0	0	0.9985	0.001683	0	0	1	0	0	0
2L	2357357	A	C			7	0	0	False	1	0	0	0	1	0	0	0	1	0	0	0	1	0	0	0	1	0	0	0	1	0	0	0	1	0	0	0	1	0	0	0	1	0	0	0	0.854	0.1459	0	0
2L	2357368	T	G			90	0	0	False	0.9907	0.009094	0	0	1	0	0	0	1	0	0	0	0.933	0.06665	0	0	1	0	0	0	0.869	0.1307	0	0	0.8296	0.1703	0	0	1	0	0	0	1	0	0	0	1	0	0	0
2L	2357380	G	A			58	0	0	False	1	0	0	0	1	0	0	0	1	0	0	0	1	0	0	0	1	0	0	0	1	0	0	0	1	0	0	0	1	0	0	0	0.904	0.09595	0	0	1	0	0	0
2L	2357402	G	T			1	0	0	True	1	0	0	0	1	0	0	0	1	0	0	0	1	0	0	0	1	0	0	0	1	0	0	0	0.9946	0.005493	0	0	1	0	0	0	1	0	0	0	1	0	0	0
2L	2357438	G	A			1	0	0	False	1	0	0	0	1	0	0	0	1	0	0	0	1	0	0	0	1	0	0	0	1	0	0	0	1	0	0	0	1	0	0	0	1	0	0	0	1	0	0	0
2L	2357443	G	A			379	0	0	False	1	0	0	0	1	0	0	0	1	0	0	0	1	0	0	0	0.527	0.4731	0	0	0.823	0.1769	0	0	0.956	0.04395	0	0	0.2396	0.7603	0	0	0.8804	0.1195	0	0	1	0	0	0
2L	2357446	G	A			110	0	0	True	1	0	0	0	1	0	0	0	1	0	0	0	1	0	0	0	1	0	0	0	0.7383	0.2615	0	0	0.5825	0.4175	0	0	1	0	0	0	1	0	0	0	1	0	0	0
2L	2357449	A	C			1	0	0	True	1	0	0	0	1	0	0	0	1	0	0	0	1	0	0	0	1	0	0	0	0.992	0.00769	0	0	1	0	0	0	1	0	0	0	1	0	0	0	1	0	0	0
2L	2357478	A	T			1456	0	0	False	0.1818	0.8184	0	0	0	1	0	0	0	1	0	0	0.1466	0.8535	0	0	0.4822	0.518	0	0	0.646	0.3538	0	0	0.7803	0.2197	0	0	0.2396	0.7603	0	0	0.5137	0.4866	0	0	0.7085	0.2917	0	0
2L	2357485	T	A			8	0	0	False	1	0	0	0	1	0	0	0	1	0	0	0	1	0	0	0	0.991	0.00893	0	0	0.992	0.00769	0	0	0.989	0.01099	0	0	1	0	0	0	0.9985	0.001683	0	0	1	0	0	0
2L	2357486	T	A			1328	0	0	False	0.1727	0.827	0	0	0	1	0	0	0	1	0	0	0.08	0.92	0	0	0.509	0.491	0	0	0.731	0.2693	0	0	0.725	0.2747	0	0	0.2396	0.7603	0	0	0.7593	0.2407	0	0	0.9165	0.0833	0	0
2L	2357489	T	A			13	0	0	False	1	0	0	0	1	0	0	0	1	0	0	0	1	0	0	0	0.987	0.01339	0	0	1	0	0	0	0.9946	0.005493	0	0	0.9897	0.010414	0	0	0.9917	0.008415	0	0	1	0	0	0
2L	2357495	A	G			110	0	0	False	1	0	0	0	1	0	0	0	1	0	0	0	1	0	0	0	1	0	0	0	0.7383	0.2615	0	0	0.5825	0.4175	0	0	1	0	0	0	1	0	0	0	1	0	0	0
2L	2357496	T	A	C		3	110	0	False	1	0	0	0	1	0	0	0	1	0	0	0	1	0	0	0	1	0	0	0	0.723	0.01538	0.2615	0	0.577	0.005493	0.4175	0	1	0	0	0	1	0	0	0	1	0	0	0
2L	2357532	A	C			110	0	0	True	1	0	0	0	1	0	0	0	1	0	0	0	1	0	0	0	1	0	0	0	0.7383	0.2615	0	0	0.5825	0.4175	0	0	1	0	0	0	1	0	0	0	1	0	0	0
2L	2357537	C	T			193	0	0	True	1	0	0	0	1	0	0	0	1	0	0	0	1	0	0	0	0.4731	0.527	0	0	0.8	0.2	0	0	0.923	0.0769	0	0	0.9478	0.0521	0	0	0.951	0.04883	0	0	1	0	0	0
2L	2357542	G	A			1	0	0	True	1	0	0	0	1	0	0	0	1	0	0	0	1	0	0	0	1	0	0	0	1	0	0	0	1	0	0	0	1	0	0	0	1	0	0	0	1	0	0	0
2L	2357544	A	C			1	0	0	True	1	0	0	0	1	0	0	0	1	0	0	0	1	0	0	0	1	0	0	0	1	0	0	0	1	0	0	0	1	0	0	0	0.9985	0.001683	0	0	1	0	0	0
2L	2357556	G	A			806	0	0	True	0.1818	0.8184	0	0	0	1	0	0	0	1	0	0	0.1466	0.8535	0	0	1	0	0	0	1	0	0	0	1	0	0	0	1	0	0	0	0.943	0.05725	0	0	1	0	0	0
2L	2357577	G	C	T		1	1	0	True	1	0	0	0	1	0	0	0	1	0	0	0	1	0	0	0	0.9956	0	0.004463	0	1	0	0	0	1	0	0	0	1	0	0	0	0.9985	0.001683	0	0	1	0	0	0
2L	2357610	A	T			3	0	0	True	1	0	0	0	1	0	0	0	1	0	0	0	1	0	0	0	1	0	0	0	1	0	0	0	0.9834	0.01648	0	0	1	0	0	0	1	0	0	0	1	0	0	0
2L	2357631	A	G			1	0	0	False	1	0	0	0	1	0	0	0	1	0	0	0	1	0	0	0	1	0	0	0	1	0	0	0	0.9946	0.005493	0	0	1	0	0	0	1	0	0	0	1	0	0	0
2L	2357646	C	G			13	0	0	True	0.964	0.03638	0	0	1	0	0	0	1	0	0	0	0.94	0.06	0	0	1	0	0	0	1	0	0	0	1	0	0	0	1	0	0	0	1	0	0	0	1	0	0	0
2L	2357680	A	G			1	0	0	False	1	0	0	0	1	0	0	0	1	0	0	0	1	0	0	0	1	0	0	0	1	0	0	0	0.9946	0.005493	0	0	1	0	0	0	1	0	0	0	1	0	0	0
2L	2357684	T	C			1	0	0	False	1	0	0	0	1	0	0	0	1	0	0	0	1	0	0	0	1	0	0	0	1	0	0	0	1	0	0	0	1	0	0	0	0.9985	0.001683	0	0	1	0	0	0
2L	2357691	A	T			1124	0	0	False	1	0	0	0	1	0	0	0	1	0	0	0	1	0	0	0	0	1	0	0	0.5	0.5	0	0	0.7856	0.2142	0	0	0.1875	0.8125	0	0	0.11615	0.884	0	0	0.0833	0.9165	0	0
2L	2357697	G	T			134	0	0	False	1	0	0	0	1	0	0	0	1	0	0	0	1	0	0	0	1	0	0	0	0.9077	0.0923	0	0	0.945	0.05493	0	0	1	0	0	0	0.823	0.1768	0	0	0.896	0.1042	0	0
2L	2357711	A	G			1	0	0	False	1	0	0	0	1	0	0	0	1	0	0	0	1	0	0	0	1	0	0	0	1	0	0	0	0.9946	0.005493	0	0	1	0	0	0	1	0	0	0	1	0	0	0
2L	2357726	C	G			1	0	0	True	1	0	0	0	1	0	0	0	1	0	0	0	1	0	0	0	1	0	0	0	1	0	0	0	1	0	0	0	1	0	0	0	0.9985	0.001683	0	0	1	0	0	0
2L	2357763	A	T			3	0	0	False	1	0	0	0	1	0	0	0	1	0	0	0	1	0	0	0	1	0	0	0	1	0	0	0	1	0	0	0	1	0	0	0	0.995	0.00505	0	0	1	0	0	0
2L	2357768	T	C			5	0	0	True	1	0	0	0	1	0	0	0	1	0	0	0	1	0	0	0	1	0	0	0	1	0	0	0	0.9727	0.02747	0	0	1	0	0	0	1	0	0	0	1	0	0	0
2L	2357784	C	T			11	0	0	False	1	0	0	0	1	0	0	0	1	0	0	0	1	0	0	0	1	0	0	0	0.9844	0.01538	0	0	0.9946	0.005493	0	0	1	0	0	0	1	0	0	0	0.8335	0.1666	0	0
2L	2357816	A	C			110	0	0	True	1	0	0	0	1	0	0	0	1	0	0	0	1	0	0	0	1	0	0	0	0.7383	0.2615	0	0	0.5825	0.4175	0	0	1	0	0	0	1	0	0	0	1	0	0	0
2L	2357825	C	T			110	0	0	True	1	0	0	0	1	0	0	0	1	0	0	0	1	0	0	0	1	0	0	0	0.7383	0.2615	0	0	0.5825	0.4175	0	0	1	0	0	0	1	0	0	0	1	0	0	0
2L	2357828	C	A			110	0	0	True	1	0	0	0	1	0	0	0	1	0	0	0	1	0	0	0	1	0	0	0	0.7383	0.2615	0	0	0.5825	0.4175	0	0	1	0	0	0	1	0	0	0	1	0	0	0
2L	2357833	T	C			1	0	0	True	1	0	0	0	1	0	0	0	1	0	0	0	1	0	0	0	1	0	0	0	1	0	0	0	0.9946	0.005493	0	0	1	0	0	0	1	0	0	0	1	0	0	0
2L	2357835	T	A			8	0	0	False	1	0	0	0	1	0	0	0	1	0	0	0	1	0	0	0	1	0	0	0	0.969	0.03076	0	0	0.978	0.02197	0	0	1	0	0	0	1	0	0	0	1	0	0	0
2L	2357837	A	T			71	0	0	True	1	0	0	0	1	0	0	0	1	0	0	0	1	0	0	0	1	0	0	0	0.777	0.223	0	0	0.769	0.2307	0	0	1	0	0	0	1	0	0	0	1	0	0	0
2L	2357850	A	G			81	0	0	True	1	0	0	0	1	0	0	0	1	0	0	0	1	0	0	0	1	0	0	0	1	0	0	0	1	0	0	0	1	0	0	0	0.864	0.1364	0	0	1	0	0	0
2L	2357859	C	A			193	0	0	True	1	0	0	0	1	0	0	0	1	0	0	0	1	0	0	0	0.4731	0.527	0	0	0.8	0.2	0	0	0.923	0.0769	0	0	0.9478	0.0521	0	0	0.951	0.04883	0	0	1	0	0	0
2L	2357860	T	A			76	0	0	True	1	0	0	0	1	0	0	0	1	0	0	0	1	0	0	0	1	0	0	0	0.777	0.223	0	0	0.7417	0.2583	0	0	1	0	0	0	1	0	0	0	1	0	0	0
2L	2357862	C	T			2	0	0	True	1	0	0	0	1	0	0	0	1	0	0	0	1	0	0	0	1	0	0	0	1	0	0	0	1	0	0	0	1	0	0	0	0.9966	0.003366	0	0	1	0	0	0
2L	2357867	C	G			10	0	0	True	1	0	0	0	1	0	0	0	1	0	0	0	0.993	0.006668	0	0	1	0	0	0	0.9614	0.03845	0	0	0.9834	0.01648	0	0	1	0	0	0	1	0	0	0	1	0	0	0
2L	2357873	A	G			193	0	0	True	1	0	0	0	1	0	0	0	1	0	0	0	1	0	0	0	0.4731	0.527	0	0	0.8	0.2	0	0	0.923	0.0769	0	0	0.9478	0.0521	0	0	0.951	0.04883	0	0	1	0	0	0
2L	2357915	A	G			17	0	0	True	1	0	0	0	1	0	0	0	1	0	0	0	1	0	0	0	1	0	0	0	1	0	0	0	1	0	0	0	1	0	0	0	1	0	0	0	1	0	0	0
2L	2357955	A	C			870	0	0	True	0.1818	0.8184	0	0	0	1	0	0	0	1	0	0	0.1466	0.8535	0	0	1	0	0	0	0.9385	0.06152	0	0	0.9175	0.0824	0	0	1	0	0	0	0.8823	0.11786	0	0	1	0	0	0
2L	2357991	G	T			1	0	0	True	1	0	0	0	1	0	0	0	1	0	0	0	1	0	0	0	1	0	0	0	1	0	0	0	0.9946	0.005493	0	0	1	0	0	0	1	0	0	0	1	0	0	0
2L	2357993	C	T			5	0	0	True	1	0	0	0	1	0	0	0	1	0	0	0	1	0	0	0	1	0	0	0	0.992	0.00769	0	0	0.978	0.02197	0	0	1	0	0	0	1	0	0	0	1	0	0	0
2L	2357997	G	A			853	0	0	True	0.1818	0.8184	0	0	0	1	0	0	0	1	0	0	0.1466	0.8535	0	0	1	0	0	0	0.9385	0.06152	0	0	0.9395	0.06042	0	0	1	0	0	0	0.901	0.0993	0	0	1	0	0	0
2L	2358005	G	T			5	0	0	True	1	0	0	0	1	0	0	0	1	0	0	0	1	0	0	0	1	0	0	0	1	0	0	0	1	0	0	0	1	0	0	0	1	0	0	0	0.9165	0.0833	0	0
2L	2358007	C	T			3	0	0	True	1	0	0	0	1	0	0	0	1	0	0	0	1	0	0	0	1	0	0	0	1	0	0	0	1	0	0	0	1	0	0	0	1	0	0	0	1	0	0	0
2L	2358010	C	G			1	0	0	True	1	0	0	0	1	0	0	0	1	0	0	0	1	0	0	0	1	0	0	0	1	0	0	0	1	0	0	0	1	0	0	0	1	0	0	0	1	0	0	0
2L	2358023	A	T			4	0	0	True	1	0	0	0	1	0	0	0	1	0	0	0	1	0	0	0	1	0	0	0	0.969	0.03076	0	0	1	0	0	0	1	0	0	0	1	0	0	0	1	0	0	0
2L	2358036	T	A			3	0	0	True	1	0	0	0	1	0	0	0	1	0	0	0	1	0	0	0	1	0	0	0	1	0	0	0	1	0	0	0	1	0	0	0	0.995	0.00505	0	0	1	0	0	0
2L	2358056	G	A			12	0	0	True	1	0	0	0	1	0	0	0	1	0	0	0	1	0	0	0	1	0	0	0	1	0	0	0	0.9946	0.005493	0	0	1	0	0	0	0.9834	0.01683	0	0	1	0	0	0
2L	2358063	T	A			1	0	0	True	1	0	0	0	1	0	0	0	1	0	0	0	1	0	0	0	1	0	0	0	1	0	0	0	0.9946	0.005493	0	0	1	0	0	0	1	0	0	0	1	0	0	0
2L	2358084	T	A			1	0	0	True	1	0	0	0	1	0	0	0	1	0	0	0	1	0	0	0	1	0	0	0	1	0	0	0	1	0	0	0	1	0	0	0	0.9985	0.001683	0	0	1	0	0	0
2L	2358087	T	A			1	0	0	True	1	0	0	0	1	0	0	0	1	0	0	0	1	0	0	0	1	0	0	0	1	0	0	0	1	0	0	0	1	0	0	0	1	0	0	0	1	0	0	0
2L	2358093	G	C			14	0	0	True	1	0	0	0	1	0	0	0	1	0	0	0	1	0	0	0	1	0	0	0	0.992	0.00769	0	0	1	0	0	0	1	0	0	0	0.98	0.0202	0	0	1	0	0	0
2L	2358254	G	A			1	0	0	True	1	0	0	0	1	0	0	0	1	0	0	0	1	0	0	0	1	0	0	0	1	0	0	0	1	0	0	0	1	0	0	0	0.9985	0.001683	0	0	1	0	0	0
2L	2358309	A	G			1	0	0	True	1	0	0	0	1	0	0	0	1	0	0	0	1	0	0	0	1	0	0	0	1	0	0	0	1	0	0	0	1	0	0	0	0.9985	0.001683	0	0	1	0	0	0
2L	2358316	T	G			81	0	0	True	1	0	0	0	1	0	0	0	1	0	0	0	1	0	0	0	1	0	0	0	1	0	0	0	1	0	0	0	1	0	0	0	0.864	0.1364	0	0	1	0	0	0
2L	2358328	T	C			8	0	0	True	1	0	0	0	1	0	0	0	1	0	0	0	0.993	0.006668	0	0	1	0	0	0	0.969	0.03076	0	0	0.9834	0.01648	0	0	1	0	0	0	1	0	0	0	1	0	0	0
2L	2358353	C	T			1	0	0	True	1	0	0	0	1	0	0	0	1	0	0	0	1	0	0	0	1	0	0	0	1	0	0	0	0.9946	0.005493	0	0	1	0	0	0	1	0	0	0	1	0	0	0
2L	2358395	A	G			1	0	0	False	1	0	0	0	1	0	0	0	1	0	0	0	1	0	0	0	1	0	0	0	1	0	0	0	0.9946	0.005493	0	0	1	0	0	0	1	0	0	0	1	0	0	0
2L	2358405	T	A			1	0	0	True	1	0	0	0	1	0	0	0	1	0	0	0	1	0	0	0	1	0	0	0	1	0	0	0	0.9946	0.005493	0	0	1	0	0	0	1	0	0	0	1	0	0	0
2L	2358407	G	C			1	0	0	True	1	0	0	0	1	0	0	0	1	0	0	0	1	0	0	0	1	0	0	0	1	0	0	0	0.9946	0.005493	0	0	1	0	0	0	1	0	0	0	1	0	0	0
2L	2358441	A	T			100	0	0	False	1	0	0	0	1	0	0	0	1	0	0	0	1	0	0	0	1	0	0	0	1	0	0	0	1	0	0	0	1	0	0	0	0.9863	0.013466	0	0	1	0	0	0
2L	2358463	G	T			5	0	0	False	1	0	0	0	1	0	0	0	1	0	0	0	1	0	0	0	1	0	0	0	1	0	0	0	1	0	0	0	0.9478	0.0521	0	0	1	0	0	0	1	0	0	0
2L	2358468	A	C			193	0	0	False	1	0	0	0	1	0	0	0	1	0	0	0	1	0	0	0	0.4731	0.527	0	0	0.8	0.2	0	0	0.923	0.0769	0	0	0.9478	0.0521	0	0	0.951	0.04883	0	0	1	0	0	0
2L	2358501	A	T			9	0	0	False	1	0	0	0	1	0	0	0	1	0	0	0	1	0	0	0	1	0	0	0	0.977	0.02307	0	0	0.9946	0.005493	0	0	0.9478	0.0521	0	0	1	0	0	0	1	0	0	0
2L	2358536	T	G			4	0	0	False	1	0	0	0	1	0	0	0	1	0	0	0	1	0	0	0	1	0	0	0	1	0	0	0	1	0	0	0	1	0	0	0	0.993	0.006733	0	0	1	0	0	0
2L	2358560	C	T			1	0	0	False	1	0	0	0	1	0	0	0	1	0	0	0	1	0	0	0	1	0	0	0	1	0	0	0	0.9946	0.005493	0	0	1	0	0	0	1	0	0	0	1	0	0	0
2L	2358581	T	A			356	0	0	False	1	0	0	0	1	0	0	0	1	0	0	0	1	0	0	0	1	0	0	0	1	0	0	0	1	0	0	0	1	0	0	0	0.4814	0.5186	0	0	1	0	0	0
2L	2358587	C	T			2	0	0	False	1	0	0	0	1	0	0	0	1	0	0	0	1	0	0	0	1	0	0	0	1	0	0	0	0.989	0.01099	0	0	1	0	0	0	1	0	0	0	1	0	0	0
2L	2358591	G	T			7	0	0	False	1	0	0	0	1	0	0	0	1	0	0	0	1	0	0	0	1	0	0	0	1	0	0	0	0.967	0.03296	0	0	1	0	0	0	0.9985	0.001683	0	0	1	0	0	0
2L	2358621	G	C			10	0	0	True	1	0	0	0	1	0	0	0	1	0	0	0	1	0	0	0	1	0	0	0	0.9385	0.06152	0	0	0.989	0.01099	0	0	1	0	0	0	1	0	0	0	1	0	0	0
2L	2358622	G	A			1	0	0	True	1	0	0	0	1	0	0	0	1	0	0	0	1	0	0	0	1	0	0	0	1	0	0	0	1	0	0	0	1	0	0	0	1	0	0	0	1	0	0	0
2L	2358626	T	A			5	0	0	True	1	0	0	0	1	0	0	0	1	0	0	0	1	0	0	0	1	0	0	0	0.969	0.03076	0	0	0.9946	0.005493	0	0	1	0	0	0	1	0	0	0	1	0	0	0
2L	2358667	T	A			800	0	0	True	0.1818	0.8184	0	0	0	1	0	0	0.01087	0.9893	0	0	0.1533	0.8467	0	0	1	0	0	0	1	0	0	0	0.9946	0.005493	0	0	1	0	0	0	0.943	0.05725	0	0	1	0	0	0
2L	2358668	G	A			14	0	0	False	1	0	0	0	1	0	0	0	0.9946	0.005436	0	0	0.993	0.006668	0	0	1	0	0	0	0.969	0.03076	0	0	0.9727	0.02747	0	0	1	0	0	0	1	0	0	0	1	0	0	0
2L	2358690	G	C			1	0	0	True	1	0	0	0	1	0	0	0	1	0	0	0	1	0	0	0	1	0	0	0	1	0	0	0	1	0	0	0	1	0	0	0	0.9985	0.001683	0	0	1	0	0	0
2L	2358692	C	A			1	0	0	True	1	0	0	0	1	0	0	0	1	0	0	0	1	0	0	0	1	0	0	0	1	0	0	0	1	0	0	0	1	0	0	0	1	0	0	0	0.979	0.02083	0	0
2L	2358707	T	C			110	0	0	False	1	0	0	0	1	0	0	0	1	0	0	0	1	0	0	0	1	0	0	0	0.7383	0.2615	0	0	0.5825	0.4175	0	0	1	0	0	0	1	0	0	0	1	0	0	0
2L	2358709	A	C			12	0	0	False	1	0	0	0	1	0	0	0	1	0	0	0	1	0	0	0	1	0	0	0	0.9844	0.01538	0	0	0.9946	0.005493	0	0	1	0	0	0	0.9985	0.001683	0	0	0.8335	0.1666	0	0
2L	2358716	T	C			1	0	0	False	1	0	0	0	1	0	0	0	0.9946	0.005436	0	0	1	0	0	0	1	0	0	0	1	0	0	0	1	0	0	0	1	0	0	0	1	0	0	0	1	0	0	0
2L	2358731	T	C			1	0	0	True	1	0	0	0	1	0	0	0	1	0	0	0	1	0	0	0	1	0	0	0	0.992	0.00769	0	0	1	0	0	0	1	0	0	0	1	0	0	0	1	0	0	0
2L	2358734	C	T			2	0	0	False	1	0	0	0	1	0	0	0	1	0	0	0	1	0	0	0	1	0	0	0	1	0	0	0	1	0	0	0	1	0	0	0	0.9966	0.003366	0	0	1	0	0	0
2L	2358747	T	A			12	0	0	False	1	0	0	0	1	0	0	0	1	0	0	0	1	0	0	0	1	0	0	0	0.9844	0.01538	0	0	0.9946	0.005493	0	0	1	0	0	0	0.9985	0.001683	0	0	0.8335	0.1666	0	0
2L	2358751	T	C			1	0	0	False	1	0	0	0	1	0	0	0	1	0	0	0	1	0	0	0	1	0	0	0	1	0	0	0	1	0	0	0	1	0	0	0	1	0	0	0	1	0	0	0
2L	2358758	A	T			9	0	0	False	1	0	0	0	1	0	0	0	1	0	0	0	1	0	0	0	1	0	0	0	1	0	0	0	1	0	0	0	1	0	0	0	1	0	0	0	0.8125	0.1875	0	0
2L	2358768	G	C			2	0	0	False	1	0	0	0	1	0	0	0	1	0	0	0	1	0	0	0	1	0	0	0	1	0	0	0	1	0	0	0	1	0	0	0	1	0	0	0	1	0	0	0
2L	2358801	T	A			10	0	0	True	1	0	0	0	1	0	0	0	1	0	0	0	1	0	0	0	1	0	0	0	1	0	0	0	0.9834	0.01648	0	0	1	0	0	0	0.9883	0.01179	0	0	1	0	0	0
2L	2358806	T	A			2	0	0	False	1	0	0	0	1	0	0	0	1	0	0	0	1	0	0	0	1	0	0	0	1	0	0	0	1	0	0	0	1	0	0	0	0.9985	0.001683	0	0	1	0	0	0
2L	2358808	G	C			46	0	0	True	1	0	0	0	1	0	0	0	1	0	0	0	1	0	0	0	1	0	0	0	1	0	0	0	1	0	0	0	1	0	0	0	0.951	0.04883	0	0	1	0	0	0
2L	2358818	T	C			110	0	0	True	1	0	0	0	1	0	0	0	1	0	0	0	1	0	0	0	1	0	0	0	0.7383	0.2615	0	0	0.5825	0.4175	0	0	1	0	0	0	1	0	0	0	1	0	0	0
2L	2358853	A	G			7	0	0	True	1	0	0	0	1	0	0	0	1	0	0	0	1	0	0	0	1	0	0	0	0.9536	0.04614	0	0	0.9946	0.005493	0	0	1	0	0	0	1	0	0	0	1	0	0	0
2L	2358870	G	A			1	0	0	False	1	0	0	0	1	0	0	0	1	0	0	0	1	0	0	0	1	0	0	0	1	0	0	0	1	0	0	0	1	0	0	0	0.9985	0.001683	0	0	1	0	0	0
2L	2358876	C	A			1	0	0	False	1	0	0	0	1	0	0	0	1	0	0	0	0.993	0.006668	0	0	1	0	0	0	1	0	0	0	1	0	0	0	1	0	0	0	1	0	0	0	1	0	0	0
2L	2358877	C	A			1	0	0	True	1	0	0	0	1	0	0	0	1	0	0	0	1	0	0	0	1	0	0	0	1	0	0	0	1	0	0	0	1	0	0	0	1	0	0	0	1	0	0	0
2L	2358884	T	G			110	0	0	True	1	0	0	0	1	0	0	0	1	0	0	0	1	0	0	0	1	0	0	0	0.7383	0.2615	0	0	0.5825	0.4175	0	0	1	0	0	0	1	0	0	0	1	0	0	0
2L	2358893	C	A			1	0	0	True	1	0	0	0	1	0	0	0	1	0	0	0	1	0	0	0	1	0	0	0	1	0	0	0	0.9946	0.005493	0	0	1	0	0	0	1	0	0	0	1	0	0	0
2L	2358909	A	T			1	0	0	False	1	0	0	0	1	0	0	0	1	0	0	0	1	0	0	0	1	0	0	0	1	0	0	0	0.9946	0.005493	0	0	1	0	0	0	1	0	0	0	1	0	0	0
2L	2358914	C	T			3	0	0	False	1	0	0	0	1	0	0	0	1	0	0	0	0.98	0.02	0	0	1	0	0	0	1	0	0	0	1	0	0	0	1	0	0	0	1	0	0	0	1	0	0	0
2L	2358930	C	T			3	0	0	False	1	0	0	0	1	0	0	0	1	0	0	0	1	0	0	0	1	0	0	0	0.977	0.02307	0	0	1	0	0	0	1	0	0	0	1	0	0	0	1	0	0	0
2L	2358935	A	G			15	0	0	False	1	0	0	0	1	0	0	0	1	0	0	0	1	0	0	0	1	0	0	0	0.9844	0.01538	0	0	0.9946	0.005493	0	0	1	0	0	0	0.993	0.006733	0	0	0.8335	0.1666	0	0
2L	2358970	T	C			6	0	0	False	1	0	0	0	1	0	0	0	1	0	0	0	1	0	0	0	1	0	0	0	1	0	0	0	1	0	0	0	1	0	0	0	0.993	0.006733	0	0	1	0	0	0
2L	2358982	C	A			1	0	0	False	1	0	0	0	1	0	0	0	1	0	0	0	1	0	0	0	1	0	0	0	1	0	0	0	1	0	0	0	1	0	0	0	1	0	0	0	1	0	0	0
2L	2358986	G	C			1	0	0	False	1	0	0	0	1	0	0	0	1	0	0	0	1	0	0	0	1	0	0	0	1	0	0	0	1	0	0	0	1	0	0	0	0.9985	0.001683	0	0	1	0	0	0
2L	2359007	C	A			1	0	0	False	1	0	0	0	1	0	0	0	1	0	0	0	1	0	0	0	1	0	0	0	1	0	0	0	0.9946	0.005493	0	0	1	0	0	0	1	0	0	0	1	0	0	0
2L	2359029	C	T			111	0	0	False	1	0	0	0	1	0	0	0	1	0	0	0	1	0	0	0	1	0	0	0	0.7383	0.2615	0	0	0.577	0.423	0	0	1	0	0	0	1	0	0	0	1	0	0	0
2L	2359033	T	G			4	0	0	False	1	0	0	0	1	0	0	0	1	0	0	0	1	0	0	0	1	0	0	0	0.992	0.00769	0	0	0.9834	0.01648	0	0	1	0	0	0	1	0	0	0	1	0	0	0
2L	2359034	G	A			1	0	0	False	1	0	0	0	1	0	0	0	1	0	0	0	1	0	0	0	1	0	0	0	0.992	0.00769	0	0	1	0	0	0	1	0	0	0	1	0	0	0	1	0	0	0
2L	2359035	C	T			1	0	0	False	1	0	0	0	1	0	0	0	1	0	0	0	1	0	0	0	1	0	0	0	0.992	0.00769	0	0	1	0	0	0	1	0	0	0	1	0	0	0	1	0	0	0
2L	2359075	G	A			1	0	0	False	1	0	0	0	1	0	0	0	1	0	0	0	1	0	0	0	1	0	0	0	1	0	0	0	0.9946	0.005493	0	0	1	0	0	0	1	0	0	0	1	0	0	0
2L	2359085	G	A			2211	0	0	False	0.009094	0.9907	0	0	0	1	0	0	0	1	0	0	0.06665	0.933	0	0	0	1	0	0	0.1307	0.869	0	0	0.1703	0.8296	0	0	0	1	0	0	0	1	0	0	0	1	0	0
2L	2359099	A	G			10	0	0	False	1	0	0	0	1	0	0	0	1	0	0	0	1	0	0	0	1	0	0	0	1	0	0	0	1	0	0	0	1	0	0	0	1	0	0	0	0.7915	0.2084	0	0
2L	2359108	A	G			1	0	0	False	1	0	0	0	1	0	0	0	1	0	0	0	1	0	0	0	1	0	0	0	0.992	0.00769	0	0	1	0	0	0	1	0	0	0	1	0	0	0	1	0	0	0
2L	2359115	A	G			51	0	0	False	0.964	0.03638	0	0	1	0	0	0	1	0	0	0	0.933	0.06665	0	0	1	0	0	0	0.969	0.03076	0	0	0.9175	0.0824	0	0	0.8125	0.1875	0	0	1	0	0	0	1	0	0	0
2L	2359124	T	C			1	0	0	False	1	0	0	0	1	0	0	0	1	0	0	0	1	0	0	0	1	0	0	0	0.992	0.00769	0	0	1	0	0	0	1	0	0	0	1	0	0	0	1	0	0	0
2L	2359125	A	G			2211	0	0	False	0.009094	0.9907	0	0	0	1	0	0	0	1	0	0	0.06665	0.933	0	0	0	1	0	0	0.1307	0.869	0	0	0.1703	0.8296	0	0	0	1	0	0	0	1	0	0	0	1	0	0
2L	2359192	T	A			2	0	0	False	1	0	0	0	1	0	0	0	1	0	0	0	1	0	0	0	1	0	0	0	1	0	0	0	1	0	0	0	1	0	0	0	0.9966	0.003366	0	0	1	0	0	0
2L	2359198	A	T			2102	0	0	False	0.1818	0.8184	0	0	0	1	0	0	0	1	0	0	0.1466	0.8535	0	0	0	1	0	0	0.1769	0.823	0	0	0.2856	0.7144	0	0	0.1875	0.8125	0	0	0	1	0	0	0.0833	0.9165	0	0
2L	2359201	T	C			2193	0	0	True	0.009094	0.9907	0	0	0	1	0	0	0	1	0	0	0.08	0.92	0	0	0	1	0	0	0.1461	0.854	0	0	0.1868	0.813	0	0	0	1	0	0	0	1	0	0	0.0833	0.9165	0	0
2L	2359205	T	C			4	0	0	False	1	0	0	0	1	0	0	0	1	0	0	0	1	0	0	0	1	0	0	0	1	0	0	0	1	0	0	0	1	0	0	0	0.995	0.00505	0	0	1	0	0	0
2L	2359206	G	A			1	0	0	False	1	0	0	0	1	0	0	0	1	0	0	0	1	0	0	0	1	0	0	0	1	0	0	0	0.9946	0.005493	0	0	1	0	0	0	1	0	0	0	1	0	0	0
2L	2359212	T	C			2	0	0	False	1	0	0	0	1	0	0	0	1	0	0	0	1	0	0	0	1	0	0	0	1	0	0	0	1	0	0	0	1	0	0	0	1	0	0	0	0.9585	0.04166	0	0
2L	2359233	C	T			3	0	0	True	1	0	0	0	1	0	0	0	1	0	0	0	1	0	0	0	1	0	0	0	1	0	0	0	0.9834	0.01648	0	0	1	0	0	0	1	0	0	0	1	0	0	0
2L	2359237	C	A			1	0	0	True	1	0	0	0	1	0	0	0	1	0	0	0	1	0	0	0	1	0	0	0	1	0	0	0	0.9946	0.005493	0	0	1	0	0	0	1	0	0	0	1	0	0	0
2L	2359238	C	G			7	0	0	True	1	0	0	0	1	0	0	0	1	0	0	0	1	0	0	0	1	0	0	0	0.969	0.03076	0	0	1	0	0	0	1	0	0	0	0.995	0.00505	0	0	1	0	0	0
2L	2359241	T	G			12	0	0	True	1	0	0	0	1	0	0	0	1	0	0	0	1	0	0	0	1	0	0	0	1	0	0	0	0.9946	0.005493	0	0	1	0	0	0	0.9834	0.01683	0	0	1	0	0	0
2L	2359245	T	G			110	0	0	True	1	0	0	0	1	0	0	0	1	0	0	0	1	0	0	0	1	0	0	0	0.7383	0.2615	0	0	0.5825	0.4175	0	0	1	0	0	0	1	0	0	0	1	0	0	0
2L	2359255	C	A			5	0	0	False	1	0	0	0	1	0	0	0	1	0	0	0	1	0	0	0	1	0	0	0	0.992	0.00769	0	0	0.978	0.02197	0	0	1	0	0	0	1	0	0	0	1	0	0	0
2L	2359296	C	A			1	0	0	True	1	0	0	0	1	0	0	0	1	0	0	0	1	0	0	0	1	0	0	0	1	0	0	0	1	0	0	0	1	0	0	0	0.9985	0.001683	0	0	1	0	0	0
2L	2359297	T	A			110	0	0	True	1	0	0	0	1	0	0	0	1	0	0	0	1	0	0	0	1	0	0	0	0.7383	0.2615	0	0	0.5825	0.4175	0	0	1	0	0	0	1	0	0	0	1	0	0	0
2L	2359299	C	T			1	0	0	True	1	0	0	0	1	0	0	0	1	0	0	0	1	0	0	0	1	0	0	0	1	0	0	0	1	0	0	0	1	0	0	0	0.9985	0.001683	0	0	1	0	0	0
2L	2359330	T	G			1	0	0	True	1	0	0	0	1	0	0	0	1	0	0	0	1	0	0	0	1	0	0	0	1	0	0	0	0.9946	0.005493	0	0	1	0	0	0	1	0	0	0	1	0	0	0
2L	2359337	G	A			110	0	0	True	1	0	0	0	1	0	0	0	1	0	0	0	1	0	0	0	1	0	0	0	0.7383	0.2615	0	0	0.5825	0.4175	0	0	1	0	0	0	1	0	0	0	1	0	0	0
2L	2359346	G	C			3	0	0	True	1	0	0	0	1	0	0	0	1	0	0	0	1	0	0	0	1	0	0	0	1	0	0	0	1	0	0	0	1	0	0	0	0.995	0.00505	0	0	1	0	0	0
2L	2359352	G	T			3	0	0	False	1	0	0	0	1	0	0	0	1	0	0	0	1	0	0	0	1	0	0	0	1	0	0	0	1	0	0	0	1	0	0	0	0.995	0.00505	0	0	1	0	0	0
2L	2359353	T	A			110	0	0	True	1	0	0	0	1	0	0	0	1	0	0	0	1	0	0	0	1	0	0	0	0.7383	0.2615	0	0	0.5825	0.4175	0	0	1	0	0	0	1	0	0	0	1	0	0	0
2L	2359377	T	A			1	0	0	True	1	0	0	0	1	0	0	0	1	0	0	0	1	0	0	0	1	0	0	0	1	0	0	0	0.9946	0.005493	0	0	1	0	0	0	1	0	0	0	1	0	0	0
2L	2359384	G	C			12	0	0	True	1	0	0	0	1	0	0	0	1	0	0	0	1	0	0	0	1	0	0	0	1	0	0	0	0.9946	0.005493	0	0	1	0	0	0	0.9834	0.01683	0	0	1	0	0	0
2L	2359422	C	G			2	0	0	True	1	0	0	0	1	0	0	0	1	0	0	0	1	0	0	0	1	0	0	0	1	0	0	0	1	0	0	0	1	0	0	0	1	0	0	0	1	0	0	0
2L	2359435	A	G			1	0	0	True	1	0	0	0	1	0	0	0	1	0	0	0	1	0	0	0	1	0	0	0	1	0	0	0	1	0	0	0	1	0	0	0	0.9985	0.001683	0	0	1	0	0	0
2L	2359440	A	G			4	0	0	True	1	0	0	0	1	0	0	0	1	0	0	0	1	0	0	0	1	0	0	0	0.992	0.00769	0	0	0.9946	0.005493	0	0	1	0	0	0	0.9966	0.003366	0	0	1	0	0	0
2L	2359450	T	A			1	0	0	True	1	0	0	0	1	0	0	0	1	0	0	0	1	0	0	0	1	0	0	0	1	0	0	0	1	0	0	0	1	0	0	0	1	0	0	0	1	0	0	0
2L	2359455	T	G			1	0	0	True	1	0	0	0	1	0	0	0	1	0	0	0	1	0	0	0	1	0	0	0	1	0	0	0	0.9946	0.005493	0	0	1	0	0	0	1	0	0	0	1	0	0	0
2L	2359458	A	T			109	0	0	True	1	0	0	0	1	0	0	0	1	0	0	0	1	0	0	0	1	0	0	0	0.7383	0.2615	0	0	0.588	0.412	0	0	1	0	0	0	1	0	0	0	1	0	0	0
2L	2359460	G	T			11	0	0	True	1	0	0	0	1	0	0	0	1	0	0	0	1	0	0	0	1	0	0	0	0.9536	0.04614	0	0	0.978	0.02197	0	0	1	0	0	0	0.9985	0.001683	0	0	1	0	0	0
2L	2359480	C	T			14	0	0	True	1	0	0	0	1	0	0	0	1	0	0	0	1	0	0	0	1	0	0	0	1	0	0	0	1	0	0	0	1	0	0	0	1	0	0	0	1	0	0	0
2L	2359504	C	T			8	0	0	True	1	0	0	0	1	0	0	0	1	0	0	0	1	0	0	0	1	0	0	0	1	0	0	0	1	0	0	0	1	0	0	0	1	0	0	0	0.8335	0.1666	0	0
2L	2359508	T	C			3	0	0	True	1	0	0	0	1	0	0	0	1	0	0	0	1	0	0	0	1	0	0	0	1	0	0	0	1	0	0	0	1	0	0	0	1	0	0	0	1	0	0	0
2L	2359529	C	G			2	0	0	True	1	0	0	0	1	0	0	0	1	0	0	0	1	0	0	0	1	0	0	0	1	0	0	0	1	0	0	0	1	0	0	0	1	0	0	0	0.9585	0.04166	0	0
2L	2359542	T	A			190	0	0	True	1	0	0	0	1	0	0	0	1	0	0	0	1	0	0	0	0.4778	0.5225	0	0	0.8154	0.1846	0	0	0.9287	0.0714	0	0	0.9375	0.0625	0	0	0.951	0.04883	0	0	1	0	0	0
2L	2359553	T	A			1	0	0	True	1	0	0	0	1	0	0	0	1	0	0	0	1	0	0	0	1	0	0	0	0.992	0.00769	0	0	1	0	0	0	1	0	0	0	1	0	0	0	1	0	0	0
2L	2359580	A	G			3	0	0	True	1	0	0	0	1	0	0	0	1	0	0	0	1	0	0	0	1	0	0	0	0.9844	0.01538	0	0	0.9946	0.005493	0	0	1	0	0	0	1	0	0	0	1	0	0	0
2L	2359582	A	G			1	0	0	True	1	0	0	0	1	0	0	0	0.9946	0.005436	0	0	1	0	0	0	1	0	0	0	1	0	0	0	1	0	0	0	1	0	0	0	1	0	0	0	1	0	0	0
2L	2359596	T	C			1	0	0	True	1	0	0	0	1	0	0	0	1	0	0	0	1	0	0	0	1	0	0	0	1	0	0	0	1	0	0	0	1	0	0	0	1	0	0	0	1	0	0	0
2L	2359600	G	A			2	0	0	True	1	0	0	0	1	0	0	0	1	0	0	0	1	0	0	0	1	0	0	0	1	0	0	0	0.9946	0.005493	0	0	1	0	0	0	0.9985	0.001683	0	0	1	0	0	0
2L	2359611	C	A			1	0	0	True	1	0	0	0	1	0	0	0	1	0	0	0	1	0	0	0	1	0	0	0	1	0	0	0	1	0	0	0	1	0	0	0	0.9985	0.001683	0	0	1	0	0	0
2L	2359612	A	C			3	0	0	True	1	0	0	0	1	0	0	0	1	0	0	0	1	0	0	0	1	0	0	0	1	0	0	0	1	0	0	0	1	0	0	0	1	0	0	0	1	0	0	0
2L	2359616	T	A	G		1	2	0	True	1	0	0	0	1	0	0	0	1	0	0	0	1	0	0	0	1	0	0	0	1	0	0	0	1	0	0	0	1	0	0	0	0.995	0.001683	0.003366	0	1	0	0	0
2L	2359632	C	T			10	0	0	False	1	0	0	0	1	0	0	0	1	0	0	0	1	0	0	0	1	0	0	0	0.992	0.00769	0	0	1	0	0	0	1	0	0	0	0.9863	0.013466	0	0	1	0	0	0
2L	2359670	G	A			7	0	0	False	1	0	0	0	1	0	0	0	1	0	0	0	1	0	0	0	1	0	0	0	1	0	0	0	1	0	0	0	0.9897	0.010414	0	0	0.9897	0.0101	0	0	1	0	0	0
2L	2359680	T	G			13	0	0	False	1	0	0	0	1	0	0	0	1	0	0	0	1	0	0	0	1	0	0	0	1	0	0	0	1	0	0	0	1	0	0	0	1	0	0	0	1	0	0	0
2L	2359686	T	G			1	0	0	False	1	0	0	0	1	0	0	0	1	0	0	0	1	0	0	0	1	0	0	0	0.992	0.00769	0	0	1	0	0	0	1	0	0	0	1	0	0	0	1	0	0	0
2L	2359688	C	A			3	0	0	False	1	0	0	0	1	0	0	0	1	0	0	0	1	0	0	0	0.9956	0.004463	0	0	1	0	0	0	1	0	0	0	1	0	0	0	0.9985	0.001683	0	0	1	0	0	0
2L	2359691	T	C			3	0	0	False	1	0	0	0	1	0	0	0	1	0	0	0	1	0	0	0	1	0	0	0	1	0	0	0	1	0	0	0	1	0	0	0	0.9985	0.001683	0	0	1	0	0	0
2L	2359692	T	A			2	0	0	False	1	0	0	0	1	0	0	0	1	0	0	0	1	0	0	0	1	0	0	0	1	0	0	0	1	0	0	0	1	0	0	0	0.9985	0.001683	0	0	1	0	0	0
2L	2359696	C	G			2	0	0	False	1	0	0	0	1	0	0	0	1	0	0	0	1	0	0	0	1	0	0	0	1	0	0	0	0.9946	0.005493	0	0	1	0	0	0	1	0	0	0	1	0	0	0
2L	2359707	G	A			5	0	0	False	1	0	0	0	1	0	0	0	1	0	0	0	1	0	0	0	1	0	0	0	1	0	0	0	1	0	0	0	1	0	0	0	1	0	0	0	0.9165	0.0833	0	0
2L	2359716	T	A	G		6	1	0	False	1	0	0	0	1	0	0	0	1	0	0	0	0.993	0.006668	0	0	1	0	0	0	1	0	0	0	1	0	0	0	1	0	0	0	0.9917	0.006733	0.001683	0	1	0	0	0
2L	2359717	T	A			1977	0	0	False	0.1818	0.8184	0	0	0	1	0	0	0.005436	0.9946	0	0	0.1533	0.8467	0	0	0.004463	0.9956	0	0	0.4539	0.5464	0	0	0.7197	0.2803	0	0	0.1875	0.8125	0	0	0.001683	0.9985	0	0	0.0833	0.9165	0	0
2L	2359720	T	A			3	0	0	False	1	0	0	0	1	0	0	0	1	0	0	0	1	0	0	0	1	0	0	0	1	0	0	0	1	0	0	0	1	0	0	0	1	0	0	0	0.9375	0.0625	0	0
2L	2359725	T	A			11	0	0	False	1	0	0	0	1	0	0	0	1	0	0	0	0.993	0.006668	0	0	0.982	0.01785	0	0	1	0	0	0	0.9946	0.005493	0	0	0.9897	0.010414	0	0	0.995	0.00505	0	0	1	0	0	0
2L	2359728	T	A			115	0	0	False	1	0	0	0	1	0	0	0	1	0	0	0	1	0	0	0	1	0	0	0	0.731	0.2693	0	0	0.5605	0.4395	0	0	1	0	0	0	1	0	0	0	1	0	0	0
2L	2359732	G	A			15	0	0	False	1	0	0	0	1	0	0	0	1	0	0	0	0.993	0.006668	0	0	1	0	0	0	0.969	0.03076	0	0	0.956	0.04395	0	0	1	0	0	0	1	0	0	0	0.979	0.02083	0	0
2L	2359739	T	A	G		27	136	0	False	1	0	0	0	1	0	0	0	0.978	0.02174	0	0	0.98	0.02	0	0	0.987	0.01339	0	0	0.877	0.02307	0.1	0	0.9224	0.02222	0.05554	0	1	0	0	0	0.8096	0.0101	0.1802	0	0.896	0	0.1042	0
2L	2359740	A	C			830	0	0	False	0.1909	0.809	0	0	0	1	0	0	0.01087	0.9893	0	0	0.1533	0.8467	0	0	1	0	0	0	0.969	0.03076	0	0	0.944	0.05618	0	0	1	0	0	0	0.907	0.0926	0	0	1	0	0	0
2L	2359746	C	A			9	0	0	False	1	0	0	0	1	0	0	0	1	0	0	0	0.993	0.006668	0	0	0.9956	0.004463	0	0	0.992	0.00769	0	0	0.9775	0.02248	0	0	1	0	0	0	1	0	0	0	1	0	0	0
2L	2359753	T	G			71	0	0	False	0.815	0.1852	0	0	1	0	0	0	1	0	0	0	0.939	0.06082	0	0	1	0	0	0	1	0	0	0	0.8853	0.1149	0	0	0.8022	0.1979	0	0	1	0	0	0	1	0	0	0
2L	2359754	T	A			9	0	0	False	0.9907	0.00926	0	0	1	0	0	0	1	0	0	0	1	0	0	0	0.9956	0.004547	0	0	0.9463	0.05383	0	0	1	0	0	0	1	0	0	0	1	0	0	0	1	0	0	0
2L	2359771	A	T			57	0	0	False	0.9414	0.05884	0	0	1	0	0	0	0.9834	0.01639	0	0	0.963	0.03705	0	0	1	0	0	0	0.939	0.06097	0	0	0.935	0.06494	0	0	0.825	0.175	0	0	0.988	0.01219	0	0	1	0	0	0
2L	2359773	T	A			45	0	0	False	1	0	0	0	1	0	0	0	1	0	0	0	0.9365	0.06366	0	0	1	0	0	0	0.8535	0.1464	0	0	0.905	0.0952	0	0	1	0	0	0	1	0	0	0	0.8823	0.1177	0	0
2L	2359774	A	C			13	0	0	False	1	0	0	0	1	0	0	0	1	0	0	0	1	0	0	0	1	0	0	0	0.939	0.06097	0	0	0.9517	0.0482	0	0	1	0	0	0	1	0	0	0	1	0	0	0
2L	2359775	T	A			30	0	0	False	1	0	0	0	1	0	0	0	1	0	0	0	0.9736	0.02632	0	0	1	0	0	0	0.8657	0.1342	0	0	0.922	0.0783	0	0	1	0	0	0	1	0	0	0	1	0	0	0
2L	2359776	A	G			289	0	0	False	1	0	0	0	1	0	0	0	1	0	0	0	1	0	0	0	0.6567	0.343	0	0	0.817	0.183	0	0	0.9346	0.0655	0	0	0.35	0.65	0	0	0.8154	0.1844	0	0	1	0	0	0
2L	2359777	T	A	C		65	12	0	False	1	0	0	0	1	0	0	0	0.9683	0.01587	0.01587	0	0.9824	0.01755	0	0	1	0	0	0	0.732	0.2195	0.04877	0	0.7383	0.2262	0.0357	0	1	0	0	0	0.994	0.00564	0	0	1	0	0	0
2L	2359779	T	A			10	0	0	False	1	0	0	0	1	0	0	0	1	0	0	0	1	0	0	0	1	0	0	0	0.9756	0.02438	0	0	0.97	0.02975	0	0	1	0	0	0	1	0	0	0	1	0	0	0
2L	2359781	T	A			13	0	0	False	1	0	0	0	1	0	0	0	1	0	0	0	0.982	0.01785	0	0	1	0	0	0	0.939	0.06097	0	0	0.982	0.01807	0	0	1	0	0	0	1	0	0	0	1	0	0	0
2L	2359783	T	A			16	0	0	False	0.9854	0.01471	0	0	0.9443	0.05554	0	0	0.992	0.007935	0	0	1	0	0	0	1	0	0	0	1	0	0	0	0.9814	0.01852	0	0	0.988	0.01219	0	0	0.9883	0.01158	0	0	1	0	0	0
2L	2359785	T	A			21	0	0	False	1	0	0	0	1	0	0	0	1	0	0	0	1	0	0	0	1	0	0	0	0.9863	0.013885	0	0	0.9873	0.0125	0	0	0.9023	0.09753	0	0	0.9883	0.011765	0	0	0.9644	0.0357	0	0
2L	2359786	A	C			4	0	0	False	1	0	0	0	1	0	0	0	1	0	0	0	1	0	0	0	1	0	0	0	0.986	0.01428	0	0	0.987	0.012985	0	0	1	0	0	0	1	0	0	0	1	0	0	0
2L	2359787	T	A			27	0	0	False	1	0	0	0	1	0	0	0	0.982	0.01819	0	0	1	0	0	0	0.9937	0.00658	0	0	0.971	0.02856	0	0	0.981	0.01898	0	0	0.919	0.08105	0	0	0.984	0.01587	0	0	1	0	0	0
2L	2359788	A	T			55	0	0	False	1	0	0	0	1	0	0	0	1	0	0	0	1	0	0	0	0.993	0.007042	0	0	1	0	0	0	0.9937	0.006493	0	0	1	0	0	0	0.8994	0.1008	0	0	1	0	0	0
2L	2359789	T	A	C		34	5	0	False	0.75	0.25	0	0	1	0	0	0	1	0	0	0	0.9736	0	0.02632	0	0.993	0.006943	0	0	0.9814	0	0.01852	0	0.987	0	0.012985	0	0.894	0.1061	0	0	0.9775	0.02254	0	0	1	0	0	0
2L	2359790	A	T			240	0	0	False	1	0	0	0	1	0	0	0	1	0	0	0	1	0	0	0	1	0	0	0	1	0	0	0	1	0	0	0	1	0	0	0	0.5845	0.4153	0	0	1	0	0	0
2L	2359792	A	G	T		5	31	0	False	0.9565	0.0435	0	0	1	0	0	0	1	0	0	0	1	0	0	0	1	0	0	0	1	0	0	0	0.9805	0.01949	0	0	1	0	0	0	0.943	0	0.057	0	1	0	0	0
2L	2359794	A	G			14	0	0	False	1	0	0	0	1	0	0	0	1	0	0	0	1	0	0	0	1	0	0	0	0.9565	0.0435	0	0	0.979	0.02083	0	0	0.871	0.129	0	0	0.9976	0.002348	0	0	1	0	0	0
2L	2359795	T	A	C		258	54	0	False	1	0	0	0	1	0	0	0	0.9863	0	0.013885	0	0.9287	0.01785	0.05356	0	0.989	0.01111	0	0	1	0	0	0	0.9854	0	0.01471	0	1	0	0	0	0.3533	0.5347	0.11194	0	1	0	0	0
2L	2359796	A	C	G		5	8	0	False	1	0	0	0	1	0	0	0	1	0	0	0	1	0	0	0	1	0	0	0	1	0	0	0	0.9565	0.02899	0.014496	0	0.9443	0	0.05554	0	0.995	0.002415	0.002415	0	0.875	0	0.125	0
2L	2359797	T	A	C		94	221	0	False	1	0	0	0	1	0	0	0	1	0	0	0	0.981	0.01923	0	0	1	0	0	0	1	0	0	0	0.9707	0.01471	0.01471	0	1	0	0	0	0.3257	0.2	0.4744	0	1	0	0	0
2L	2359798	A	C	G		51	17	0	False	0.6875	0	0.3125	0	1	0	0	0	1	0	0	0	1	0	0	0	1	0	0	0	0.675	0.325	0	0	0.7207	0.2793	0	0	0.865	0	0.1346	0	1	0	0	0	1	0	0	0
2L	2359799	T	A	C		248	38	0	False	0.923	0	0.0769	0	0.5	0.5	0	0	0.9136	0.0345	0.05173	0	0.886	0	0.11365	0	0.972	0.02777	0	0	1	0	0	0	0.9536	0.00769	0.03845	0	1	0	0	0	0.4146	0.539	0.04663	0	1	0	0	0
2L	2359800	A	C			22	0	0	False	1	0	0	0	1	0	0	0	1	0	0	0	1	0	0	0	1	0	0	0	0.9	0.1	0	0	0.8594	0.1406	0	0	1	0	0	0	1	0	0	0	1	0	0	0
2L	2359801	T	A	C		43	72	0	False	0.727	0	0.2727	0	1	0	0	0	0.8477	0.02174	0.1305	0	0.864	0.02272	0.11365	0	0.9375	0.0625	0	0	0.65	0	0.35	0	0.6885	0	0.3115	0	0.9565	0.0435	0	0	0.924	0.0684	0.0079	0	1	0	0	0
2L	2359802	A	C			3	0	0	False	1	0	0	0	1	0	0	0	1	0	0	0	1	0	0	0	1	0	0	0	1	0	0	0	0.9834	0.01639	0	0	1	0	0	0	0.9976	0.00259	0	0	1	0	0	0
2L	2359803	T	A	C		30	39	0	False	0.9	0	0.1	0	1	0	0	0	0.9443	0	0.05554	0	0.8613	0	0.1389	0	0.8086	0.1912	0	0	0.9	0	0.1	0	0.803	0.01639	0.1803	0	1	0	0	0	0.9785	0.01596	0.005318	0	1	0	0	0
2L	2359804	A	C	G		36	3	0	False	1	0	0	0	1	0	0	0	1	0	0	0	1	0	0	0	1	0	0	0	0.825	0.175	0	0	0.771	0.2288	0	0	1	0	0	0	1	0	0	0	1	0	0	0
2L	2359805	T	A	C		38	11	0	False	1	0	0	0	0	0	0	0	0.8335	0.05554	0.1111	0	0.853	0.1471	0	0	0.778	0.2222	0	0	1	0	0	0	0.933	0.01666	0.05	0	0.9443	0.05554	0	0	0.981	0.01892	0	0	1	0	0	0
2L	2359806	A	C			32	0	0	False	1	0	0	0	1	0	0	0	1	0	0	0	1	0	0	0	1	0	0	0	0.7896	0.2106	0	0	0.793	0.2069	0	0	1	0	0	0	1	0	0	0	1	0	0	0
2L	2359807	T	C	G		36	13	0	False	0.8	0	0.2	0	0	0	0	0	0.9165	0	0.0833	0	1	0	0	0	0.886	0	0.11365	0	0.7646	0.2354	0	0	0.759	0.2413	0	0	1	0	0	0	1	0	0	0	1	0	0	0
2L	2359808	A	T			6	0	0	False	1	0	0	0	1	0	0	0	1	0	0	0	1	0	0	0	1	0	0	0	1	0	0	0	1	0	0	0	1	0	0	0	0.9946	0.005524	0	0	1	0	0	0
2L	2359809	T	A	C		12	46	0	False	1	0	0	0	0	0	0	0	1	0	0	0	0.8438	0.1562	0	0	0.909	0.0909	0	0	0.7646	0	0.2354	0	0.6895	0	0.3103	0	1	0	0	0	0.965	0.02113	0.014084	0	1	0	0	0
2L	2359810	A	T			5	0	0	False	1	0	0	0	1	0	0	0	1	0	0	0	1	0	0	0	1	0	0	0	1	0	0	0	1	0	0	0	1	0	0	0	1	0	0	0	0.875	0.125	0	0
2L	2359811	T	A	C		13	36	0	False	1	0	0	0	0	0	1	0	1	0	0	0	1	0	0	0	0.9	0.1	0	0	0.8237	0	0.1765	0	0.772	0	0.228	0	1	0	0	0	0.872	0.1047	0.02325	0	1	0	0	0
2L	2359812	A	C			11	0	0	False	1	0	0	0	1	0	0	0	1	0	0	0	1	0	0	0	1	0	0	0	1	0	0	0	0.9136	0.0862	0	0	1	0	0	0	0.9917	0.00833	0	0	1	0	0	0
2L	2359813	T	A	C		21	36	0	False	0.857	0.1428	0	0	1	0	0	0	1	0	0	0	1	0	0	0	1	0	0	0	0.794	0	0.2059	0	0.741	0	0.259	0	1	0	0	0	0.8154	0.1848	0	0	1	0	0	0
2L	2359815	T	A	C		21	43	0	False	1	0	0	0	1	0	0	0	1	0	0	0	0.9414	0.05884	0	0	0.976	0.0238	0	0	0.794	0	0.2059	0	0.707	0.00862	0.2844	0	1	0	0	0	0.864	0.1023	0.0341	0	0.8335	0.1666	0	0
2L	2359816	A	C			10	0	0	False	1	0	0	0	1	0	0	0	1	0	0	0	1	0	0	0	1	0	0	0	1	0	0	0	0.932	0.0678	0	0	1	0	0	0	0.9805	0.0196	0	0	1	0	0	0
2L	2359817	T	A	C		33	45	0	False	1	0	0	0	1	0	0	0	0.909	0.0909	0	0	0.967	0.03333	0	0	0.9116	0.08826	0	0	0.7354	0	0.2646	0	0.681	0.00862	0.3103	0	0.875	0.125	0	0	0.8223	0.1777	0	0	1	0	0	0
2L	2359818	A	C			7	0	0	False	1	0	0	0	1	0	0	0	1	0	0	0	1	0	0	0	1	0	0	0	0.9707	0.02942	0	0	0.9653	0.0345	0	0	1	0	0	0	0.9795	0.0204	0	0	1	0	0	0
2L	2359820	A	C			7	0	0	False	1	0	0	0	0	0	0	0	1	0	0	0	1	0	0	0	1	0	0	0	1	0	0	0	0.956	0.04385	0	0	1	0	0	0	0.9805	0.0196	0	0	1	0	0	0
2L	2359822	A	C			7	0	0	False	1	0	0	0	1	0	0	0	1	0	0	0	1	0	0	0	1	0	0	0	1	0	0	0	0.9653	0.0345	0	0	1	0	0	0	0.9707	0.02942	0	0	1	0	0	0
2L	2359823	T	A	C		15	45	0	False	0.6665	0.3333	0	0	0	0	0	0	1	0	0	0	1	0	0	0	1	0	0	0	0.7334	0	0.2666	0	0.652	0.01785	0.3303	0	1	0	0	0	0.886	0.11365	0	0	1	0	0	0
2L	2359824	A	T			5	0	0	False	1	0	0	0	1	0	0	0	1	0	0	0	1	0	0	0	1	0	0	0	1	0	0	0	0.982	0.01785	0	0	1	0	0	0	1	0	0	0	0.5	0.5	0	0
2L	2359826	A	C			2	0	0	False	1	0	0	0	1	0	0	0	1	0	0	0	1	0	0	0	1	0	0	0	1	0	0	0	1	0	0	0	1	0	0	0	0.9785	0.02127	0	0	1	0	0	0
2L	2359827	T	C			32	0	0	False	1	0	0	0	1	0	0	0	1	0	0	0	1	0	0	0	1	0	0	0	0.9165	0.0833	0	0	0.722	0.2778	0	0	1	0	0	0	1	0	0	0	1	0	0	0
2L	2359829	T	C			30	0	0	False	1	0	0	0	1	0	0	0	1	0	0	0	1	0	0	0	1	0	0	0	0.9585	0.04166	0	0	0.7363	0.2637	0	0	1	0	0	0	1	0	0	0	1	0	0	0
2L	2359830	A	C			10	0	0	False	1	0	0	0	1	0	0	0	1	0	0	0	1	0	0	0	1	0	0	0	1	0	0	0	0.918	0.08185	0	0	1	0	0	0	0.987	0.01316	0	0	1	0	0	0
2L	2359831	T	C			25	0	0	False	1	0	0	0	1	0	0	0	1	0	0	0	1	0	0	0	1	0	0	0	0.95	0.05	0	0	0.778	0.2222	0	0	1	0	0	0	1	0	0	0	1	0	0	0
2L	2359833	T	C			32	0	0	False	1	0	0	0	1	0	0	0	1	0	0	0	1	0	0	0	1	0	0	0	0.95	0.05	0	0	0.7363	0.2637	0	0	1	0	0	0	1	0	0	0	0.6665	0.3333	0	0
2L	2359834	A	C			8	0	0	False	1	0	0	0	1	0	0	0	1	0	0	0	1	0	0	0	1	0	0	0	1	0	0	0	0.952	0.04807	0	0	1	0	0	0	0.986	0.01428	0	0	1	0	0	0
2L	2359835	T	C			26	0	0	False	1	0	0	0	1	0	0	0	1	0	0	0	1	0	0	0	1	0	0	0	0.95	0.05	0	0	0.769	0.2307	0	0	1	0	0	0	1	0	0	0	0.75	0.25	0	0
2L	2359836	A	C			18	0	0	False	1	0	0	0	1	0	0	0	1	0	0	0	1	0	0	0	1	0	0	0	0.643	0.3572	0	0	0.9116	0.08826	0	0	1	0	0	0	0.972	0.02777	0	0	1	0	0	0
2L	2359837	T	C			20	0	0	False	1	0	0	0	1	0	0	0	1	0	0	0	1	0	0	0	1	0	0	0	1	0	0	0	0.8076	0.1923	0	0	1	0	0	0	1	0	0	0	1	0	0	0
2L	2359838	A	C			10	0	0	False	1	0	0	0	1	0	0	0	1	0	0	0	1	0	0	0	1	0	0	0	1	0	0	0	0.896	0.1042	0	0	1	0	0	0	1	0	0	0	1	0	0	0
2L	2359839	T	C			24	0	0	False	1	0	0	0	1	0	0	0	1	0	0	0	1	0	0	0	1	0	0	0	0.8	0.2	0	0	0.8037	0.196	0	0	1	0	0	0	1	0	0	0	1	0	0	0
2L	2359841	T	C			37	0	0	False	1	0	0	0	1	0	0	0	1	0	0	0	1	0	0	0	1	0	0	0	0.8	0.2	0	0	0.702	0.298	0	0	1	0	0	0	0.968	0.03226	0	0	1	0	0	0
2L	2359843	T	C			34	0	0	False	1	0	0	0	1	0	0	0	1	0	0	0	1	0	0	0	1	0	0	0	0.8	0.2	0	0	0.7	0.3	0	0	1	0	0	0	1	0	0	0	1	0	0	0
2L	2359845	T	C			36	0	0	False	1	0	0	0	1	0	0	0	1	0	0	0	1	0	0	0	1	0	0	0	0.8	0.2	0	0	0.7	0.3	0	0	1	0	0	0	0.963	0.03705	0	0	1	0	0	0
2L	2359846	A	T			2	0	0	False	1	0	0	0	1	0	0	0	1	0	0	0	1	0	0	0	1	0	0	0	1	0	0	0	1	0	0	0	1	0	0	0	0.967	0.03333	0	0	1	0	0	0
2L	2359847	T	C			38	0	0	False	1	0	0	0	1	0	0	0	1	0	0	0	1	0	0	0	1	0	0	0	0.8	0.2	0	0	0.66	0.34	0	0	1	0	0	0	1	0	0	0	1	0	0	0
2L	2359849	T	C			42	0	0	False	1	0	0	0	1	0	0	0	1	0	0	0	1	0	0	0	1	0	0	0	0.4	0.6	0	0	0.7	0.3	0	0	1	0	0	0	1	0	0	0	1	0	0	0
2L	2359851	T	C			29	0	0	False	1	0	0	0	1	0	0	0	1	0	0	0	1	0	0	0	1	0	0	0	0.727	0.2727	0	0	0.77	0.23	0	0	1	0	0	0	1	0	0	0	1	0	0	0
2L	2359852	A	C			4	0	0	False	1	0	0	0	1	0	0	0	1	0	0	0	1	0	0	0	1	0	0	0	1	0	0	0	0.98	0.02	0	0	1	0	0	0	0.967	0.03333	0	0	1	0	0	0
2L	2359853	T	C			33	0	0	False	1	0	0	0	1	0	0	0	1	0	0	0	0.8887	0.1111	0	0	1	0	0	0	0.6665	0.3333	0	0	0.765	0.2347	0	0	1	0	0	0	1	0	0	0	1	0	0	0
2L	2359854	A	C			6	0	0	False	1	0	0	0	1	0	0	0	1	0	0	0	1	0	0	0	0.933	0.06665	0	0	1	0	0	0	0.959	0.0408	0	0	1	0	0	0	1	0	0	0	1	0	0	0
2L	2359855	T	C			23	0	0	False	1	0	0	0	1	0	0	0	1	0	0	0	1	0	0	0	1	0	0	0	0.9	0.1	0	0	0.7856	0.2142	0	0	1	0	0	0	1	0	0	0	1	0	0	0
2L	2359856	A	C			7	0	0	False	1	0	0	0	1	0	0	0	1	0	0	0	1	0	0	0	1	0	0	0	0.9165	0.0833	0	0	0.96	0.04	0	0	1	0	0	0	1	0	0	0	1	0	0	0
2L	2359857	T	C			16	0	0	False	1	0	0	0	1	0	0	0	1	0	0	0	1	0	0	0	1	0	0	0	0.9	0.1	0	0	0.863	0.1372	0	0	1	0	0	0	1	0	0	0	1	0	0	0
2L	2359858	A	C			15	0	0	False	1	0	0	0	1	0	0	0	1	0	0	0	1	0	0	0	1	0	0	0	0.9165	0.0833	0	0	0.88	0.12	0	0	1	0	0	0	1	0	0	0	1	0	0	0
2L	2359859	T	C			19	0	0	False	1	0	0	0	1	0	0	0	1	0	0	0	1	0	0	0	1	0	0	0	0.8184	0.1818	0	0	0.847	0.1531	0	0	1	0	0	0	1	0	0	0	1	0	0	0
2L	2359860	A	C			2	0	0	False	1	0	0	0	1	0	0	0	1	0	0	0	1	0	0	0	1	0	0	0	1	0	0	0	1	0	0	0	1	0	0	0	0.96	0.04	0	0	1	0	0	0
2L	2359861	T	C			24	0	0	False	1	0	0	0	1	0	0	0	1	0	0	0	1	0	0	0	1	0	0	0	0.7915	0.2084	0	0	0.81	0.19	0	0	1	0	0	0	1	0	0	0	1	0	0	0
2L	2359862	A	G			16	0	0	False	1	0	0	0	1	0	0	0	1	0	0	0	1	0	0	0	1	0	0	0	0.7915	0.2084	0	0	0.89	0.11	0	0	1	0	0	0	1	0	0	0	0	0	0	0
2L	2359863	T	C			13	0	0	False	1	0	0	0	0	0	0	0	1	0	0	0	1	0	0	0	1	0	0	0	0.9165	0.0833	0	0	0.89	0.11	0	0	1	0	0	0	1	0	0	0	1	0	0	0
2L	2359864	A	C			1	0	0	False	1	0	0	0	0	0	0	0	1	0	0	0	1	0	0	0	1	0	0	0	1	0	0	0	0.9897	0.010414	0	0	1	0	0	0	1	0	0	0	1	0	0	0
2L	2359865	T	C			10	0	0	False	1	0	0	0	0	0	0	0	1	0	0	0	1	0	0	0	1	0	0	0	1	0	0	0	0.896	0.1042	0	0	1	0	0	0	1	0	0	0	1	0	0	0
2L	2359866	A	G			11	0	0	False	1	0	0	0	0	0	0	0	1	0	0	0	1	0	0	0	1	0	0	0	0.8887	0.1111	0	0	0.9062	0.09375	0	0	1	0	0	0	1	0	0	0	1	0	0	0
2L	2359867	T	C			5	0	0	False	1	0	0	0	0	0	0	0	1	0	0	0	1	0	0	0	1	0	0	0	1	0	0	0	0.969	0.03061	0	0	1	0	0	0	0.9644	0.0357	0	0	1	0	0	0
2L	2359868	A	C	G		15	14	0	False	1	0	0	0	0	0	0	0	1	0	0	0	0.8335	0	0.1666	0	1	0	0	0	0.5	0.5	0	0	0.8086	0.06384	0.1277	0	1	0	0	0	1	0	0	0	1	0	0	0
2L	2359869	T	C			5	0	0	False	1	0	0	0	0	0	0	0	1	0	0	0	1	0	0	0	1	0	0	0	1	0	0	0	0.9443	0.05554	0	0	1	0	0	0	1	0	0	0	1	0	0	0
2L	2359870	A	G			9	0	0	False	1	0	0	0	0	0	0	0	1	0	0	0	1	0	0	0	1	0	0	0	1	0	0	0	0.9165	0.0833	0	0	1	0	0	0	0.9653	0.0345	0	0	1	0	0	0
2L	2359871	T	C			21	0	0	False	1	0	0	0	0	0	0	0	1	0	0	0	1	0	0	0	1	0	0	0	0.4375	0.5625	0	0	0.857	0.1428	0	0	1	0	0	0	1	0	0	0	1	0	0	0
2L	2359873	T	C			23	0	0	False	1	0	0	0	0	0	0	0	1	0	0	0	0.6665	0.3333	0	0	1	0	0	0	0.2856	0.7144	0	0	0.78	0.22	0	0	1	0	0	0	1	0	0	0	1	0	0	0
2L	2359881	T	C			25	0	0	False	1	0	0	0	0	0	0	0	1	0	0	0	1	0	0	0	1	0	0	0	0.2856	0.7144	0	0	0.722	0.2778	0	0	1	0	0	0	1	0	0	0	1	0	0	0
2L	2359882	A	C			3	0	0	False	0	0	0	0	0	0	0	0	1	0	0	0	1	0	0	0	1	0	0	0	1	0	0	0	0.9443	0.05554	0	0	1	0	0	0	1	0	0	0	1	0	0	0
2L	2359883	T	C			23	0	0	False	1	0	0	0	0	0	0	0	1	0	0	0	1	0	0	0	1	0	0	0	0.2856	0.7144	0	0	0.7593	0.2407	0	0	1	0	0	0	1	0	0	0	1	0	0	0
2L	2359885	T	C			20	0	0	False	1	0	0	0	1	0	0	0	1	0	0	0	1	0	0	0	1	0	0	0	0.2856	0.7144	0	0	0.8335	0.1666	0	0	1	0	0	0	1	0	0	0	1	0	0	0
2L	2359886	A	C			2	0	0	False	0	0	0	0	1	0	0	0	1	0	0	0	1	0	0	0	1	0	0	0	1	0	0	0	0.968	0.03226	0	0	1	0	0	0	1	0	0	0	1	0	0	0
2L	2359887	T	C			5	0	0	False	1	0	0	0	1	0	0	0	1	0	0	0	1	0	0	0	1	0	0	0	1	0	0	0	0.922	0.0781	0	0	1	0	0	0	1	0	0	0	1	0	0	0
2L	2359889	T	C			7	0	0	False	1	0	0	0	1	0	0	0	1	0	0	0	1	0	0	0	1	0	0	0	1	0	0	0	0.897	0.10297	0	0	1	0	0	0	1	0	0	0	1	0	0	0
2L	2359890	A	C			20	0	0	False	1	0	0	0	1	0	0	0	1	0	0	0	1	0	0	0	1	0	0	0	0.9	0.1	0	0	0.727	0.2727	0	0	1	0	0	0	1	0	0	0	1	0	0	0
2L	2359891	T	C			12	0	0	False	1	0	0	0	1	0	0	0	1	0	0	0	1	0	0	0	1	0	0	0	0.9	0.1	0	0	0.853	0.1471	0	0	1	0	0	0	1	0	0	0	1	0	0	0
2L	2359893	T	C			31	0	0	False	1	0	0	0	1	0	0	0	1	0	0	0	1	0	0	0	1	0	0	0	0.8184	0.1818	0	0	0.603	0.397	0	0	1	0	0	0	1	0	0	0	1	0	0	0
2L	2359894	A	G			5	0	0	False	1	0	0	0	1	0	0	0	1	0	0	0	1	0	0	0	1	0	0	0	1	0	0	0	1	0	0	0	0.972	0.02777	0	0	0.979	0.02083	0	0	1	0	0	0
2L	2359895	T	C			29	0	0	False	1	0	0	0	1	0	0	0	1	0	0	0	1	0	0	0	1	0	0	0	0.8184	0.1818	0	0	0.662	0.338	0	0	1	0	0	0	1	0	0	0	1	0	0	0
2L	2359896	A	G			4	0	0	False	1	0	0	0	1	0	0	0	1	0	0	0	1	0	0	0	1	0	0	0	1	0	0	0	1	0	0	0	0.9546	0.04544	0	0	0.99	0.00971	0	0	1	0	0	0
2L	2359897	T	A	C		1	27	0	False	1	0	0	0	1	0	0	0	1	0	0	0	1	0	0	0	1	0	0	0	0.8184	0	0.1818	0	0.6807	0	0.3193	0	1	0	0	0	0.995	0.00472	0	0	1	0	0	0
2L	2359898	A	G			11	0	0	False	1	0	0	0	1	0	0	0	1	0	0	0	1	0	0	0	1	0	0	0	1	0	0	0	1	0	0	0	0.8125	0.1875	0	0	0.991	0.0087	0	0	1	0	0	0
2L	2359899	T	A	C		1	26	0	False	1	0	0	0	1	0	0	0	1	0	0	0	1	0	0	0	1	0	0	0	0.8184	0	0.1818	0	0.718	0	0.282	0	1	0	0	0	0.996	0.00413	0	0	1	0	0	0
2L	2359900	A	G			12	0	0	False	1	0	0	0	1	0	0	0	1	0	0	0	1	0	0	0	1	0	0	0	1	0	0	0	1	0	0	0	0.769	0.2307	0	0	1	0	0	0	1	0	0	0
2L	2359901	T	C			26	0	0	False	1	0	0	0	0.875	0.125	0	0	1	0	0	0	1	0	0	0	1	0	0	0	0.8	0.2	0	0	0.744	0.256	0	0	1	0	0	0	1	0	0	0	1	0	0	0
2L	2359903	T	C			27	0	0	False	1	0	0	0	1	0	0	0	1	0	0	0	0.96	0.04	0	0	1	0	0	0	0.846	0.1538	0	0	0.7617	0.238	0	0	1	0	0	0	0.9966	0.003246	0	0	1	0	0	0
2L	2359904	A	G			2	0	0	False	1	0	0	0	1	0	0	0	0.9697	0.0303	0	0	1	0	0	0	1	0	0	0	1	0	0	0	1	0	0	0	1	0	0	0	1	0	0	0	1	0	0	0
2L	2359905	T	C			23	0	0	False	1	0	0	0	1	0	0	0	1	0	0	0	1	0	0	0	1	0	0	0	0.875	0.125	0	0	0.7856	0.2142	0	0	1	0	0	0	0.997	0.002857	0	0	1	0	0	0
2L	2359906	A	G			12	0	0	False	1	0	0	0	1	0	0	0	1	0	0	0	1	0	0	0	1	0	0	0	1	0	0	0	0.846	0.1538	0	0	1	0	0	0	1	0	0	0	1	0	0	0
2L	2359907	T	C			18	0	0	False	1	0	0	0	1	0	0	0	1	0	0	0	1	0	0	0	1	0	0	0	0.9443	0.05554	0	0	0.826	0.174	0	0	1	0	0	0	1	0	0	0	1	0	0	0
2L	2359908	A	G			1	0	0	False	1	0	0	0	1	0	0	0	1	0	0	0	1	0	0	0	1	0	0	0	1	0	0	0	0.989	0.01111	0	0	1	0	0	0	1	0	0	0	1	0	0	0
2L	2359911	T	C			34	0	0	False	1	0	0	0	1	0	0	0	0.9883	0.01163	0	0	1	0	0	0	1	0	0	0	0.74	0.26	0	0	0.8	0.2	0	0	1	0	0	0	1	0	0	0	1	0	0	0
2L	2359912	A	C			3	0	0	False	1	0	0	0	1	0	0	0	1	0	0	0	1	0	0	0	1	0	0	0	1	0	0	0	1	0	0	0	1	0	0	0	1	0	0	0	1	0	0	0
2L	2359914	A	C	G		2	4	0	False	1	0	0	0	1	0	0	0	1	0	0	0	1	0	0	0	1	0	0	0	1	0	0	0	1	0	0	0	1	0	0	0	0.994	0	0.006073	0	1	0	0	0
2L	2359918	A	G	T		1	3	0	False	1	0	0	0	1	0	0	0	1	0	0	0	1	0	0	0	1	0	0	0	1	0	0	0	1	0	0	0	1	0	0	0	0.998	0.001976	0	0	1	0	0	0
2L	2359920	A	G			13	0	0	False	0.9883	0.0119	0	0	1	0	0	0	1	0	0	0	1	0	0	0	1	0	0	0	0.971	0.02856	0	0	0.984	0.01613	0	0	1	0	0	0	0.9946	0.005535	0	0	0.891	0.1087	0	0
2L	2359921	T	A			5	0	0	False	1	0	0	0	1	0	0	0	1	0	0	0	1	0	0	0	1	0	0	0	1	0	0	0	0.985	0.01515	0	0	1	0	0	0	0.9966	0.00357	0	0	1	0	0	0
2L	2359922	A	T			3	0	0	False	0.99	0.01	0	0	1	0	0	0	0.993	0.006668	0	0	1	0	0	0	1	0	0	0	1	0	0	0	1	0	0	0	1	0	0	0	0.998	0.001792	0	0	1	0	0	0
2L	2359923	T	G			12	0	0	False	1	0	0	0	1	0	0	0	1	0	0	0	1	0	0	0	1	0	0	0	1	0	0	0	0.913	0.087	0	0	1	0	0	0	1	0	0	0	1	0	0	0
2L	2359924	A	G			33	0	0	False	1	0	0	0	1	0	0	0	0.988	0.012344	0	0	1	0	0	0	1	0	0	0	0.8726	0.1277	0	0	0.8716	0.1285	0	0	1	0	0	0	1	0	0	0	1	0	0	0
2L	2359925	T	C			3	0	0	False	1	0	0	0	1	0	0	0	1	0	0	0	1	0	0	0	1	0	0	0	0.99	0.01	0	0	0.986	0.014084	0	0	1	0	0	0	1	0	0	0	1	0	0	0
2L	2359931	G	T			46	0	0	False	0.972	0.02777	0	0	0.95	0.05	0	0	0.959	0.04117	0	0	0.979	0.02113	0	0	0.9814	0.01834	0	0	1	0	0	0	0.972	0.02777	0	0	0.9785	0.02127	0	0	0.9844	0.01569	0	0	1	0	0	0
2L	2359933	T	A			34	0	0	False	1	0	0	0	1	0	0	0	1	0	0	0	1	0	0	0	1	0	0	0	0.8945	0.1053	0	0	0.8696	0.1301	0	0	1	0	0	0	0.998	0.001713	0	0	1	0	0	0
2L	2359934	T	A			917	0	0	False	1	0	0	0	1	0	0	0	1	0	0	0	1	0	0	0	0.5	0.5	0	0	0.6143	0.386	0	0	0.7876	0.2123	0	0	0.2446	0.7554	0	0	0.1786	0.8213	0	0	0.2084	0.7915	0	0
2L	2359940	A	T			30	0	0	False	0.9727	0.02727	0	0	1	0	0	0	0.9727	0.02747	0	0	0.973	0.02702	0	0	0.9775	0.02232	0	0	0.991	0.00893	0	0	0.986	0.014084	0	0	0.9893	0.010635	0	0	0.993	0.0068	0	0	1	0	0	0
2L	2359943	T	G			1	0	0	False	1	0	0	0	1	0	0	0	1	0	0	0	1	0	0	0	1	0	0	0	1	0	0	0	1	0	0	0	1	0	0	0	1	0	0	0	0.979	0.02083	0	0
2L	2359954	T	C			3	0	0	False	1	0	0	0	1	0	0	0	1	0	0	0	1	0	0	0	1	0	0	0	1	0	0	0	0.9795	0.02026	0	0	1	0	0	0	1	0	0	0	1	0	0	0
2L	2359960	C	T			16	0	0	False	1	0	0	0	1	0	0	0	1	0	0	0	1	0	0	0	1	0	0	0	0.9673	0.03278	0	0	0.936	0.0641	0	0	1	0	0	0	0.9985	0.001689	0	0	1	0	0	0
2L	2359962	T	A			5	0	0	False	1	0	0	0	1	0	0	0	0.9946	0.005436	0	0	1	0	0	0	1	0	0	0	0.992	0.00769	0	0	0.983	0.01686	0	0	1	0	0	0	1	0	0	0	1	0	0	0
2L	2359964	T	A			88	0	0	False	1	0	0	0	1	0	0	0	1	0	0	0	1	0	0	0	1	0	0	0	0.777	0.223	0	0	0.6685	0.3315	0	0	1	0	0	0	1	0	0	0	1	0	0	0
2L	2359965	T	A			15	0	0	False	1	0	0	0	1	0	0	0	1	0	0	0	1	0	0	0	1	0	0	0	1	0	0	0	1	0	0	0	1	0	0	0	1	0	0	0	1	0	0	0
2L	2359966	A	T			85	0	0	False	1	0	0	0	1	0	0	0	1	0	0	0	1	0	0	0	1	0	0	0	1	0	0	0	1	0	0	0	1	0	0	0	0.857	0.1431	0	0	1	0	0	0
2L	2359967	T	C			3	0	0	False	1	0	0	0	1	0	0	0	1	0	0	0	1	0	0	0	1	0	0	0	1	0	0	0	0.9834	0.01648	0	0	1	0	0	0	1	0	0	0	1	0	0	0
2L	2359968	A	G			1	0	0	False	1	0	0	0	1	0	0	0	0.9946	0.005436	0	0	1	0	0	0	1	0	0	0	1	0	0	0	1	0	0	0	1	0	0	0	1	0	0	0	1	0	0	0
2L	2359969	T	A			5	0	0	False	1	0	0	0	1	0	0	0	1	0	0	0	1	0	0	0	1	0	0	0	1	0	0	0	0.9834	0.01648	0	0	1	0	0	0	0.9966	0.003366	0	0	1	0	0	0
2L	2359972	G	A			17	0	0	False	0.964	0.03638	0	0	1	0	0	0	1	0	0	0	0.94	0.06	0	0	1	0	0	0	0.992	0.00769	0	0	0.9946	0.005493	0	0	1	0	0	0	0.9966	0.003366	0	0	1	0	0	0
2L	2359975	C	T			31	0	0	False	0.9546	0.04544	0	0	1	0	0	0	0.984	0.01631	0	0	0.92	0.08	0	0	0.9956	0.004463	0	0	0.992	0.00769	0	0	0.989	0.01099	0	0	0.9897	0.010414	0	0	0.995	0.00505	0	0	1	0	0	0
2L	2359978	A	G			12	0	0	False	0.9727	0.02727	0	0	1	0	0	0	1	0	0	0	0.94	0.06	0	0	1	0	0	0	1	0	0	0	1	0	0	0	1	0	0	0	1	0	0	0	1	0	0	0
2L	2359979	T	C			2	0	0	False	1	0	0	0	1	0	0	0	1	0	0	0	1	0	0	0	1	0	0	0	1	0	0	0	1	0	0	0	1	0	0	0	0.9985	0.001683	0	0	1	0	0	0
2L	2359981	A	T			12	0	0	False	0.9727	0.02727	0	0	1	0	0	0	1	0	0	0	0.94	0.06	0	0	1	0	0	0	1	0	0	0	1	0	0	0	1	0	0	0	1	0	0	0	1	0	0	0
2L	2359982	T	C			3	0	0	False	1	0	0	0	1	0	0	0	1	0	0	0	1	0	0	0	0.987	0.01339	0	0	1	0	0	0	1	0	0	0	1	0	0	0	1	0	0	0	1	0	0	0
2L	2359983	A	G			17	0	0	False	1	0	0	0	1	0	0	0	1	0	0	0	1	0	0	0	1	0	0	0	1	0	0	0	1	0	0	0	1	0	0	0	1	0	0	0	1	0	0	0
2L	2359991	T	A			13	0	0	False	0.964	0.03638	0	0	1	0	0	0	1	0	0	0	0.94	0.06	0	0	1	0	0	0	1	0	0	0	1	0	0	0	1	0	0	0	1	0	0	0	1	0	0	0
2L	2360001	G	T			3	0	0	False	1	0	0	0	1	0	0	0	1	0	0	0	1	0	0	0	1	0	0	0	0.9844	0.01538	0	0	0.9946	0.005493	0	0	1	0	0	0	1	0	0	0	1	0	0	0
2L	2360004	G	A			6	0	0	False	1	0	0	0	1	0	0	0	1	0	0	0	1	0	0	0	0.991	0.00893	0	0	0.992	0.00769	0	0	1	0	0	0	1	0	0	0	0.995	0.00505	0	0	1	0	0	0
2L	2360012	G	C			1	0	0	False	1	0	0	0	1	0	0	0	1	0	0	0	1	0	0	0	1	0	0	0	1	0	0	0	1	0	0	0	1	0	0	0	1	0	0	0	1	0	0	0
2L	2360013	G	C			2	0	0	False	1	0	0	0	1	0	0	0	1	0	0	0	1	0	0	0	1	0	0	0	1	0	0	0	0.9946	0.005493	0	0	1	0	0	0	1	0	0	0	1	0	0	0
2L	2360014	T	C			1	0	0	False	1	0	0	0	1	0	0	0	1	0	0	0	1	0	0	0	1	0	0	0	1	0	0	0	1	0	0	0	1	0	0	0	1	0	0	0	1	0	0	0
2L	2360046	T	G			358	0	0	False	1	0	0	0	1	0	0	0	1	0	0	0	1	0	0	0	1	0	0	0	0.9844	0.01538	0	0	0.9727	0.02747	0	0	1	0	0	0	0.4883	0.5117	0	0	1	0	0	0
2L	2360049	T	A	G		107	3	0	False	1	0	0	0	1	0	0	0	1	0	0	0	1	0	0	0	1	0	0	0	0.7383	0.2615	0	0	0.5825	0.4011	0.01648	0	1	0	0	0	1	0	0	0	1	0	0	0
2L	2360052	G	T			12	0	0	False	1	0	0	0	1	0	0	0	1	0	0	0	1	0	0	0	1	0	0	0	1	0	0	0	0.9946	0.005493	0	0	1	0	0	0	0.9834	0.01683	0	0	1	0	0	0
2L	2360062	G	A			1	0	0	False	1	0	0	0	1	0	0	0	1	0	0	0	1	0	0	0	1	0	0	0	1	0	0	0	1	0	0	0	1	0	0	0	0.9985	0.001683	0	0	1	0	0	0
2L	2360064	G	T			2	0	0	False	1	0	0	0	1	0	0	0	0.9946	0.005436	0	0	1	0	0	0	1	0	0	0	1	0	0	0	1	0	0	0	1	0	0	0	0.9985	0.001683	0	0	1	0	0	0
2L	2360068	G	T			8	0	0	False	1	0	0	0	1	0	0	0	1	0	0	0	1	0	0	0	1	0	0	0	0.969	0.03076	0	0	0.978	0.02197	0	0	1	0	0	0	1	0	0	0	1	0	0	0
2L	2360070	G	T			1	0	0	True	1	0	0	0	1	0	0	0	1	0	0	0	1	0	0	0	1	0	0	0	1	0	0	0	1	0	0	0	1	0	0	0	1	0	0	0	1	0	0	0
2L	2360071	A	G			16	0	0	True	1	0	0	0	1	0	0	0	1	0	0	0	1	0	0	0	1	0	0	0	0.9844	0.01538	0	0	0.9946	0.005493	0	0	1	0	0	0	0.993	0.006733	0	0	0.8335	0.1666	0	0
2L	2360078	T	A			1	0	0	False	1	0	0	0	1	0	0	0	1	0	0	0	1	0	0	0	1	0	0	0	1	0	0	0	0.9946	0.005493	0	0	1	0	0	0	1	0	0	0	1	0	0	0
2L	2360082	T	A			1	0	0	False	1	0	0	0	1	0	0	0	1	0	0	0	1	0	0	0	1	0	0	0	1	0	0	0	1	0	0	0	1	0	0	0	1	0	0	0	1	0	0	0
2L	2360084	C	A	T		12	29	0	True	1	0	0	0	1	0	0	0	0.9946	0	0.005436	0	1	0	0	0	0.9956	0	0.004463	0	1	0	0	0	0.9946	0.005493	0	0	1	0	0	0	0.9375	0.01683	0.04544	0	1	0	0	0
2L	2360087	C	T			1	0	0	True	1	0	0	0	1	0	0	0	1	0	0	0	1	0	0	0	1	0	0	0	0.992	0.00769	0	0	1	0	0	0	1	0	0	0	1	0	0	0	1	0	0	0
2L	2360089	G	T			2	0	0	True	1	0	0	0	1	0	0	0	1	0	0	0	1	0	0	0	1	0	0	0	1	0	0	0	1	0	0	0	1	0	0	0	0.9966	0.003366	0	0	1	0	0	0
2L	2360106	G	A			1	0	0	True	1	0	0	0	1	0	0	0	0.9946	0.005436	0	0	1	0	0	0	1	0	0	0	1	0	0	0	1	0	0	0	1	0	0	0	1	0	0	0	1	0	0	0
2L	2360109	T	A			1	0	0	True	1	0	0	0	1	0	0	0	1	0	0	0	1	0	0	0	1	0	0	0	1	0	0	0	0.9946	0.005493	0	0	1	0	0	0	1	0	0	0	1	0	0	0
2L	2360111	C	G			7	0	0	True	1	0	0	0	1	0	0	0	1	0	0	0	1	0	0	0	1	0	0	0	0.9463	0.05383	0	0	1	0	0	0	1	0	0	0	1	0	0	0	1	0	0	0
2L	2360118	A	T			74	0	0	True	0.827	0.1727	0	0	1	0	0	0	1	0	0	0	0.933	0.06665	0	0	1	0	0	0	0.969	0.03076	0	0	0.901	0.0989	0	0	0.8125	0.1875	0	0	1	0	0	0	1	0	0	0
2L	2360119	T	C			1	0	0	True	1	0	0	0	1	0	0	0	1	0	0	0	1	0	0	0	1	0	0	0	1	0	0	0	0.9946	0.005493	0	0	1	0	0	0	1	0	0	0	1	0	0	0
2L	2360128	T	C			2	0	0	True	1	0	0	0	1	0	0	0	1	0	0	0	1	0	0	0	1	0	0	0	1	0	0	0	1	0	0	0	1	0	0	0	0.9966	0.003366	0	0	1	0	0	0
2L	2360133	C	T			2210	0	0	True	0.009094	0.9907	0	0	0	1	0	0	0	1	0	0	0.06665	0.933	0	0	0	1	0	0	0.1307	0.869	0	0	0.1703	0.8296	0	0	0	1	0	0	0	1	0	0	0	1	0	0
2L	2360150	A	T			1	0	0	True	1	0	0	0	1	0	0	0	1	0	0	0	1	0	0	0	1	0	0	0	1	0	0	0	0.9946	0.005493	0	0	1	0	0	0	1	0	0	0	1	0	0	0
2L	2360151	T	A			1	0	0	True	1	0	0	0	1	0	0	0	1	0	0	0	1	0	0	0	1	0	0	0	1	0	0	0	1	0	0	0	1	0	0	0	0.9985	0.001683	0	0	1	0	0	0
2L	2360159	T	A			1	0	0	True	1	0	0	0	1	0	0	0	1	0	0	0	1	0	0	0	1	0	0	0	1	0	0	0	0.9946	0.005493	0	0	1	0	0	0	1	0	0	0	1	0	0	0
2L	2360162	C	A			2	0	0	True	1	0	0	0	1	0	0	0	1	0	0	0	1	0	0	0	1	0	0	0	1	0	0	0	1	0	0	0	1	0	0	0	1	0	0	0	0.9585	0.04166	0	0
2L	2360169	A	T			1	0	0	True	1	0	0	0	1	0	0	0	1	0	0	0	1	0	0	0	1	0	0	0	1	0	0	0	1	0	0	0	1	0	0	0	0.9985	0.001683	0	0	1	0	0	0
2L	2360173	T	A			74	0	0	True	1	0	0	0	1	0	0	0	1	0	0	0	1	0	0	0	1	0	0	0	0.777	0.223	0	0	0.753	0.2472	0	0	1	0	0	0	1	0	0	0	1	0	0	0
2L	2360177	T	C			4	0	0	True	1	0	0	0	1	0	0	0	1	0	0	0	1	0	0	0	1	0	0	0	1	0	0	0	1	0	0	0	1	0	0	0	0.993	0.006733	0	0	1	0	0	0
2L	2360182	C	A			1	0	0	True	1	0	0	0	1	0	0	0	1	0	0	0	1	0	0	0	1	0	0	0	1	0	0	0	0.9946	0.005493	0	0	1	0	0	0	1	0	0	0	1	0	0	0
2L	2360186	A	C			1	0	0	True	1	0	0	0	1	0	0	0	1	0	0	0	1	0	0	0	1	0	0	0	1	0	0	0	1	0	0	0	1	0	0	0	0.9985	0.001683	0	0	1	0	0	0
2L	2360187	A	C			1	0	0	True	1	0	0	0	1	0	0	0	1	0	0	0	1	0	0	0	1	0	0	0	1	0	0	0	1	0	0	0	1	0	0	0	0.9985	0.001683	0	0	1	0	0	0
2L	2360189	T	C			1	0	0	True	1	0	0	0	1	0	0	0	0.9946	0.005436	0	0	1	0	0	0	1	0	0	0	1	0	0	0	1	0	0	0	1	0	0	0	1	0	0	0	1	0	0	0
2L	2360191	G	C			21	0	0	True	0.9907	0.009094	0	0	1	0	0	0	1	0	0	0	0.953	0.04666	0	0	1	0	0	0	1	0	0	0	1	0	0	0	1	0	0	0	1	0	0	0	1	0	0	0
2L	2360193	C	T			2	0	0	True	1	0	0	0	1	0	0	0	1	0	0	0	1	0	0	0	1	0	0	0	1	0	0	0	1	0	0	0	1	0	0	0	0.9985	0.001683	0	0	1	0	0	0
2L	2360194	G	A			1	0	0	True	1	0	0	0	1	0	0	0	1	0	0	0	1	0	0	0	1	0	0	0	1	0	0	0	1	0	0	0	1	0	0	0	0.9985	0.001683	0	0	1	0	0	0
2L	2360195	A	G			14	0	0	True	1	0	0	0	1	0	0	0	1	0	0	0	1	0	0	0	1	0	0	0	1	0	0	0	1	0	0	0	1	0	0	0	1	0	0	0	1	0	0	0
2L	2360198	A	G			1	0	0	True	1	0	0	0	1	0	0	0	1	0	0	0	1	0	0	0	1	0	0	0	1	0	0	0	0.9946	0.005493	0	0	1	0	0	0	1	0	0	0	1	0	0	0
2L	2360204	T	C			3	0	0	True	1	0	0	0	1	0	0	0	1	0	0	0	1	0	0	0	1	0	0	0	1	0	0	0	1	0	0	0	1	0	0	0	1	0	0	0	0.9375	0.0625	0	0
2L	2360209	T	C			1	0	0	True	1	0	0	0	1	0	0	0	1	0	0	0	1	0	0	0	1	0	0	0	1	0	0	0	0.9946	0.005493	0	0	1	0	0	0	1	0	0	0	1	0	0	0
2L	2360217	A	T			1	0	0	True	1	0	0	0	1	0	0	0	1	0	0	0	1	0	0	0	1	0	0	0	1	0	0	0	1	0	0	0	1	0	0	0	1	0	0	0	1	0	0	0
2L	2360225	G	A			1	0	0	True	1	0	0	0	1	0	0	0	0.9946	0.005436	0	0	1	0	0	0	1	0	0	0	1	0	0	0	1	0	0	0	1	0	0	0	1	0	0	0	1	0	0	0
2L	2360230	T	C			1	0	0	True	1	0	0	0	1	0	0	0	1	0	0	0	1	0	0	0	1	0	0	0	1	0	0	0	1	0	0	0	1	0	0	0	1	0	0	0	1	0	0	0
2L	2360232	T	C			1	0	0	True	1	0	0	0	1	0	0	0	1	0	0	0	1	0	0	0	1	0	0	0	1	0	0	0	1	0	0	0	1	0	0	0	1	0	0	0	1	0	0	0
2L	2360242	C	G			1	0	0	True	1	0	0	0	0.9585	0.04166	0	0	1	0	0	0	1	0	0	0	1	0	0	0	1	0	0	0	1	0	0	0	1	0	0	0	1	0	0	0	1	0	0	0
2L	2360255	C	G			81	0	0	True	1	0	0	0	1	0	0	0	1	0	0	0	1	0	0	0	1	0	0	0	1	0	0	0	1	0	0	0	1	0	0	0	0.864	0.1364	0	0	1	0	0	0
2L	2360259	T	C			8	0	0	True	1	0	0	0	1	0	0	0	1	0	0	0	1	0	0	0	1	0	0	0	1	0	0	0	1	0	0	0	1	0	0	0	1	0	0	0	0.8335	0.1666	0	0
2L	2360265	A	T			1	0	0	True	1	0	0	0	1	0	0	0	1	0	0	0	1	0	0	0	1	0	0	0	1	0	0	0	1	0	0	0	1	0	0	0	0.9985	0.001683	0	0	1	0	0	0
2L	2360287	T	C			1	0	0	True	1	0	0	0	1	0	0	0	1	0	0	0	1	0	0	0	1	0	0	0	1	0	0	0	1	0	0	0	1	0	0	0	1	0	0	0	1	0	0	0
2L	2360301	A	T			2	0	0	True	1	0	0	0	1	0	0	0	1	0	0	0	1	0	0	0	1	0	0	0	1	0	0	0	0.989	0.01099	0	0	1	0	0	0	1	0	0	0	1	0	0	0
2L	2360303	C	G			111	0	0	True	1	0	0	0	1	0	0	0	0.9946	0.005436	0	0	1	0	0	0	1	0	0	0	0.7383	0.2615	0	0	0.5825	0.4175	0	0	1	0	0	0	1	0	0	0	1	0	0	0
2L	2360304	G	A			2	0	0	True	1	0	0	0	1	0	0	0	1	0	0	0	1	0	0	0	1	0	0	0	1	0	0	0	1	0	0	0	1	0	0	0	0.9966	0.003366	0	0	1	0	0	0
2L	2360309	G	T			1	0	0	True	1	0	0	0	1	0	0	0	1	0	0	0	1	0	0	0	1	0	0	0	1	0	0	0	1	0	0	0	1	0	0	0	1	0	0	0	1	0	0	0
2L	2360328	A	G			2	0	0	True	1	0	0	0	1	0	0	0	1	0	0	0	1	0	0	0	1	0	0	0	1	0	0	0	1	0	0	0	1	0	0	0	1	0	0	0	1	0	0	0
2L	2360331	A	C			12	0	0	False	0.891	0.1091	0	0	1	0	0	0	1	0	0	0	1	0	0	0	1	0	0	0	1	0	0	0	1	0	0	0	1	0	0	0	1	0	0	0	1	0	0	0
2L	2360333	A	G			12	0	0	False	0.891	0.1091	0	0	1	0	0	0	1	0	0	0	1	0	0	0	1	0	0	0	1	0	0	0	1	0	0	0	1	0	0	0	1	0	0	0	1	0	0	0
2L	2360339	C	T			2	0	0	True	1	0	0	0	1	0	0	0	1	0	0	0	1	0	0	0	1	0	0	0	1	0	0	0	1	0	0	0	1	0	0	0	1	0	0	0	0.9585	0.04166	0	0
2L	2360341	T	G			8	0	0	False	0.9272	0.07275	0	0	1	0	0	0	1	0	0	0	1	0	0	0	1	0	0	0	1	0	0	0	1	0	0	0	1	0	0	0	1	0	0	0	1	0	0	0
2L	2360343	T	A			9	0	0	False	0.9272	0.07275	0	0	1	0	0	0	1	0	0	0	1	0	0	0	1	0	0	0	0.992	0.00769	0	0	1	0	0	0	1	0	0	0	1	0	0	0	1	0	0	0
2L	2360345	A	C			1	0	0	True	1	0	0	0	1	0	0	0	1	0	0	0	1	0	0	0	1	0	0	0	0.992	0.00769	0	0	1	0	0	0	1	0	0	0	1	0	0	0	1	0	0	0
2L	2360354	C	T			1	0	0	True	1	0	0	0	1	0	0	0	0.9946	0.005436	0	0	1	0	0	0	1	0	0	0	1	0	0	0	1	0	0	0	1	0	0	0	1	0	0	0	1	0	0	0
2L	2360355	C	A			1	0	0	True	1	0	0	0	1	0	0	0	1	0	0	0	1	0	0	0	1	0	0	0	1	0	0	0	0.9946	0.005493	0	0	1	0	0	0	1	0	0	0	1	0	0	0
2L	2360372	T	G			2	0	0	False	0.982	0.01819	0	0	1	0	0	0	1	0	0	0	1	0	0	0	1	0	0	0	1	0	0	0	1	0	0	0	1	0	0	0	1	0	0	0	1	0	0	0
2L	2360373	T	G			12	0	0	True	0.9727	0.02727	0	0	1	0	0	0	1	0	0	0	0.993	0.006668	0	0	1	0	0	0	0.969	0.03076	0	0	0.9834	0.01648	0	0	1	0	0	0	1	0	0	0	1	0	0	0
2L	2360378	A	G			5	0	0	True	1	0	0	0	1	0	0	0	1	0	0	0	1	0	0	0	1	0	0	0	1	0	0	0	1	0	0	0	1	0	0	0	1	0	0	0	0.9165	0.0833	0	0
2L	2360395	G	A			1	0	0	True	1	0	0	0	1	0	0	0	1	0	0	0	1	0	0	0	1	0	0	0	0.992	0.00769	0	0	1	0	0	0	1	0	0	0	1	0	0	0	1	0	0	0
2L	2360408	G	T			2	0	0	True	1	0	0	0	1	0	0	0	1	0	0	0	1	0	0	0	1	0	0	0	0.9844	0.01538	0	0	1	0	0	0	1	0	0	0	1	0	0	0	1	0	0	0
2L	2360410	C	T			2	0	0	True	1	0	0	0	1	0	0	0	1	0	0	0	1	0	0	0	1	0	0	0	1	0	0	0	1	0	0	0	1	0	0	0	0.9966	0.003366	0	0	1	0	0	0
2L	2360431	C	T			2	0	0	True	1	0	0	0	1	0	0	0	1	0	0	0	1	0	0	0	1	0	0	0	1	0	0	0	0.989	0.01099	0	0	1	0	0	0	1	0	0	0	1	0	0	0
2L	2360445	T	C			1	0	0	True	1	0	0	0	1	0	0	0	1	0	0	0	1	0	0	0	1	0	0	0	1	0	0	0	1	0	0	0	1	0	0	0	0.9985	0.001683	0	0	1	0	0	0
2L	2360493	C	T			1	0	0	True	1	0	0	0	1	0	0	0	1	0	0	0	1	0	0	0	1	0	0	0	1	0	0	0	0.9946	0.005493	0	0	1	0	0	0	1	0	0	0	1	0	0	0
2L	2360508	A	G			2211	0	0	True	0.009094	0.9907	0	0	0	1	0	0	0	1	0	0	0.06665	0.933	0	0	0	1	0	0	0.1307	0.869	0	0	0.1703	0.8296	0	0	0	1	0	0	0	1	0	0	0	1	0	0
2L	2360537	A	T			3	0	0	True	1	0	0	0	1	0	0	0	1	0	0	0	1	0	0	0	1	0	0	0	1	0	0	0	1	0	0	0	1	0	0	0	0.9985	0.001683	0	0	1	0	0	0
2L	2360542	T	G			1	0	0	True	1	0	0	0	1	0	0	0	1	0	0	0	1	0	0	0	1	0	0	0	1	0	0	0	1	0	0	0	1	0	0	0	0.9985	0.001683	0	0	1	0	0	0
2L	2360547	G	C			5	0	0	True	1	0	0	0	1	0	0	0	1	0	0	0	0.993	0.006668	0	0	1	0	0	0	1	0	0	0	1	0	0	0	1	0	0	0	1	0	0	0	1	0	0	0
2L	2360553	C	T			1	0	0	True	1	0	0	0	1	0	0	0	1	0	0	0	1	0	0	0	1	0	0	0	1	0	0	0	0.9946	0.005493	0	0	1	0	0	0	1	0	0	0	1	0	0	0
2L	2360558	A	C			1	0	0	True	1	0	0	0	1	0	0	0	1	0	0	0	1	0	0	0	1	0	0	0	1	0	0	0	1	0	0	0	1	0	0	0	0.9985	0.001683	0	0	1	0	0	0
2L	2360582	C	A			15	0	0	True	1	0	0	0	1	0	0	0	1	0	0	0	1	0	0	0	1	0	0	0	0.9844	0.01538	0	0	0.9946	0.005493	0	0	1	0	0	0	0.993	0.006733	0	0	0.8335	0.1666	0	0
2L	2360595	A	G			110	0	0	True	1	0	0	0	1	0	0	0	1	0	0	0	1	0	0	0	1	0	0	0	0.7383	0.2615	0	0	0.5825	0.4175	0	0	1	0	0	0	1	0	0	0	1	0	0	0
2L	2360605	A	T			110	0	0	True	1	0	0	0	1	0	0	0	1	0	0	0	1	0	0	0	1	0	0	0	0.7383	0.2615	0	0	0.5825	0.4175	0	0	1	0	0	0	1	0	0	0	1	0	0	0
2L	2360620	T	C			11	0	0	True	1	0	0	0	1	0	0	0	1	0	0	0	1	0	0	0	1	0	0	0	0.9307	0.0692	0	0	0.989	0.01099	0	0	1	0	0	0	1	0	0	0	1	0	0	0
2L	2360633	C	A			3	0	0	True	1	0	0	0	1	0	0	0	1	0	0	0	1	0	0	0	1	0	0	0	0.9844	0.01538	0	0	0.9946	0.005493	0	0	1	0	0	0	1	0	0	0	1	0	0	0
2L	2360644	G	T			12	0	0	True	1	0	0	0	1	0	0	0	1	0	0	0	0.993	0.006668	0	0	1	0	0	0	0.9844	0.01538	0	0	0.9946	0.005493	0	0	1	0	0	0	1	0	0	0	0.9165	0.0833	0	0
2L	2360682	T	C			40	0	0	True	1	0	0	0	1	0	0	0	1	0	0	0	1	0	0	0	1	0	0	0	0.877	0.12305	0	0	0.868	0.1318	0	0	1	0	0	0	1	0	0	0	1	0	0	0
2L	2360688	A	C			1	0	0	True	1	0	0	0	1	0	0	0	1	0	0	0	1	0	0	0	1	0	0	0	1	0	0	0	0.9946	0.005493	0	0	1	0	0	0	1	0	0	0	1	0	0	0
2L	2360695	A	G			2	0	0	True	1	0	0	0	1	0	0	0	1	0	0	0	1	0	0	0	1	0	0	0	1	0	0	0	1	0	0	0	1	0	0	0	0.9985	0.001683	0	0	1	0	0	0
2L	2360707	T	C			2	0	0	True	1	0	0	0	1	0	0	0	1	0	0	0	1	0	0	0	1	0	0	0	1	0	0	0	0.989	0.01099	0	0	1	0	0	0	1	0	0	0	1	0	0	0
2L	2360719	A	C			3	0	0	True	1	0	0	0	1	0	0	0	1	0	0	0	1	0	0	0	1	0	0	0	1	0	0	0	0.9834	0.01648	0	0	1	0	0	0	1	0	0	0	1	0	0	0
2L	2360737	A	T			2	0	0	True	1	0	0	0	1	0	0	0	1	0	0	0	1	0	0	0	1	0	0	0	1	0	0	0	1	0	0	0	1	0	0	0	1	0	0	0	1	0	0	0
2L	2360741	C	T			26	0	0	True	1	0	0	0	1	0	0	0	1	0	0	0	0.987	0.013336	0	0	1	0	0	0	1	0	0	0	0.989	0.01099	0	0	1	0	0	0	1	0	0	0	1	0	0	0
2L	2360748	A	G			3	0	0	True	1	0	0	0	1	0	0	0	1	0	0	0	1	0	0	0	1	0	0	0	1	0	0	0	1	0	0	0	1	0	0	0	0.995	0.00505	0	0	1	0	0	0
2L	2360753	A	T			2	0	0	True	1	0	0	0	1	0	0	0	1	0	0	0	1	0	0	0	1	0	0	0	1	0	0	0	0.989	0.01099	0	0	1	0	0	0	1	0	0	0	1	0	0	0
2L	2360754	A	G			5	0	0	True	1	0	0	0	1	0	0	0	1	0	0	0	1	0	0	0	1	0	0	0	1	0	0	0	1	0	0	0	0.9478	0.0521	0	0	1	0	0	0	1	0	0	0
2L	2360772	T	A			1	0	0	True	1	0	0	0	1	0	0	0	1	0	0	0	1	0	0	0	1	0	0	0	1	0	0	0	1	0	0	0	1	0	0	0	0.9985	0.001683	0	0	1	0	0	0
2L	2360797	G	A			4	0	0	True	1	0	0	0	1	0	0	0	1	0	0	0	0.993	0.006668	0	0	1	0	0	0	1	0	0	0	0.9946	0.005493	0	0	1	0	0	0	1	0	0	0	1	0	0	0
2L	2360814	A	G			14	0	0	True	1	0	0	0	1	0	0	0	1	0	0	0	1	0	0	0	1	0	0	0	1	0	0	0	1	0	0	0	1	0	0	0	1	0	0	0	1	0	0	0
2L	2360821	A	C			5	0	0	True	1	0	0	0	1	0	0	0	1	0	0	0	1	0	0	0	1	0	0	0	1	0	0	0	1	0	0	0	1	0	0	0	0.9917	0.008415	0	0	1	0	0	0
2L	2360822	A	T			6	0	0	True	1	0	0	0	1	0	0	0	1	0	0	0	1	0	0	0	1	0	0	0	0.992	0.00769	0	0	0.9727	0.02747	0	0	1	0	0	0	1	0	0	0	1	0	0	0
2L	2360831	G	A			1	0	0	True	1	0	0	0	1	0	0	0	1	0	0	0	1	0	0	0	0.9956	0.004463	0	0	1	0	0	0	1	0	0	0	1	0	0	0	1	0	0	0	1	0	0	0
2L	2360837	C	A	T		2	71	0	True	0.827	0	0.1727	0	1	0	0	0	1	0	0	0	0.933	0.006668	0.06	0	1	0	0	0	0.969	0	0.03076	0	0.901	0.005493	0.0934	0	0.8125	0	0.1875	0	1	0	0	0	1	0	0	0
2L	2360842	T	C			3	0	0	True	1	0	0	0	1	0	0	0	1	0	0	0	1	0	0	0	1	0	0	0	1	0	0	0	0.9834	0.01648	0	0	1	0	0	0	1	0	0	0	1	0	0	0
2L	2360854	A	T			2	0	0	False	1	0	0	0	1	0	0	0	1	0	0	0	1	0	0	0	1	0	0	0	1	0	0	0	0.989	0.01099	0	0	1	0	0	0	1	0	0	0	1	0	0	0
2L	2360863	T	A			12	0	0	True	1	0	0	0	1	0	0	0	1	0	0	0	1	0	0	0	1	0	0	0	1	0	0	0	0.934	0.0659	0	0	1	0	0	0	1	0	0	0	1	0	0	0
2L	2360873	G	A	T		1	1	0	True	1	0	0	0	1	0	0	0	1	0	0	0	1	0	0	0	1	0	0	0	1	0	0	0	1	0	0	0	1	0	0	0	0.9985	0	0.001683	0	1	0	0	0
2L	2360876	C	A			108	0	0	False	1	0	0	0	1	0	0	0	1	0	0	0	1	0	0	0	1	0	0	0	0.7383	0.2615	0	0	0.5933	0.4065	0	0	1	0	0	0	1	0	0	0	1	0	0	0
2L	2360885	T	A			110	0	0	False	1	0	0	0	1	0	0	0	1	0	0	0	1	0	0	0	1	0	0	0	0.7383	0.2615	0	0	0.5825	0.4175	0	0	1	0	0	0	1	0	0	0	1	0	0	0
2L	2360887	T	C			1	0	0	True	1	0	0	0	1	0	0	0	1	0	0	0	1	0	0	0	1	0	0	0	1	0	0	0	0.9946	0.005493	0	0	1	0	0	0	1	0	0	0	1	0	0	0
2L	2360897	T	G			1	0	0	True	1	0	0	0	1	0	0	0	1	0	0	0	1	0	0	0	1	0	0	0	0.992	0.00769	0	0	1	0	0	0	1	0	0	0	1	0	0	0	1	0	0	0
2L	2360898	G	C			1	0	0	True	1	0	0	0	1	0	0	0	0.9946	0.005436	0	0	1	0	0	0	1	0	0	0	1	0	0	0	1	0	0	0	1	0	0	0	1	0	0	0	1	0	0	0
2L	2360915	T	A			204	0	0	False	1	0	0	0	1	0	0	0	1	0	0	0	0.993	0.006668	0	0	0.4731	0.527	0	0	0.8076	0.1923	0	0	0.912	0.0879	0	0	0.9478	0.0521	0	0	0.9497	0.0505	0	0	0.9165	0.0833	0	0
2L	2360926	A	T			110	0	0	False	1	0	0	0	1	0	0	0	1	0	0	0	1	0	0	0	1	0	0	0	0.7383	0.2615	0	0	0.5825	0.4175	0	0	1	0	0	0	1	0	0	0	1	0	0	0
2L	2360932	G	A			2	0	0	True	1	0	0	0	1	0	0	0	1	0	0	0	1	0	0	0	1	0	0	0	1	0	0	0	1	0	0	0	1	0	0	0	1	0	0	0	0.9585	0.04166	0	0
2L	2360940	T	C			1	0	0	True	1	0	0	0	1	0	0	0	1	0	0	0	1	0	0	0	1	0	0	0	1	0	0	0	0.9946	0.005493	0	0	1	0	0	0	1	0	0	0	1	0	0	0
2L	2360952	C	G			20	0	0	True	1	0	0	0	1	0	0	0	1	0	0	0	1	0	0	0	1	0	0	0	0.9	0.1	0	0	0.9946	0.005493	0	0	1	0	0	0	0.993	0.006733	0	0	1	0	0	0
2L	2360982	T	A			110	0	0	False	1	0	0	0	1	0	0	0	1	0	0	0	1	0	0	0	1	0	0	0	0.7383	0.2615	0	0	0.5825	0.4175	0	0	1	0	0	0	1	0	0	0	1	0	0	0
2L	2360983	A	T			110	0	0	False	1	0	0	0	1	0	0	0	1	0	0	0	1	0	0	0	1	0	0	0	0.7383	0.2615	0	0	0.5825	0.4175	0	0	1	0	0	0	1	0	0	0	1	0	0	0
2L	2360990	G	C			110	0	0	False	1	0	0	0	1	0	0	0	1	0	0	0	1	0	0	0	1	0	0	0	0.7383	0.2615	0	0	0.5825	0.4175	0	0	1	0	0	0	1	0	0	0	1	0	0	0
2L	2360995	T	A			10	0	0	True	1	0	0	0	1	0	0	0	1	0	0	0	1	0	0	0	1	0	0	0	0.992	0.00769	0	0	0.9834	0.01648	0	0	1	0	0	0	0.9897	0.0101	0	0	1	0	0	0
2L	2361004	C	G			1	0	0	True	1	0	0	0	1	0	0	0	1	0	0	0	1	0	0	0	1	0	0	0	1	0	0	0	1	0	0	0	1	0	0	0	1	0	0	0	1	0	0	0
2L	2361040	A	G			2211	0	0	True	0.009094	0.9907	0	0	0	1	0	0	0	1	0	0	0.06665	0.933	0	0	0	1	0	0	0.1307	0.869	0	0	0.1703	0.8296	0	0	0	1	0	0	0	1	0	0	0	1	0	0
2L	2361041	T	A			2102	0	0	True	0.1818	0.8184	0	0	0	1	0	0	0	1	0	0	0.1466	0.8535	0	0	0	1	0	0	0.1769	0.823	0	0	0.2856	0.7144	0	0	0.1875	0.8125	0	0	0	1	0	0	0.0833	0.9165	0	0
2L	2361116	A	C			1	0	0	True	1	0	0	0	1	0	0	0	1	0	0	0	1	0	0	0	1	0	0	0	1	0	0	0	1	0	0	0	1	0	0	0	1	0	0	0	1	0	0	0
2L	2361117	A	T			12	0	0	True	1	0	0	0	1	0	0	0	1	0	0	0	1	0	0	0	1	0	0	0	0.9536	0.04614	0	0	0.9727	0.02747	0	0	1	0	0	0	0.9985	0.001683	0	0	1	0	0	0
2L	2361133	A	C			1	0	0	True	1	0	0	0	1	0	0	0	1	0	0	0	1	0	0	0	1	0	0	0	1	0	0	0	1	0	0	0	1	0	0	0	1	0	0	0	1	0	0	0
2L	2361134	C	T			12	0	0	True	1	0	0	0	1	0	0	0	1	0	0	0	0.993	0.006668	0	0	1	0	0	0	0.9844	0.01538	0	0	0.9946	0.005493	0	0	1	0	0	0	1	0	0	0	0.9165	0.0833	0	0
2L	2361142	A	G			1	0	0	False	1	0	0	0	1	0	0	0	1	0	0	0	1	0	0	0	1	0	0	0	1	0	0	0	1	0	0	0	1	0	0	0	0.9985	0.001683	0	0	1	0	0	0
2L	2361177	T	G			21	0	0	False	0.9907	0.009094	0	0	1	0	0	0	1	0	0	0	0.953	0.04666	0	0	1	0	0	0	1	0	0	0	1	0	0	0	1	0	0	0	1	0	0	0	1	0	0	0
2L	2361206	A	T			1	0	0	False	1	0	0	0	1	0	0	0	1	0	0	0	1	0	0	0	1	0	0	0	1	0	0	0	1	0	0	0	1	0	0	0	0.9985	0.001683	0	0	1	0	0	0
2L	2361218	C	T			1	0	0	True	1	0	0	0	1	0	0	0	1	0	0	0	1	0	0	0	1	0	0	0	0.992	0.00769	0	0	1	0	0	0	1	0	0	0	1	0	0	0	1	0	0	0
2L	2361222	T	A			1	0	0	False	1	0	0	0	1	0	0	0	1	0	0	0	1	0	0	0	1	0	0	0	1	0	0	0	1	0	0	0	1	0	0	0	0.9985	0.001683	0	0	1	0	0	0
2L	2361224	T	G			5	0	0	False	1	0	0	0	1	0	0	0	1	0	0	0	0.993	0.006668	0	0	1	0	0	0	1	0	0	0	1	0	0	0	1	0	0	0	1	0	0	0	1	0	0	0
2L	2361232	C	T			8	0	0	False	1	0	0	0	1	0	0	0	1	0	0	0	0.993	0.006668	0	0	1	0	0	0	0.969	0.03076	0	0	0.9834	0.01648	0	0	1	0	0	0	1	0	0	0	1	0	0	0
2L	2361236	A	T			110	0	0	False	1	0	0	0	1	0	0	0	1	0	0	0	1	0	0	0	1	0	0	0	0.7383	0.2615	0	0	0.5825	0.4175	0	0	1	0	0	0	1	0	0	0	1	0	0	0
2L	2361238	C	A			110	0	0	True	1	0	0	0	1	0	0	0	1	0	0	0	1	0	0	0	1	0	0	0	0.7383	0.2615	0	0	0.5825	0.4175	0	0	1	0	0	0	1	0	0	0	1	0	0	0
2L	2361244	A	G			2265	0	0	False	0	1	0	0	0	1	0	0	0	1	0	0	0	1	0	0	0	1	0	0	0	1	0	0	0.005493	0.9946	0	0	0.1875	0.8125	0	0	0	1	0	0	0	1	0	0
2L	2361253	A	G			1	0	0	False	1	0	0	0	1	0	0	0	1	0	0	0	1	0	0	0	1	0	0	0	1	0	0	0	1	0	0	0	1	0	0	0	0.9985	0.001683	0	0	1	0	0	0
2L	2361257	G	A			12	0	0	False	1	0	0	0	1	0	0	0	1	0	0	0	1	0	0	0	1	0	0	0	1	0	0	0	0.9946	0.005493	0	0	1	0	0	0	0.9834	0.01683	0	0	1	0	0	0
2L	2361265	A	G			1	0	0	False	1	0	0	0	1	0	0	0	1	0	0	0	1	0	0	0	1	0	0	0	1	0	0	0	1	0	0	0	1	0	0	0	0.9985	0.001683	0	0	1	0	0	0
2L	2361288	T	A			2	0	0	True	1	0	0	0	1	0	0	0	1	0	0	0	1	0	0	0	1	0	0	0	0.992	0.00769	0	0	0.9946	0.005493	0	0	1	0	0	0	1	0	0	0	1	0	0	0
2L	2361291	T	A			3	0	0	True	1	0	0	0	1	0	0	0	1	0	0	0	1	0	0	0	1	0	0	0	1	0	0	0	0.9834	0.01648	0	0	1	0	0	0	1	0	0	0	1	0	0	0
2L	2361292	G	A			8	0	0	True	1	0	0	0	1	0	0	0	1	0	0	0	0.993	0.006668	0	0	1	0	0	0	0.9844	0.01538	0	0	0.9946	0.005493	0	0	1	0	0	0	1	0	0	0	1	0	0	0
2L	2361301	C	G			5	0	0	True	1	0	0	0	1	0	0	0	1	0	0	0	1	0	0	0	1	0	0	0	0.992	0.00769	0	0	0.978	0.02197	0	0	1	0	0	0	1	0	0	0	1	0	0	0
2L	2361311	G	A			1	0	0	True	1	0	0	0	1	0	0	0	1	0	0	0	1	0	0	0	1	0	0	0	0.992	0.00769	0	0	1	0	0	0	1	0	0	0	1	0	0	0	1	0	0	0
2L	2361312	G	A			1	0	0	True	1	0	0	0	1	0	0	0	1	0	0	0	1	0	0	0	1	0	0	0	1	0	0	0	0.9946	0.005493	0	0	1	0	0	0	1	0	0	0	1	0	0	0
2L	2361314	C	T			12	0	0	True	1	0	0	0	1	0	0	0	1	0	0	0	1	0	0	0	1	0	0	0	1	0	0	0	0.9946	0.005493	0	0	1	0	0	0	0.9834	0.01683	0	0	1	0	0	0
2L	2361318	A	G			1992	0	0	True	0.1818	0.8184	0	0	0	1	0	0	0	1	0	0	0.1466	0.8535	0	0	0	1	0	0	0.4385	0.5615	0	0	0.703	0.2966	0	0	0.1875	0.8125	0	0	0	1	0	0	0.0833	0.9165	0	0
2L	2361321	T	C			2202	0	0	True	0.1727	0.827	0	0	0	1	0	0	0	1	0	0	0.0733	0.927	0	0	0	1	0	0	0.01538	0.9844	0	0	0.0989	0.901	0	0	0.1875	0.8125	0	0	0	1	0	0	0.0833	0.9165	0	0
2L	2361376	G	A			13	0	0	True	0.964	0.03638	0	0	1	0	0	0	1	0	0	0	0.94	0.06	0	0	1	0	0	0	1	0	0	0	1	0	0	0	1	0	0	0	1	0	0	0	1	0	0	0
2L	2361382	A	T			13	0	0	False	1	0	0	0	1	0	0	0	1	0	0	0	0.993	0.006668	0	0	1	0	0	0	1	0	0	0	0.967	0.03296	0	0	1	0	0	0	1	0	0	0	1	0	0	0
2L	2361396	C	T			1992	0	0	True	0.1818	0.8184	0	0	0	1	0	0	0	1	0	0	0.1466	0.8535	0	0	0	1	0	0	0.4385	0.5615	0	0	0.703	0.2966	0	0	0.1875	0.8125	0	0	0	1	0	0	0.0833	0.9165	0	0
2L	2361409	T	C			1	0	0	True	1	0	0	0	1	0	0	0	1	0	0	0	1	0	0	0	1	0	0	0	1	0	0	0	1	0	0	0	1	0	0	0	0.9985	0.001683	0	0	1	0	0	0
2L	2361414	A	C			1	0	0	True	1	0	0	0	1	0	0	0	1	0	0	0	0.993	0.006668	0	0	1	0	0	0	1	0	0	0	1	0	0	0	1	0	0	0	1	0	0	0	1	0	0	0
2L	2361417	G	A			8	0	0	True	1	0	0	0	1	0	0	0	1	0	0	0	0.993	0.006668	0	0	1	0	0	0	0.969	0.03076	0	0	0.9834	0.01648	0	0	1	0	0	0	1	0	0	0	1	0	0	0
2L	2361451	C	A			1	0	0	True	1	0	0	0	1	0	0	0	1	0	0	0	1	0	0	0	1	0	0	0	1	0	0	0	0.9946	0.005493	0	0	1	0	0	0	1	0	0	0	1	0	0	0
2L	2361453	A	G			841	0	0	True	0.1818	0.8184	0	0	0	1	0	0	0	1	0	0	0.1466	0.8535	0	0	1	0	0	0	0.992	0.00769	0	0	0.956	0.04395	0	0	1	0	0	0	0.904	0.09595	0	0	1	0	0	0
2L	2361454	G	T			3	0	0	True	0.9907	0.009094	0	0	1	0	0	0	1	0	0	0	1	0	0	0	1	0	0	0	1	0	0	0	0.989	0.01099	0	0	1	0	0	0	1	0	0	0	1	0	0	0
2L	2361468	A	T			2	0	0	False	1	0	0	0	1	0	0	0	1	0	0	0	1	0	0	0	1	0	0	0	1	0	0	0	1	0	0	0	1	0	0	0	0.9985	0.001683	0	0	1	0	0	0
2L	2361476	T	A			2	0	0	False	1	0	0	0	1	0	0	0	1	0	0	0	1	0	0	0	1	0	0	0	1	0	0	0	1	0	0	0	1	0	0	0	1	0	0	0	1	0	0	0
2L	2361485	G	A			4	0	0	True	1	0	0	0	1	0	0	0	1	0	0	0	1	0	0	0	1	0	0	0	1	0	0	0	1	0	0	0	1	0	0	0	0.9985	0.001683	0	0	0.9375	0.0625	0	0
2L	2361505	G	T			17	0	0	True	0.864	0.1364	0	0	1	0	0	0	1	0	0	0	1	0	0	0	1	0	0	0	1	0	0	0	0.989	0.01099	0	0	1	0	0	0	1	0	0	0	1	0	0	0
2L	2361517	G	T			4	0	0	False	1	0	0	0	1	0	0	0	1	0	0	0	1	0	0	0	1	0	0	0	1	0	0	0	1	0	0	0	1	0	0	0	1	0	0	0	0.9165	0.0833	0	0
2L	2361533	G	T			1	0	0	False	1	0	0	0	1	0	0	0	1	0	0	0	1	0	0	0	1	0	0	0	1	0	0	0	1	0	0	0	1	0	0	0	1	0	0	0	1	0	0	0
2L	2361555	G	A			1	0	0	False	1	0	0	0	1	0	0	0	1	0	0	0	1	0	0	0	1	0	0	0	1	0	0	0	1	0	0	0	1	0	0	0	1	0	0	0	1	0	0	0
2L	2361556	G	T			111	0	0	False	1	0	0	0	1	0	0	0	1	0	0	0	1	0	0	0	1	0	0	0	0.7383	0.2615	0	0	0.5825	0.4175	0	0	1	0	0	0	1	0	0	0	1	0	0	0
2L	2361568	T	G			4	0	0	True	1	0	0	0	1	0	0	0	1	0	0	0	1	0	0	0	1	0	0	0	1	0	0	0	1	0	0	0	1	0	0	0	0.993	0.006733	0	0	1	0	0	0
2L	2361573	G	A			2	0	0	True	1	0	0	0	1	0	0	0	1	0	0	0	1	0	0	0	1	0	0	0	1	0	0	0	1	0	0	0	1	0	0	0	1	0	0	0	1	0	0	0
2L	2361581	T	G			1	0	0	True	1	0	0	0	1	0	0	0	0.9946	0.005436	0	0	1	0	0	0	1	0	0	0	1	0	0	0	1	0	0	0	1	0	0	0	1	0	0	0	1	0	0	0
2L	2361594	C	T			2266	0	0	True	0	1	0	0	0	1	0	0	0	1	0	0	0	1	0	0	0	1	0	0	0	1	0	0	0	1	0	0	0.1875	0.8125	0	0	0	1	0	0	0	1	0	0
2L	2361606	T	G			2	0	0	False	1	0	0	0	1	0	0	0	1	0	0	0	1	0	0	0	1	0	0	0	0.992	0.00769	0	0	0.9946	0.005493	0	0	1	0	0	0	1	0	0	0	1	0	0	0
2L	2361607	A	T			1	0	0	False	1	0	0	0	1	0	0	0	1	0	0	0	1	0	0	0	1	0	0	0	1	0	0	0	0.9946	0.005493	0	0	1	0	0	0	1	0	0	0	1	0	0	0
2L	2361617	T	C			1992	0	0	False	0.1818	0.8184	0	0	0	1	0	0	0	1	0	0	0.1466	0.8535	0	0	0	1	0	0	0.4385	0.5615	0	0	0.703	0.2966	0	0	0.1875	0.8125	0	0	0	1	0	0	0.0833	0.9165	0	0
2L	2361624	A	G			1	0	0	False	1	0	0	0	1	0	0	0	1	0	0	0	1	0	0	0	1	0	0	0	1	0	0	0	1	0	0	0	1	0	0	0	0.9985	0.001683	0	0	1	0	0	0
2L	2361649	T	C			3	0	0	False	1	0	0	0	1	0	0	0	1	0	0	0	1	0	0	0	1	0	0	0	1	0	0	0	1	0	0	0	1	0	0	0	1	0	0	0	0.9375	0.0625	0	0
2L	2361687	T	C			2	0	0	True	1	0	0	0	1	0	0	0	1	0	0	0	1	0	0	0	1	0	0	0	1	0	0	0	1	0	0	0	1	0	0	0	0.9966	0.003366	0	0	1	0	0	0
2L	2361692	T	C			1	0	0	True	1	0	0	0	1	0	0	0	1	0	0	0	1	0	0	0	1	0	0	0	1	0	0	0	1	0	0	0	1	0	0	0	0.9985	0.001683	0	0	1	0	0	0
2L	2361704	A	C			1	0	0	True	1	0	0	0	1	0	0	0	1	0	0	0	1	0	0	0	1	0	0	0	0.992	0.00769	0	0	1	0	0	0	1	0	0	0	1	0	0	0	1	0	0	0
2L	2361718	C	T			1	0	0	True	1	0	0	0	1	0	0	0	1	0	0	0	1	0	0	0	1	0	0	0	1	0	0	0	0.9946	0.005493	0	0	1	0	0	0	1	0	0	0	1	0	0	0
2L	2361721	T	C			2	0	0	True	1	0	0	0	1	0	0	0	1	0	0	0	1	0	0	0	1	0	0	0	1	0	0	0	0.989	0.01099	0	0	1	0	0	0	1	0	0	0	1	0	0	0
2L	2361722	C	A			2	0	0	True	1	0	0	0	1	0	0	0	1	0	0	0	1	0	0	0	1	0	0	0	1	0	0	0	0.989	0.01099	0	0	1	0	0	0	1	0	0	0	1	0	0	0
2L	2361755	G	C			7	0	0	True	1	0	0	0	1	0	0	0	1	0	0	0	1	0	0	0	1	0	0	0	0.9463	0.05383	0	0	1	0	0	0	1	0	0	0	1	0	0	0	1	0	0	0
2L	2361768	A	C			4	0	0	False	1	0	0	0	1	0	0	0	1	0	0	0	1	0	0	0	1	0	0	0	1	0	0	0	1	0	0	0	1	0	0	0	1	0	0	0	0.9165	0.0833	0	0
2L	2361779	C	T			17	0	0	False	1	0	0	0	1	0	0	0	1	0	0	0	1	0	0	0	1	0	0	0	0.9077	0.0923	0	0	0.9727	0.02747	0	0	1	0	0	0	1	0	0	0	1	0	0	0
2L	2361780	A	T			12	0	0	True	1	0	0	0	1	0	0	0	1	0	0	0	1	0	0	0	1	0	0	0	1	0	0	0	0.9946	0.005493	0	0	1	0	0	0	0.9834	0.01683	0	0	1	0	0	0
2L	2361786	A	T			1	0	0	False	1	0	0	0	1	0	0	0	1	0	0	0	1	0	0	0	1	0	0	0	1	0	0	0	0.9946	0.005493	0	0	1	0	0	0	1	0	0	0	1	0	0	0
2L	2361809	T	A			110	0	0	False	1	0	0	0	1	0	0	0	1	0	0	0	1	0	0	0	1	0	0	0	0.7383	0.2615	0	0	0.5825	0.4175	0	0	1	0	0	0	1	0	0	0	1	0	0	0
2L	2361826	T	A			1	0	0	True	1	0	0	0	1	0	0	0	1	0	0	0	1	0	0	0	1	0	0	0	1	0	0	0	0.9946	0.005493	0	0	1	0	0	0	1	0	0	0	1	0	0	0
2L	2361843	C	G			61	0	0	False	0.9907	0.009094	0	0	1	0	0	0	1	0	0	0	0.953	0.04666	0	0	1	0	0	0	0.877	0.12305	0	0	0.868	0.1318	0	0	1	0	0	0	1	0	0	0	1	0	0	0
2L	2361850	C	T			111	0	0	True	1	0	0	0	1	0	0	0	1	0	0	0	1	0	0	0	1	0	0	0	0.7383	0.2615	0	0	0.5825	0.4175	0	0	0.9897	0.010414	0	0	1	0	0	0	1	0	0	0
2L	2361869	T	G			2	0	0	True	1	0	0	0	1	0	0	0	1	0	0	0	1	0	0	0	1	0	0	0	1	0	0	0	1	0	0	0	1	0	0	0	1	0	0	0	0.9585	0.04166	0	0
2L	2361892	T	C			2	0	0	False	1	0	0	0	1	0	0	0	1	0	0	0	1	0	0	0	1	0	0	0	1	0	0	0	1	0	0	0	1	0	0	0	0.9985	0.001683	0	0	1	0	0	0
2L	2361895	T	C			2	0	0	True	1	0	0	0	1	0	0	0	1	0	0	0	1	0	0	0	1	0	0	0	0.992	0.00769	0	0	0.9946	0.005493	0	0	1	0	0	0	1	0	0	0	1	0	0	0
2L	2361964	C	T			1	0	0	True	1	0	0	0	1	0	0	0	1	0	0	0	1	0	0	0	1	0	0	0	1	0	0	0	1	0	0	0	1	0	0	0	1	0	0	0	1	0	0	0
2L	2361994	C	G			6	0	0	True	1	0	0	0	1	0	0	0	1	0	0	0	1	0	0	0	1	0	0	0	0.992	0.00769	0	0	0.9727	0.02747	0	0	1	0	0	0	1	0	0	0	1	0	0	0
2L	2362002	A	T			3	0	0	True	1	0	0	0	1	0	0	0	1	0	0	0	0.98	0.02	0	0	1	0	0	0	1	0	0	0	1	0	0	0	1	0	0	0	1	0	0	0	1	0	0	0
2L	2362003	C	T			3	0	0	True	1	0	0	0	1	0	0	0	1	0	0	0	0.98	0.02	0	0	1	0	0	0	1	0	0	0	1	0	0	0	1	0	0	0	1	0	0	0	1	0	0	0
2L	2362019	G	T			3	0	0	True	1	0	0	0	1	0	0	0	1	0	0	0	0.98	0.02	0	0	1	0	0	0	1	0	0	0	1	0	0	0	1	0	0	0	1	0	0	0	1	0	0	0
2L	2362023	C	T			1	0	0	True	1	0	0	0	1	0	0	0	0.9946	0.005436	0	0	1	0	0	0	1	0	0	0	1	0	0	0	1	0	0	0	1	0	0	0	1	0	0	0	1	0	0	0
2L	2362168	T	A			2192	0	0	True	0.009094	0.9907	0	0	0	1	0	0	0	1	0	0	0.06665	0.933	0	0	0	1	0	0	0.1307	0.869	0	0	0.1758	0.824	0	0	0	1	0	0	0.001683	0.9985	0	0	0	1	0	0
2L	2362190	A	T			2	0	0	True	1	0	0	0	1	0	0	0	1	0	0	0	1	0	0	0	1	0	0	0	1	0	0	0	0.989	0.01099	0	0	1	0	0	0	1	0	0	0	1	0	0	0
2L	2362202	C	A			17	0	0	False	1	0	0	0	1	0	0	0	0.9946	0.005436	0	0	1	0	0	0	1	0	0	0	0.9844	0.01538	0	0	0.9946	0.005493	0	0	0.9897	0.010414	0	0	0.9883	0.01179	0	0	0.979	0.02083	0	0
2L	2362203	A	T			38	0	0	False	0.9907	0.009094	0	0	1	0	0	0	0.9893	0.01087	0	0	0.98	0.02	0	0	0.991	0.00893	0	0	0.969	0.03076	0	0	0.9834	0.01648	0	0	0.9897	0.010414	0	0	0.98	0.0202	0	0	0.9585	0.04166	0	0
2L	2362204	A	T			67	0	0	False	0.9727	0.02727	0	0	0.9165	0.0833	0	0	0.984	0.01631	0	0	0.967	0.03333	0	0	0.987	0.01339	0	0	0.9385	0.06152	0	0	0.967	0.03296	0	0	0.9688	0.03125	0	0	0.971	0.02863	0	0	0.9585	0.04166	0	0
2L	2362205	A	T			57	0	0	False	0.9453	0.05453	0	0	1	0	0	0	0.984	0.01631	0	0	0.973	0.02667	0	0	0.987	0.01339	0	0	0.9536	0.04614	0	0	0.967	0.03296	0	0	1	0	0	0	0.985	0.01515	0	0	0.979	0.02083	0	0
2L	2362206	C	T			53	0	0	False	0.9727	0.02727	0	0	1	0	0	0	0.9893	0.01087	0	0	0.993	0.006668	0	0	0.9775	0.02232	0	0	0.9385	0.06152	0	0	0.9834	0.01648	0	0	0.9478	0.0521	0	0	0.9834	0.01683	0	0	0.979	0.02083	0	0
2L	2362208	T	C			12	0	0	False	1	0	0	0	1	0	0	0	0.9946	0.005436	0	0	1	0	0	0	0.9956	0.004463	0	0	1	0	0	0	1	0	0	0	0.9478	0.0521	0	0	0.9985	0.001683	0	0	0.979	0.02083	0	0
2L	2362210	C	T			6	0	0	False	1	0	0	0	0.9585	0.04166	0	0	1	0	0	0	1	0	0	0	1	0	0	0	0.9844	0.01538	0	0	1	0	0	0	0.9897	0.010414	0	0	1	0	0	0	1	0	0	0
2L	2362211	A	G			28	0	0	False	0.9727	0.02727	0	0	0.9165	0.0833	0	0	0.984	0.01631	0	0	1	0	0	0	0.9956	0.004463	0	0	0.977	0.02307	0	0	0.989	0.01099	0	0	1	0	0	0	0.9863	0.013466	0	0	1	0	0	0
2L	2362247	C	T			3	0	0	True	1	0	0	0	1	0	0	0	1	0	0	0	1	0	0	0	1	0	0	0	1	0	0	0	0.9834	0.01648	0	0	1	0	0	0	1	0	0	0	1	0	0	0
2L	2362259	C	G			850	0	0	True	0.1818	0.8184	0	0	0	1	0	0	0	1	0	0	0.1533	0.8467	0	0	1	0	0	0	0.9385	0.06152	0	0	0.945	0.05493	0	0	1	0	0	0	0.9023	0.09766	0	0	1	0	0	0
2L	2362266	G	T			4	0	0	True	1	0	0	0	1	0	0	0	1	0	0	0	1	0	0	0	1	0	0	0	0.992	0.00769	0	0	0.9834	0.01648	0	0	1	0	0	0	1	0	0	0	1	0	0	0
2L	2362268	T	A			1	0	0	True	1	0	0	0	1	0	0	0	1	0	0	0	1	0	0	0	1	0	0	0	1	0	0	0	1	0	0	0	1	0	0	0	0.9985	0.001683	0	0	1	0	0	0
2L	2362273	G	A			3	0	0	True	1	0	0	0	1	0	0	0	1	0	0	0	1	0	0	0	1	0	0	0	1	0	0	0	0.9834	0.01648	0	0	1	0	0	0	1	0	0	0	1	0	0	0
2L	2362287	T	A			12	0	0	True	1	0	0	0	1	0	0	0	1	0	0	0	1	0	0	0	1	0	0	0	0.9536	0.04614	0	0	0.9727	0.02747	0	0	1	0	0	0	0.9985	0.001683	0	0	1	0	0	0
2L	2362293	T	G			2	0	0	True	1	0	0	0	1	0	0	0	1	0	0	0	1	0	0	0	1	0	0	0	1	0	0	0	1	0	0	0	1	0	0	0	1	0	0	0	1	0	0	0
2L	2362299	A	T			1	0	0	False	1	0	0	0	1	0	0	0	1	0	0	0	1	0	0	0	1	0	0	0	1	0	0	0	1	0	0	0	1	0	0	0	0.9985	0.001683	0	0	1	0	0	0
2L	2362303	A	C			3	0	0	True	1	0	0	0	1	0	0	0	1	0	0	0	1	0	0	0	1	0	0	0	1	0	0	0	1	0	0	0	1	0	0	0	0.995	0.00505	0	0	1	0	0	0
2L	2362318	T	G			1	0	0	True	1	0	0	0	1	0	0	0	1	0	0	0	1	0	0	0	1	0	0	0	1	0	0	0	0.9946	0.005493	0	0	1	0	0	0	1	0	0	0	1	0	0	0
2L	2362328	T	A			1	0	0	True	1	0	0	0	1	0	0	0	1	0	0	0	1	0	0	0	1	0	0	0	1	0	0	0	1	0	0	0	1	0	0	0	0.9985	0.001683	0	0	1	0	0	0
2L	2362331	T	A			3	0	0	True	1	0	0	0	1	0	0	0	1	0	0	0	1	0	0	0	1	0	0	0	1	0	0	0	1	0	0	0	1	0	0	0	1	0	0	0	0.9375	0.0625	0	0
2L	2362352	A	T			1	0	0	True	1	0	0	0	1	0	0	0	1	0	0	0	1	0	0	0	1	0	0	0	1	0	0	0	0.9946	0.005493	0	0	1	0	0	0	1	0	0	0	1	0	0	0
2L	2362355	T	A			1	0	0	True	1	0	0	0	1	0	0	0	1	0	0	0	1	0	0	0	1	0	0	0	1	0	0	0	0.9946	0.005493	0	0	1	0	0	0	1	0	0	0	1	0	0	0
2L	2362368	C	T			110	0	0	True	1	0	0	0	1	0	0	0	1	0	0	0	1	0	0	0	1	0	0	0	0.7383	0.2615	0	0	0.5825	0.4175	0	0	1	0	0	0	1	0	0	0	1	0	0	0
2L	2362375	T	A			139	0	0	True	1	0	0	0	1	0	0	0	1	0	0	0	1	0	0	0	1	0	0	0	0.9077	0.0923	0	0	0.945	0.05493	0	0	1	0	0	0	0.815	0.1852	0	0	0.896	0.1042	0	0
2L	2362376	G	T			1	0	0	True	1	0	0	0	1	0	0	0	1	0	0	0	1	0	0	0	1	0	0	0	1	0	0	0	1	0	0	0	1	0	0	0	0.9985	0.001683	0	0	1	0	0	0
2L	2362380	A	C			868	0	0	True	0.1818	0.8184	0	0	0	1	0	0	0	1	0	0	0.1466	0.8535	0	0	1	0	0	0	0.9385	0.06152	0	0	0.923	0.0769	0	0	1	0	0	0	0.8823	0.11786	0	0	1	0	0	0
2L	2362383	T	A			3	0	0	True	1	0	0	0	1	0	0	0	1	0	0	0	1	0	0	0	1	0	0	0	1	0	0	0	1	0	0	0	1	0	0	0	1	0	0	0	0.9375	0.0625	0	0
2L	2362387	G	A			110	0	0	True	1	0	0	0	1	0	0	0	1	0	0	0	1	0	0	0	1	0	0	0	0.7383	0.2615	0	0	0.5825	0.4175	0	0	1	0	0	0	1	0	0	0	1	0	0	0
2L	2362400	C	G			8	0	0	True	1	0	0	0	1	0	0	0	1	0	0	0	0.993	0.006668	0	0	1	0	0	0	0.9844	0.01538	0	0	0.9946	0.005493	0	0	1	0	0	0	1	0	0	0	1	0	0	0
2L	2362401	A	G			1	0	0	True	1	0	0	0	1	0	0	0	1	0	0	0	1	0	0	0	1	0	0	0	1	0	0	0	0.9946	0.005493	0	0	1	0	0	0	1	0	0	0	1	0	0	0
2L	2362427	A	G			1	0	0	True	1	0	0	0	1	0	0	0	1	0	0	0	1	0	0	0	1	0	0	0	1	0	0	0	0.9946	0.005493	0	0	1	0	0	0	1	0	0	0	1	0	0	0
2L	2362433	A	T			82	0	0	True	0.827	0.1727	0	0	1	0	0	0	1	0	0	0	0.927	0.0733	0	0	1	0	0	0	0.9844	0.01538	0	0	0.901	0.0989	0	0	0.8125	0.1875	0	0	1	0	0	0	0.9165	0.0833	0	0
2L	2362436	C	T			110	0	0	True	1	0	0	0	1	0	0	0	1	0	0	0	1	0	0	0	1	0	0	0	0.7383	0.2615	0	0	0.5825	0.4175	0	0	1	0	0	0	1	0	0	0	1	0	0	0
2L	2362443	A	G			1	0	0	True	1	0	0	0	1	0	0	0	1	0	0	0	1	0	0	0	1	0	0	0	1	0	0	0	1	0	0	0	1	0	0	0	0.9985	0.001683	0	0	1	0	0	0
2L	2362450	C	T			1	0	0	True	1	0	0	0	1	0	0	0	1	0	0	0	1	0	0	0	1	0	0	0	1	0	0	0	1	0	0	0	1	0	0	0	1	0	0	0	1	0	0	0
2L	2362455	A	G			110	0	0	True	1	0	0	0	1	0	0	0	1	0	0	0	1	0	0	0	1	0	0	0	0.7383	0.2615	0	0	0.5825	0.4175	0	0	1	0	0	0	1	0	0	0	1	0	0	0
2L	2362471	G	A			194	0	0	True	1	0	0	0	1	0	0	0	1	0	0	0	1	0	0	0	0.4731	0.527	0	0	0.8	0.2	0	0	0.9175	0.0824	0	0	0.9478	0.0521	0	0	0.951	0.04883	0	0	1	0	0	0
2L	2362477	C	T			1	0	0	True	1	0	0	0	1	0	0	0	1	0	0	0	1	0	0	0	1	0	0	0	1	0	0	0	1	0	0	0	1	0	0	0	0.9985	0.001683	0	0	1	0	0	0
2L	2362480	C	T			2193	0	0	True	0.009094	0.9907	0	0	0	1	0	0	0	1	0	0	0.06665	0.933	0	0	0	1	0	0	0.1384	0.8613	0	0	0.1703	0.8296	0	0	0	1	0	0	0	1	0	0	0	1	0	0
2L	2362488	C	T			76	0	0	False	1	0	0	0	1	0	0	0	1	0	0	0	1	0	0	0	1	0	0	0	0.777	0.223	0	0	0.7417	0.2583	0	0	1	0	0	0	1	0	0	0	1	0	0	0
2L	2362497	T	C			1	0	0	False	1	0	0	0	1	0	0	0	1	0	0	0	1	0	0	0	1	0	0	0	1	0	0	0	1	0	0	0	1	0	0	0	0.9985	0.001683	0	0	1	0	0	0
2L	2362504	C	A	T		9	195	0	False	1	0	0	0	1	0	0	0	1	0	0	0	0.993	0	0.006668	0	0.4731	0	0.527	0	0.8	0	0.2	0	0.9175	0	0.0824	0	0.9478	0	0.0521	0	0.951	0	0.04883	0	0.8125	0.1875	0	0
2L	2362513	T	C			1	0	0	False	1	0	0	0	1	0	0	0	1	0	0	0	1	0	0	0	1	0	0	0	1	0	0	0	1	0	0	0	1	0	0	0	0.9985	0.001683	0	0	1	0	0	0
2L	2362519	G	A			108	0	0	False	1	0	0	0	1	0	0	0	1	0	0	0	1	0	0	0	1	0	0	0	0.7383	0.2615	0	0	0.5933	0.4065	0	0	1	0	0	0	1	0	0	0	1	0	0	0
2L	2362525	T	C			2203	0	0	False	0.009094	0.9907	0	0	0	1	0	0	0	1	0	0	0.0733	0.927	0	0	0	1	0	0	0.1538	0.846	0	0	0.1758	0.824	0	0	0	1	0	0	0	1	0	0	0.02083	0.979	0	0
2L	2362532	G	T			2	0	0	False	1	0	0	0	1	0	0	0	1	0	0	0	1	0	0	0	1	0	0	0	1	0	0	0	0.9946	0.005493	0	0	1	0	0	0	0.9985	0.001683	0	0	1	0	0	0
2L	2362536	A	G			10	0	0	False	1	0	0	0	1	0	0	0	1	0	0	0	1	0	0	0	1	0	0	0	1	0	0	0	1	0	0	0	1	0	0	0	0.9834	0.01683	0	0	1	0	0	0
2L	2362537	G	T			18	0	0	False	0.9907	0.009094	0	0	1	0	0	0	1	0	0	0	1	0	0	0	1	0	0	0	1	0	0	0	0.9946	0.005493	0	0	1	0	0	0	0.978	0.02188	0	0	0.9585	0.04166	0	0
2L	2362546	A	T			24	0	0	False	1	0	0	0	1	0	0	0	1	0	0	0	1	0	0	0	1	0	0	0	0.992	0.007812	0	0	0.9946	0.005493	0	0	0.9897	0.010414	0	0	0.9766	0.02357	0	0	0.979	0.02083	0	0
2L	2362547	T	C			297	0	0	False	1	0	0	0	1	0	0	0	1	0	0	0	0.993	0.006668	0	0	0.4731	0.527	0	0	0.5703	0.4297	0	0	0.511	0.489	0	0	0.9478	0.0521	0	0	0.9526	0.04715	0	0	1	0	0	0
2L	2362551	G	T			61	0	0	False	1	0	0	0	1	0	0	0	1	0	0	0	1	0	0	0	1	0	0	0	1	0	0	0	0.989	0.01099	0	0	1	0	0	0	0.904	0.09595	0	0	1	0	0	0
2L	2362559	G	T			2	0	0	False	1	0	0	0	1	0	0	0	1	0	0	0	1	0	0	0	0.9956	0.004463	0	0	1	0	0	0	0.9946	0.005493	0	0	1	0	0	0	1	0	0	0	1	0	0	0
2L	2362571	A	T			2	0	0	False	1	0	0	0	1	0	0	0	1	0	0	0	1	0	0	0	1	0	0	0	0.992	0.00769	0	0	1	0	0	0	1	0	0	0	0.9985	0.001683	0	0	1	0	0	0
2L	2362572	A	T			239	0	0	False	1	0	0	0	1	0	0	0	1	0	0	0	0.993	0.006668	0	0	0.5312	0.4688	0	0	0.9844	0.01538	0	0	0.9946	0.005493	0	0	0.2291	0.771	0	0	0.916	0.08417	0	0	1	0	0	0
2L	2362573	T	A			301	0	0	False	1	0	0	0	1	0	0	0	1	0	0	0	0.993	0.006668	0	0	0.4731	0.527	0	0	0.5615	0.4385	0	0	0.5166	0.4834	0	0	0.9478	0.0521	0	0	0.9478	0.0522	0	0	1	0	0	0
2L	2362585	A	C			223	0	0	False	1	0	0	0	1	0	0	0	1	0	0	0	1	0	0	0	0.527	0.4731	0	0	0.9844	0.01538	0	0	0.9946	0.005493	0	0	0.2291	0.771	0	0	0.941	0.05893	0	0	1	0	0	0
2L	2362587	T	A			10	0	0	False	1	0	0	0	1	0	0	0	1	0	0	0	1	0	0	0	1	0	0	0	0.9844	0.01563	0	0	0.9946	0.005493	0	0	1	0	0	0	0.993	0.006733	0	0	0.979	0.02083	0	0
2L	2362592	T	A			104	0	0	False	1	0	0	0	0.9585	0.04166	0	0	1	0	0	0	1	0	0	0	1	0	0	0	0.7734	0.2266	0	0	0.5933	0.4065	0	0	1	0	0	0	1	0	0	0	1	0	0	0
2L	2362635	G	T			1987	0	0	False	0.1909	0.809	0	0	0	1	0	0	0	1	0	0	0.1466	0.8535	0	0	0	1	0	0	0.4531	0.547	0	0	0.687	0.3132	0	0	0.1979	0.8022	0	0	0	1	0	0	0.0833	0.9165	0	0
2L	2362643	C	G			3	0	0	False	1	0	0	0	1	0	0	0	1	0	0	0	1	0	0	0	0.9956	0.004463	0	0	1	0	0	0	1	0	0	0	0.9897	0.010414	0	0	1	0	0	0	1	0	0	0
2L	2362651	C	A			521	0	0	False	1	0	0	0	1	0	0	0	1	0	0	0	1	0	0	0	0.5225	0.4778	0	0	0.7144	0.2856	0	0	0.8955	0.1044	0	0	0.2605	0.7397	0	0	0.6934	0.3064	0	0	0.875	0.125	0	0
2L	2362652	G	A			5	0	0	False	1	0	0	0	1	0	0	0	1	0	0	0	1	0	0	0	1	0	0	0	1	0	0	0	0.9727	0.02747	0	0	1	0	0	0	1	0	0	0	1	0	0	0
2L	2362658	A	G			1	0	0	False	1	0	0	0	1	0	0	0	0.9946	0.005436	0	0	1	0	0	0	1	0	0	0	1	0	0	0	1	0	0	0	1	0	0	0	1	0	0	0	1	0	0	0
2L	2362661	A	T			21	0	0	False	1	0	0	0	1	0	0	0	0.9946	0.005436	0	0	0.987	0.013336	0	0	0.987	0.01339	0	0	0.991	0.00862	0	0	0.989	0.01111	0	0	1	0	0	0	0.993	0.006733	0	0	0.979	0.02083	0	0
2L	2362663	G	T			67	0	0	False	0.982	0.01819	0	0	1	0	0	0	0.9727	0.02718	0	0	1	0	0	0	0.9644	0.0357	0	0	0.991	0.00877	0	0	0.989	0.01111	0	0	0.9673	0.03262	0	0	0.9595	0.0404	0	0	0.9585	0.04166	0	0
2L	2362671	A	T			2148	0	0	False	0.1666	0.8335	0	0	0	1	0	0	0	1	0	0	0.0822	0.918	0	0	0.004463	0.9956	0	0	0.00926	0.9907	0	0	0.1	0.9	0	0	0.2188	0.7812	0	0	0.005066	0.995	0	0	0.0833	0.9165	0	0
2L	2362672	A	T			856	0	0	False	0.1759	0.824	0	0	0	1	0	0	0.005436	0.9946	0	0	0.1781	0.822	0	0	0.9956	0.004505	0	0	0.926	0.0741	0	0	0.9277	0.0722	0	0	0.9897	0.010414	0	0	0.8647	0.1351	0	0	1	0	0	0
2L	2362673	A	T			849	0	0	False	0.1759	0.824	0	0	0	1	0	0	0.005436	0.9946	0	0	0.1781	0.822	0	0	0.973	0.02702	0	0	0.926	0.0741	0	0	0.933	0.06665	0	0	1	0	0	0	0.875	0.125	0	0	1	0	0	0
2L	2362680	A	T			14	0	0	False	0.882	0.11816	0	0	1	0	0	0	1	0	0	0	1	0	0	0	1	0	0	0	1	0	0	0	1	0	0	0	1	0	0	0	1	0	0	0	1	0	0	0
2L	2362684	G	A			98	0	0	False	1	0	0	0	1	0	0	0	1	0	0	0	1	0	0	0	1	0	0	0	0.74	0.26	0	0	0.6	0.4	0	0	1	0	0	0	1	0	0	0	1	0	0	0
2L	2362687	C	T			15	0	0	False	1	0	0	0	1	0	0	0	1	0	0	0	1	0	0	0	1	0	0	0	1	0	0	0	1	0	0	0	1	0	0	0	0.9985	0.001706	0	0	1	0	0	0
2L	2362691	A	T			92	0	0	False	1	0	0	0	1	0	0	0	1	0	0	0	1	0	0	0	0.9956	0.004547	0	0	0.7607	0.2391	0	0	0.622	0.3777	0	0	0.9893	0.010635	0	0	1	0	0	0	1	0	0	0
2L	2362699	A	T			2116	0	0	False	0.1727	0.827	0	0	0	1	0	0	0	1	0	0	0.0822	0.918	0	0	0	1	0	0	0.0204	0.9795	0	0	0.1111	0.8887	0	0	0.1848	0.8154	0	0	0.003426	0.9966	0	0	0.0833	0.9165	0	0
2L	2362704	C	T			94	0	0	False	1	0	0	0	1	0	0	0	1	0	0	0	1	0	0	0	1	0	0	0	0.772	0.2283	0	0	0.61	0.3901	0	0	1	0	0	0	0.9985	0.001706	0	0	1	0	0	0
2L	2362712	T	C			486	0	0	False	1	0	0	0	1	0	0	0	0.989	0.01124	0	0	1	0	0	0	0.5547	0.4456	0	0	0.7666	0.2333	0	0	0.89	0.10986	0	0	0.2556	0.7446	0	0	0.7	0.2996	0	0	0.891	0.1087	0	0
2L	2362715	C	A			5	0	0	False	1	0	0	0	1	0	0	0	1	0	0	0	1	0	0	0	0.9956	0.004505	0	0	1	0	0	0	1	0	0	0	1	0	0	0	1	0	0	0	1	0	0	0
2L	2362724	G	T			3	0	0	False	1	0	0	0	1	0	0	0	1	0	0	0	1	0	0	0	1	0	0	0	1	0	0	0	1	0	0	0	1	0	0	0	1	0	0	0	1	0	0	0
2L	2362736	G	T			13	0	0	False	1	0	0	0	1	0	0	0	1	0	0	0	0.993	0.007042	0	0	1	0	0	0	1	0	0	0	0.994	0.00575	0	0	1	0	0	0	0.981	0.01923	0	0	1	0	0	0
2L	2362745	G	T			778	0	0	False	0.19	0.81	0	0	0	1	0	0	0.005814	0.994	0	0	0.1786	0.8213	0	0	1	0	0	0	1	0	0	0	0.9595	0.0407	0	0	1	0	0	0	0.902	0.09827	0	0	1	0	0	0
2L	2362753	A	T			1	0	0	False	1	0	0	0	1	0	0	0	1	0	0	0	1	0	0	0	1	0	0	0	1	0	0	0	0.994	0.005882	0	0	1	0	0	0	1	0	0	0	1	0	0	0
2L	2362775	A	T			1	0	0	False	1	0	0	0	1	0	0	0	1	0	0	0	1	0	0	0	1	0	0	0	1	0	0	0	0.994	0.005814	0	0	1	0	0	0	1	0	0	0	1	0	0	0
2L	2362778	G	T			6	0	0	False	1	0	0	0	1	0	0	0	1	0	0	0	0.993	0.006756	0	0	1	0	0	0	0.9893	0.01087	0	0	0.9883	0.0115	0	0	1	0	0	0	0.9966	0.003471	0	0	1	0	0	0
2L	2362788	T	A			1	0	0	False	1	0	0	0	1	0	0	0	1	0	0	0	1	0	0	0	1	0	0	0	1	0	0	0	0.994	0.00575	0	0	1	0	0	0	1	0	0	0	1	0	0	0
2L	2362802	C	A	T		3	805	0	False	0.1827	0	0.8174	0	0	0	1	0	0	0	1	0	0.1487	0	0.8516	0	1	0	0	0	0.9526	0	0.04718	0	0.944	0.01124	0.04495	0	1	0	0	0	0.8887	0	0.1111	0	1	0	0	0
2L	2362807	T	A			5	0	0	False	1	0	0	0	1	0	0	0	1	0	0	0	0.993	0.006756	0	0	1	0	0	0	1	0	0	0	0.9834	0.01666	0	0	1	0	0	0	1	0	0	0	1	0	0	0
2L	2362824	C	T			3	0	0	False	0.9907	0.00926	0	0	1	0	0	0	1	0	0	0	1	0	0	0	1	0	0	0	1	0	0	0	1	0	0	0	1	0	0	0	1	0	0	0	1	0	0	0
2L	2362830	A	C			89	0	0	False	1	0	0	0	1	0	0	0	1	0	0	0	0.9385	0.06165	0	0	1	0	0	0	0.8477	0.1526	0	0	0.8296	0.1703	0	0	1	0	0	0	1	0	0	0	1	0	0	0
2L	2362844	A	C			111	0	0	False	1	0	0	0	1	0	0	0	1	0	0	0	1	0	0	0	1	0	0	0	0.722	0.2778	0	0	0.588	0.412	0	0	1	0	0	0	1	0	0	0	1	0	0	0
2L	2362857	T	A			130	0	0	False	1	0	0	0	1	0	0	0	1	0	0	0	1	0	0	0	0.4731	0.527	0	0	1	0	0	0	0.989	0.01099	0	0	1	0	0	0	0.985	0.01515	0	0	1	0	0	0
2L	2362886	A	G			2	0	0	False	1	0	0	0	1	0	0	0	1	0	0	0	1	0	0	0	1	0	0	0	1	0	0	0	1	0	0	0	1	0	0	0	0.9966	0.003366	0	0	1	0	0	0
2L	2362908	G	C			2	0	0	False	1	0	0	0	1	0	0	0	1	0	0	0	1	0	0	0	1	0	0	0	0.9844	0.01563	0	0	1	0	0	0	1	0	0	0	1	0	0	0	1	0	0	0
2L	2362914	T	C	G		2149	111	0	False	0	1	0	0	0	1	0	0	0	1	0	0	0	1	0	0	0	1	0	0	0.01587	0.722	0.262	0	0	0.5713	0.4285	0	0.1666	0.8335	0	0	0.001683	0.9985	0	0	0	1	0	0
2L	2362919	G	A			221	0	0	False	1	0	0	0	1	0	0	0	0.9946	0.005436	0	0	1	0	0	0	1	0	0	0	1	0	0	0	1	0	0	0	1	0	0	0	0.68	0.3198	0	0	1	0	0	0
2L	2362932	T	C			76	0	0	False	1	0	0	0	1	0	0	0	1	0	0	0	1	0	0	0	1	0	0	0	0.7812	0.2188	0	0	0.7363	0.2637	0	0	1	0	0	0	1	0	0	0	1	0	0	0
2L	2362941	A	C			1	0	0	False	1	0	0	0	1	0	0	0	1	0	0	0	1	0	0	0	1	0	0	0	1	0	0	0	0.9946	0.005493	0	0	1	0	0	0	1	0	0	0	1	0	0	0
2L	2362961	G	T			10	0	0	False	1	0	0	0	1	0	0	0	1	0	0	0	1	0	0	0	1	0	0	0	0.9385	0.06152	0	0	0.989	0.01099	0	0	1	0	0	0	1	0	0	0	1	0	0	0
2L	2362971	G	T			1	0	0	False	1	0	0	0	1	0	0	0	1	0	0	0	1	0	0	0	1	0	0	0	1	0	0	0	0.9946	0.005493	0	0	1	0	0	0	1	0	0	0	1	0	0	0
2L	2362973	T	A	C		3	3	0	False	1	0	0	0	1	0	0	0	1	0	0	0	1	0	0	0	1	0	0	0	0.9844	0.01538	0	0	0.989	0.005493	0.005493	0	1	0	0	0	0.9966	0	0.003366	0	1	0	0	0
2L	2362982	T	G			90	0	0	False	0.9907	0.009094	0	0	1	0	0	0	1	0	0	0	0.933	0.06665	0	0	1	0	0	0	0.869	0.1307	0	0	0.8296	0.1703	0	0	1	0	0	0	1	0	0	0	1	0	0	0
2L	2362983	T	A			90	0	0	False	0.9907	0.009094	0	0	1	0	0	0	1	0	0	0	0.933	0.06665	0	0	1	0	0	0	0.869	0.1307	0	0	0.8296	0.1703	0	0	1	0	0	0	1	0	0	0	1	0	0	0
2L	2362992	G	A			110	0	0	False	1	0	0	0	1	0	0	0	1	0	0	0	1	0	0	0	1	0	0	0	0.7383	0.2615	0	0	0.5825	0.4175	0	0	1	0	0	0	1	0	0	0	1	0	0	0
2L	2363004	T	A			3	0	0	False	1	0	0	0	1	0	0	0	1	0	0	0	1	0	0	0	1	0	0	0	1	0	0	0	1	0	0	0	1	0	0	0	0.995	0.00505	0	0	1	0	0	0
2L	2363021	G	C			110	0	0	False	1	0	0	0	1	0	0	0	1	0	0	0	1	0	0	0	1	0	0	0	0.7383	0.2615	0	0	0.5825	0.4175	0	0	1	0	0	0	1	0	0	0	1	0	0	0
2L	2363025	G	A			1	0	0	False	1	0	0	0	1	0	0	0	1	0	0	0	1	0	0	0	1	0	0	0	1	0	0	0	1	0	0	0	1	0	0	0	1	0	0	0	1	0	0	0
2L	2363031	G	A			1992	0	0	False	0.1818	0.8184	0	0	0	1	0	0	0	1	0	0	0.1466	0.8535	0	0	0	1	0	0	0.4385	0.5615	0	0	0.703	0.2966	0	0	0.1875	0.8125	0	0	0	1	0	0	0.0833	0.9165	0	0
2L	2363034	T	C			1	0	0	False	1	0	0	0	1	0	0	0	1	0	0	0	1	0	0	0	1	0	0	0	1	0	0	0	1	0	0	0	1	0	0	0	1	0	0	0	1	0	0	0
2L	2363065	C	T			1	0	0	True	1	0	0	0	1	0	0	0	1	0	0	0	1	0	0	0	1	0	0	0	1	0	0	0	0.9946	0.005493	0	0	1	0	0	0	1	0	0	0	1	0	0	0
2L	2363069	A	C			10	0	0	False	1	0	0	0	1	0	0	0	1	0	0	0	1	0	0	0	1	0	0	0	1	0	0	0	0.945	0.05493	0	0	1	0	0	0	1	0	0	0	1	0	0	0
2L	2363082	A	G			2	0	0	True	1	0	0	0	1	0	0	0	1	0	0	0	1	0	0	0	1	0	0	0	0.992	0.00769	0	0	0.9946	0.005493	0	0	1	0	0	0	1	0	0	0	1	0	0	0
2L	2363089	G	A			12	0	0	True	1	0	0	0	1	0	0	0	1	0	0	0	0.993	0.006668	0	0	1	0	0	0	0.9844	0.01538	0	0	0.9946	0.005493	0	0	1	0	0	0	1	0	0	0	0.9165	0.0833	0	0
2L	2363098	A	C			12	0	0	True	1	0	0	0	1	0	0	0	1	0	0	0	0.993	0.006668	0	0	1	0	0	0	0.9844	0.01538	0	0	0.9946	0.005493	0	0	1	0	0	0	1	0	0	0	0.9165	0.0833	0	0
2L	2363111	C	A			6	0	0	True	1	0	0	0	1	0	0	0	1	0	0	0	1	0	0	0	1	0	0	0	1	0	0	0	1	0	0	0	1	0	0	0	0.9897	0.0101	0	0	1	0	0	0
2L	2363112	G	A			2	0	0	False	1	0	0	0	1	0	0	0	1	0	0	0	1	0	0	0	1	0	0	0	1	0	0	0	0.989	0.01099	0	0	1	0	0	0	1	0	0	0	1	0	0	0
2L	2363138	C	T			4	0	0	True	1	0	0	0	1	0	0	0	1	0	0	0	1	0	0	0	1	0	0	0	1	0	0	0	1	0	0	0	1	0	0	0	0.993	0.006733	0	0	1	0	0	0
2L	2363146	T	A			9	0	0	True	1	0	0	0	1	0	0	0	1	0	0	0	1	0	0	0	1	0	0	0	1	0	0	0	0.9507	0.04944	0	0	1	0	0	0	1	0	0	0	1	0	0	0
2L	2363150	G	C			110	0	0	True	1	0	0	0	1	0	0	0	1	0	0	0	1	0	0	0	1	0	0	0	0.7383	0.2615	0	0	0.5825	0.4175	0	0	1	0	0	0	1	0	0	0	1	0	0	0
2L	2363164	C	T			1	0	0	True	1	0	0	0	1	0	0	0	1	0	0	0	1	0	0	0	1	0	0	0	1	0	0	0	1	0	0	0	1	0	0	0	1	0	0	0	1	0	0	0
2L	2363168	C	T			2	0	0	True	1	0	0	0	1	0	0	0	1	0	0	0	1	0	0	0	1	0	0	0	1	0	0	0	1	0	0	0	1	0	0	0	0.9966	0.003366	0	0	1	0	0	0
2L	2363182	G	A			1	0	0	True	1	0	0	0	1	0	0	0	1	0	0	0	1	0	0	0	1	0	0	0	1	0	0	0	1	0	0	0	1	0	0	0	0.9985	0.001683	0	0	1	0	0	0
2L	2363227	A	G			1	0	0	True	1	0	0	0	1	0	0	0	1	0	0	0	1	0	0	0	0.9956	0.004463	0	0	1	0	0	0	1	0	0	0	1	0	0	0	1	0	0	0	1	0	0	0
2L	2363232	G	T			2	0	0	True	1	0	0	0	1	0	0	0	1	0	0	0	1	0	0	0	1	0	0	0	1	0	0	0	1	0	0	0	1	0	0	0	0.9966	0.003366	0	0	1	0	0	0
2L	2363236	T	A			2	0	0	True	1	0	0	0	1	0	0	0	1	0	0	0	1	0	0	0	1	0	0	0	1	0	0	0	1	0	0	0	1	0	0	0	0.9966	0.003366	0	0	1	0	0	0
2L	2363240	A	T			1	0	0	True	1	0	0	0	1	0	0	0	1	0	0	0	1	0	0	0	1	0	0	0	1	0	0	0	0.9946	0.005493	0	0	1	0	0	0	1	0	0	0	1	0	0	0
2L	2363256	C	A			1	0	0	True	1	0	0	0	1	0	0	0	1	0	0	0	1	0	0	0	1	0	0	0	1	0	0	0	0.9946	0.005493	0	0	1	0	0	0	1	0	0	0	1	0	0	0
2L	2363276	C	T			111	0	0	False	1	0	0	0	1	0	0	0	1	0	0	0	1	0	0	0	1	0	0	0	0.9385	0.06152	0	0	0.989	0.01099	0	0	1	0	0	0	0.9834	0.01683	0	0	1	0	0	0
2L	2363281	C	T			1	0	0	False	1	0	0	0	1	0	0	0	1	0	0	0	1	0	0	0	1	0	0	0	1	0	0	0	1	0	0	0	1	0	0	0	0.9985	0.001683	0	0	1	0	0	0
2L	2363285	T	C			11	0	0	False	0.9907	0.009094	0	0	1	0	0	0	0.9946	0.005436	0	0	1	0	0	0	1	0	0	0	0.992	0.00769	0	0	0.9834	0.01648	0	0	1	0	0	0	0.995	0.00505	0	0	0.979	0.02083	0	0
2L	2363286	G	A			1	0	0	False	1	0	0	0	1	0	0	0	0.9946	0.005436	0	0	1	0	0	0	1	0	0	0	1	0	0	0	1	0	0	0	1	0	0	0	1	0	0	0	1	0	0	0
2L	2363293	G	A			7	0	0	False	1	0	0	0	1	0	0	0	1	0	0	0	1	0	0	0	1	0	0	0	0.9463	0.05383	0	0	1	0	0	0	1	0	0	0	1	0	0	0	1	0	0	0
2L	2363300	G	A			847	0	0	False	0.1909	0.809	0	0	0	1	0	0	0.01087	0.9893	0	0	0.1466	0.8535	0	0	1	0	0	0	0.9385	0.06152	0	0	0.9395	0.06042	0	0	1	0	0	0	0.899	0.101	0	0	1	0	0	0
2L	2363306	C	A			1	0	0	False	1	0	0	0	1	0	0	0	1	0	0	0	1	0	0	0	1	0	0	0	1	0	0	0	1	0	0	0	1	0	0	0	0.9985	0.001683	0	0	1	0	0	0
2L	2363318	C	T			2	0	0	False	1	0	0	0	1	0	0	0	1	0	0	0	1	0	0	0	1	0	0	0	1	0	0	0	1	0	0	0	1	0	0	0	0.9966	0.003366	0	0	1	0	0	0
2L	2363326	C	A			2	0	0	False	1	0	0	0	1	0	0	0	1	0	0	0	1	0	0	0	1	0	0	0	0.9844	0.01538	0	0	1	0	0	0	1	0	0	0	1	0	0	0	1	0	0	0
2L	2363338	C	T			149	0	0	False	1	0	0	0	1	0	0	0	1	0	0	0	1	0	0	0	1	0	0	0	0.842	0.1583	0	0	0.9	0.1	0	0	1	0	0	0	0.82	0.1802	0	0	0.896	0.1042	0	0
2L	2363340	G	C			32	0	0	False	0.982	0.01819	0	0	1	0	0	0	0.9946	0.005436	0	0	1	0	0	0	0.991	0.00893	0	0	0.9834	0.01666	0	0	0.956	0.04376	0	0	1	0	0	0	0.98	0.0202	0	0	1	0	0	0
2L	2363374	G	A			141	0	0	False	1	0	0	0	1	0	0	0	1	0	0	0	1	0	0	0	1	0	0	0	0.9	0.1	0	0	0.945	0.05493	0	0	1	0	0	0	0.815	0.1852	0	0	0.875	0.125	0	0
2L	2363376	C	G			3	0	0	False	1	0	0	0	1	0	0	0	1	0	0	0	1	0	0	0	1	0	0	0	0.9844	0.01538	0	0	0.9946	0.005493	0	0	1	0	0	0	1	0	0	0	1	0	0	0
2L	2363386	C	T			4	0	0	False	1	0	0	0	1	0	0	0	1	0	0	0	0.993	0.006668	0	0	1	0	0	0	1	0	0	0	0.9946	0.005493	0	0	1	0	0	0	1	0	0	0	1	0	0	0
2L	2363399	A	C			35	0	0	False	0.9727	0.02727	0	0	0.9585	0.04166	0	0	0.984	0.01631	0	0	0.967	0.03333	0	0	0.991	0.00893	0	0	0.9844	0.01563	0	0	0.989	0.01099	0	0	0.9688	0.03125	0	0	0.9863	0.01356	0	0	0.979	0.02083	0	0
2L	2363400	A	T			27	0	0	False	1	0	0	0	0.9585	0.04166	0	0	0.9946	0.005436	0	0	0.993	0.006668	0	0	0.991	0.00893	0	0	0.992	0.007812	0	0	0.9834	0.01648	0	0	1	0	0	0	0.9766	0.02365	0	0	0.979	0.02083	0	0
2L	2363409	T	A			5	0	0	False	1	0	0	0	1	0	0	0	0.9946	0.005436	0	0	1	0	0	0	1	0	0	0	1	0	0	0	1	0	0	0	1	0	0	0	0.993	0.006824	0	0	1	0	0	0
2L	2363410	G	A			3	0	0	False	1	0	0	0	1	0	0	0	1	0	0	0	1	0	0	0	1	0	0	0	1	0	0	0	1	0	0	0	0.979	0.02083	0	0	0.9985	0.001706	0	0	1	0	0	0
2L	2363411	G	A			6	0	0	False	0.982	0.01819	0	0	1	0	0	0	0.989	0.01099	0	0	1	0	0	0	1	0	0	0	1	0	0	0	0.989	0.01099	0	0	1	0	0	0	1	0	0	0	1	0	0	0
2L	2364979	C	A	G	T	24	28	21	False	0.5	0	0.5	0	0.625	0.25	0	0.125	0.7334	0.1666	0.06665	0.03333	0.75	0.25	0	0	0.9443	0	0.05554	0	0.8	0	0.1333	0.06665	0.675	0.2	0.025	0.1	1	0	0	0	0.802	0.03967	0.1349	0.0238	1	0	0	0
2L	2364980	T	A			12	0	0	False	1	0	0	0	1	0	0	0	1	0	0	0	1	0	0	0	1	0	0	0	0.933	0.06665	0	0	0.9	0.1	0	0	1	0	0	0	0.9844	0.01563	0	0	1	0	0	0
2L	2364982	C	T			10	0	0	False	1	0	0	0	0.75	0.25	0	0	1	0	0	0	0.8335	0.1666	0	0	1	0	0	0	1	0	0	0	1	0	0	0	1	0	0	0	0.969	0.03076	0	0	1	0	0	0
2L	2364983	A	T			4	0	0	False	1	0	0	0	1	0	0	0	1	0	0	0	1	0	0	0	1	0	0	0	0.9375	0.0625	0	0	1	0	0	0	1	0	0	0	0.9854	0.01471	0	0	1	0	0	0
2L	2365008	T	C			8	0	0	False	1	0	0	0	1	0	0	0	1	0	0	0	0.9565	0.0435	0	0	1	0	0	0	1	0	0	0	1	0	0	0	1	0	0	0	0.9756	0.0246	0	0	1	0	0	0
2L	2365011	A	G			4	0	0	False	1	0	0	0	1	0	0	0	1	0	0	0	1	0	0	0	0.977	0.02272	0	0	1	0	0	0	1	0	0	0	1	0	0	0	0.9917	0.00813	0	0	1	0	0	0
2L	2365022	G	T			3	0	0	False	1	0	0	0	1	0	0	0	1	0	0	0	1	0	0	0	1	0	0	0	1	0	0	0	1	0	0	0	1	0	0	0	1	0	0	0	1	0	0	0
2L	2365032	A	G			17	0	0	False	1	0	0	0	0.875	0.125	0	0	1	0	0	0	0.968	0.03226	0	0	1	0	0	0	1	0	0	0	0.9463	0.05356	0	0	1	0	0	0	0.9844	0.01582	0	0	1	0	0	0
2L	2365036	G	A			6	0	0	False	1	0	0	0	1	0	0	0	1	0	0	0	1	0	0	0	1	0	0	0	0.973	0.02702	0	0	0.9644	0.0357	0	0	1	0	0	0	1	0	0	0	1	0	0	0
2L	2365037	G	A			7	0	0	False	1	0	0	0	1	0	0	0	1	0	0	0	0.9863	0.01351	0	0	1	0	0	0	1	0	0	0	1	0	0	0	1	0	0	0	0.985	0.01497	0	0	1	0	0	0
2L	2365039	T	A			85	0	0	False	1	0	0	0	1	0	0	0	1	0	0	0	1	0	0	0	0.541	0.459	0	0	0.847	0.1528	0	0	0.9194	0.0804	0	0	1	0	0	0	0.9756	0.02454	0	0	0.9614	0.03845	0	0
2L	2365041	G	A			7	0	0	False	1	0	0	0	1	0	0	0	1	0	0	0	1	0	0	0	1	0	0	0	1	0	0	0	1	0	0	0	1	0	0	0	0.9795	0.02046	0	0	1	0	0	0
2L	2365044	T	G			8	0	0	False	1	0	0	0	1	0	0	0	1	0	0	0	1	0	0	0	1	0	0	0	0.9736	0.02632	0	0	0.949	0.05084	0	0	1	0	0	0	1	0	0	0	1	0	0	0
2L	2365056	G	C			2	0	0	False	1	0	0	0	1	0	0	0	1	0	0	0	1	0	0	0	1	0	0	0	1	0	0	0	1	0	0	0	1	0	0	0	0.9946	0.005264	0	0	1	0	0	0
2L	2365063	T	A			17	0	0	False	1	0	0	0	0.95	0.05	0	0	0.9834	0.01666	0	0	0.989	0.01136	0	0	1	0	0	0	1	0	0	0	0.942	0.05832	0	0	1	0	0	0	0.9844	0.015465	0	0	1	0	0	0
2L	2365067	C	T			1022	0	0	False	0.2678	0.732	0	0	0.35	0.65	0	0	0.2017	0.7983	0	0	0.311	0.689	0	0	0.1974	0.8027	0	0	0.625	0.375	0	0	0.717	0.2834	0	0	0.3462	0.654	0	0	0.2386	0.761	0	0	0.3215	0.6787	0	0
2L	2365088	G	C			14	0	0	False	1	0	0	0	1	0	0	0	0.992	0.007576	0	0	0.99	0.0098	0	0	1	0	0	0	0.9883	0.0119	0	0	0.991	0.00862	0	0	0.9355	0.0645	0	0	0.9883	0.01168	0	0	1	0	0	0
2L	2365091	C	T			11	0	0	False	1	0	0	0	1	0	0	0	0.9927	0.00714	0	0	0.99	0.0098	0	0	0.9937	0.006493	0	0	1	0	0	0	0.991	0.00862	0	0	0.9395	0.0606	0	0	0.9956	0.00463	0	0	1	0	0	0
2L	2365092	C	G			10	0	0	False	1	0	0	0	1	0	0	0	0.9927	0.007248	0	0	0.99	0.01	0	0	1	0	0	0	1	0	0	0	0.9917	0.008194	0	0	0.9375	0.0625	0	0	0.9956	0.004505	0	0	1	0	0	0
2L	2365093	A	T			72	0	0	False	0.9614	0.03845	0	0	0.95	0.05	0	0	0.971	0.02899	0	0	0.9707	0.02942	0	0	0.9746	0.02531	0	0	0.977	0.02272	0	0	0.9067	0.0932	0	0	0.9033	0.0968	0	0	0.9507	0.0491	0	0	0.9443	0.05554	0	0
2L	2365095	T	A			12	0	0	False	1	0	0	0	1	0	0	0	0.993	0.007042	0	0	0.99	0.00961	0	0	1	0	0	0	1	0	0	0	0.9917	0.008194	0	0	0.9287	0.0714	0	0	0.993	0.006695	0	0	1	0	0	0
2L	2365096	C	A			13	0	0	False	0.9873	0.0125	0	0	1	0	0	0	0.993	0.007042	0	0	0.9907	0.00944	0	0	1	0	0	0	1	0	0	0	0.9917	0.008064	0	0	0.9307	0.06946	0	0	0.993	0.006668	0	0	1	0	0	0
2L	2365098	A	G			140	0	0	False	1	0	0	0	1	0	0	0	1	0	0	0	1	0	0	0	0.5127	0.4873	0	0	0.772	0.2283	0	0	0.911	0.0887	0	0	0.9595	0.04053	0	0	0.948	0.0518	0	0	0.8438	0.1562	0	0
2L	2365101	G	T			43	0	0	False	0.976	0.0238	0	0	1	0	0	0	0.9863	0.013885	0	0	0.9814	0.01852	0	0	1	0	0	0	0.9673	0.03262	0	0	0.9595	0.0403	0	0	0.662	0.338	0	0	0.993	0.006817	0	0	1	0	0	0
2L	2365105	G	A			45	0	0	False	1	0	0	0	1	0	0	0	0.9785	0.02142	0	0	0.982	0.01819	0	0	0.988	0.01219	0	0	0.99	0.01	0	0	0.9917	0.008064	0	0	0.921	0.0789	0	0	0.9585	0.04147	0	0	0.9414	0.05884	0	0
2L	2365106	T	G			1501	0	0	False	0.0366	0.9634	0	0	0.05	0.95	0	0	0.0643	0.9355	0	0	0.1666	0.8335	0	0	0.006096	0.994	0	0	0.3367	0.663	0	0	0.4114	0.589	0	0	0.3289	0.671	0	0	0.03668	0.9634	0	0	0	1	0	0
2L	2365108	T	A			6	0	0	False	1	0	0	0	1	0	0	0	1	0	0	0	1	0	0	0	0.9883	0.0119	0	0	1	0	0	0	1	0	0	0	1	0	0	0	0.993	0.00685	0	0	1	0	0	0
2L	2365109	G	A			10	0	0	False	1	0	0	0	1	0	0	0	1	0	0	0	1	0	0	0	0.976	0.0238	0	0	1	0	0	0	1	0	0	0	1	0	0	0	0.9907	0.00917	0	0	1	0	0	0
2L	2365114	G	A			15	0	0	False	0.989	0.01136	0	0	1	0	0	0	1	0	0	0	0.9907	0.00926	0	0	1	0	0	0	1	0	0	0	0.9014	0.0985	0	0	1	0	0	0	1	0	0	0	1	0	0	0
2L	2365116	A	C			8	0	0	False	1	0	0	0	1	0	0	0	1	0	0	0	1	0	0	0	0.9883	0.0119	0	0	1	0	0	0	1	0	0	0	1	0	0	0	0.991	0.00901	0	0	1	0	0	0
2L	2365118	A	T			11	0	0	False	1	0	0	0	1	0	0	0	0.993	0.006943	0	0	0.982	0.01785	0	0	1	0	0	0	1	0	0	0	1	0	0	0	0.9595	0.04053	0	0	0.9907	0.00905	0	0	1	0	0	0
2L	2365119	C	T			28	0	0	False	1	0	0	0	1	0	0	0	0.993	0.006943	0	0	0.991	0.00877	0	0	1	0	0	0	0.971	0.02884	0	0	0.9854	0.01471	0	0	0.743	0.2568	0	0	1	0	0	0	1	0	0	0
2L	2365121	G	A			14	0	0	False	0.9766	0.02325	0	0	1	0	0	0	1	0	0	0	0.991	0.00862	0	0	0.994	0.005882	0	0	1	0	0	0	0.978	0.02174	0	0	1	0	0	0	1	0	0	0	1	0	0	0
2L	2365128	C	A	T		10	11	0	False	1	0	0	0	1	0	0	0	0.9927	0	0.007248	0	0.991	0	0.00862	0	0.9883	0	0.011765	0	1	0	0	0	1	0	0	0	1	0	0	0	0.98	0.01116	0.00893	0	1	0	0	0
2L	2365135	C	T			15	0	0	False	1	0	0	0	1	0	0	0	0.993	0.007042	0	0	0.9834	0.01666	0	0	0.9883	0.0119	0	0	1	0	0	0	1	0	0	0	0.974	0.02563	0	0	0.987	0.01339	0	0	1	0	0	0
2L	2365141	G	A	C		11	9	0	False	1	0	0	0	1	0	0	0	0.986	0.01428	0	0	0.983	0.01724	0	0	0.988	0.01205	0	0	0.9297	0	0.0702	0	1	0	0	0	0.974	0.02563	0	0	0.993	0.006817	0	0	1	0	0	0
2L	2365148	C	T			42	0	0	False	0.9897	0.0102	0	0	1	0	0	0	0.979	0.02083	0	0	1	0	0	0	0.969	0.03087	0	0	0.982	0.01785	0	0	0.9663	0.03378	0	0	0.775	0.225	0	0	0.9907	0.009094	0	0	1	0	0	0
2L	2365155	G	A			128	0	0	False	1	0	0	0	1	0	0	0	1	0	0	0	1	0	0	0	0.57	0.4304	0	0	0.768	0.2322	0	0	0.9526	0.0473	0	0	0.9624	0.0375	0	0	0.9473	0.05252	0	0	1	0	0	0
2L	2365163	G	A			92	0	0	False	1	0	0	0	1	0	0	0	0.9595	0.0407	0	0	0.971	0.02856	0	0	0.9395	0.06076	0	0	0.9917	0.00833	0	0	0.946	0.05423	0	0	0.798	0.2021	0	0	0.9614	0.03845	0	0	0.913	0.087	0	0
2L	2365164	G	T			11	0	0	False	1	0	0	0	1	0	0	0	1	0	0	0	0.986	0.01428	0	0	0.986	0.014015	0	0	1	0	0	0	1	0	0	0	0.9893	0.010635	0	0	0.9907	0.009155	0	0	1	0	0	0
2L	2365165	G	A			63	0	0	False	0.84	0.1604	0	0	1	0	0	0	1	0	0	0	0.907	0.09283	0	0	1	0	0	0	1	0	0	0	0.905	0.0952	0	0	0.837	0.1631	0	0	1	0	0	0	1	0	0	0
2L	2365168	C	G			23	0	0	False	1	0	0	0	1	0	0	0	0.994	0.005814	0	0	1	0	0	0	0.9907	0.009346	0	0	0.9673	0.03278	0	0	1	0	0	0	0.947	0.0532	0	0	0.9873	0.01282	0	0	1	0	0	0
2L	2365179	C	T			63	0	0	False	0.963	0.03705	0	0	1	0	0	0	0.9834	0.01648	0	0	0.951	0.0486	0	0	0.9414	0.05856	0	0	0.9756	0.0246	0	0	0.994	0.00575	0	0	1	0	0	0	0.979	0.02098	0	0	1	0	0	0
2L	2365187	C	G			1736	0	0	False	0.2273	0.773	0	0	0.125	0.875	0	0	0.125	0.875	0	0	0.2433	0.757	0	0	0.2098	0.79	0	0	0.3953	0.605	0	0	0.628	0.372	0	0	0.3936	0.6064	0	0	0.1423	0.8574	0	0	0.2084	0.7915	0	0
2L	2365190	T	C			78	0	0	False	0.9907	0.009094	0	0	1	0	0	0	0.984	0.01631	0	0	0.9863	0.01351	0	0	0.96	0.0402	0	0	0.984	0.01613	0	0	0.8906	0.1092	0	0	0.883	0.117	0	0	0.9727	0.02711	0	0	0.9375	0.0625	0	0
2L	2365192	C	A			5	0	0	False	1	0	0	0	1	0	0	0	1	0	0	0	1	0	0	0	0.9956	0.004463	0	0	1	0	0	0	0.9883	0.0115	0	0	1	0	0	0	0.9985	0.001695	0	0	1	0	0	0
2L	2365196	G	T			27	0	0	False	1	0	0	0	1	0	0	0	0.9946	0.005436	0	0	1	0	0	0	0.9688	0.03125	0	0	1	0	0	0	1	0	0	0	1	0	0	0	0.976	0.02373	0	0	0.9585	0.04166	0	0
2L	2365200	G	T			1	0	0	False	1	0	0	0	1	0	0	0	1	0	0	0	1	0	0	0	1	0	0	0	1	0	0	0	1	0	0	0	1	0	0	0	0.9985	0.001695	0	0	1	0	0	0
2L	2365221	C	T			1	0	0	False	1	0	0	0	1	0	0	0	1	0	0	0	1	0	0	0	1	0	0	0	1	0	0	0	0.994	0.00562	0	0	1	0	0	0	1	0	0	0	1	0	0	0
2L	2365222	T	G			1	0	0	False	1	0	0	0	1	0	0	0	1	0	0	0	1	0	0	0	1	0	0	0	1	0	0	0	0.994	0.00562	0	0	1	0	0	0	1	0	0	0	1	0	0	0
2L	2365223	A	C			73	0	0	False	0.982	0.01819	0	0	0.9585	0.04166	0	0	0.984	0.01631	0	0	0.987	0.013336	0	0	0.9688	0.03125	0	0	0.9604	0.03967	0	0	0.9717	0.02809	0	0	0.967	0.03333	0	0	0.9526	0.04745	0	0	0.9585	0.04166	0	0
2L	2365226	T	C			18	0	0	False	1	0	0	0	1	0	0	0	1	0	0	0	0.993	0.006668	0	0	1	0	0	0	0.984	0.01587	0	0	0.989	0.01124	0	0	1	0	0	0	0.9985	0.001695	0	0	0.9165	0.0833	0	0
2L	2365235	C	T			50	0	0	False	1	0	0	0	1	0	0	0	0.9893	0.01087	0	0	1	0	0	0	0.973	0.02678	0	0	0.952	0.0476	0	0	0.9775	0.02248	0	0	0.9443	0.05554	0	0	0.9727	0.02711	0	0	0.9375	0.0625	0	0
2L	2365237	G	T			51	0	0	False	1	0	0	0	1	0	0	0	0.9893	0.01087	0	0	1	0	0	0	0.9688	0.03125	0	0	0.952	0.0476	0	0	0.9775	0.02248	0	0	0.9443	0.05554	0	0	0.971	0.02881	0	0	0.9375	0.0625	0	0
2L	2365241	G	A			48	0	0	False	1	0	0	0	1	0	0	0	0.9893	0.01087	0	0	1	0	0	0	0.9688	0.03125	0	0	0.952	0.0476	0	0	0.9775	0.02222	0	0	0.9443	0.05554	0	0	0.976	0.02373	0	0	0.9375	0.0625	0	0
2L	2365242	G	A			34	0	0	False	1	0	0	0	1	0	0	0	1	0	0	0	1	0	0	0	1	0	0	0	0.952	0.0476	0	0	0.8555	0.1444	0	0	0.989	0.01111	0	0	1	0	0	0	1	0	0	0
2L	2365245	G	T			43	0	0	False	1	0	0	0	1	0	0	0	0.9946	0.005436	0	0	1	0	0	0	0.9644	0.0357	0	0	0.9604	0.03967	0	0	0.9775	0.02222	0	0	0.967	0.03333	0	0	0.9795	0.02034	0	0	1	0	0	0
2L	2365246	G	A			43	0	0	False	1	0	0	0	1	0	0	0	0.9946	0.005436	0	0	1	0	0	0	0.9688	0.03125	0	0	0.9443	0.05554	0	0	0.9775	0.02222	0	0	0.967	0.03333	0	0	0.978	0.02203	0	0	1	0	0	0
2L	2365247	G	T			55	0	0	False	1	0	0	0	1	0	0	0	0.9946	0.005436	0	0	1	0	0	0	0.96	0.0402	0	0	0.9365	0.0635	0	0	0.972	0.02777	0	0	0.9443	0.05554	0	0	0.9727	0.02711	0	0	0.9346	0.06525	0	0
2L	2365252	C	T			44	0	0	False	0.982	0.01819	0	0	1	0	0	0	0.984	0.01631	0	0	1	0	0	0	0.96	0.0402	0	0	0.9683	0.03174	0	0	0.9946	0.005554	0	0	1	0	0	0	0.9727	0.02711	0	0	1	0	0	0
2L	2365256	T	A			94	0	0	False	1	0	0	0	0.9585	0.04166	0	0	0.9893	0.01087	0	0	0.987	0.013336	0	0	0.9287	0.0714	0	0	0.9365	0.0635	0	0	0.972	0.02777	0	0	0.9224	0.07776	0	0	0.949	0.05084	0	0	0.9346	0.06525	0	0
2L	2365269	A	T			123	0	0	False	0.9546	0.04544	0	0	0.9585	0.04166	0	0	0.962	0.03806	0	0	0.98	0.02	0	0	0.9233	0.0766	0	0	0.9204	0.07935	0	0	0.9717	0.02841	0	0	0.913	0.087	0	0	0.921	0.0793	0	0	0.978	0.02174	0	0
2L	2365271	G	A			63	0	0	False	0.982	0.01819	0	0	1	0	0	0	0.984	0.01631	0	0	0.98	0.02	0	0	0.95	0.05	0	0	0.9604	0.03967	0	0	0.994	0.00562	0	0	0.9346	0.06525	0	0	0.962	0.03806	0	0	1	0	0	0
2L	2365274	A	C			148	0	0	False	0.964	0.03638	0	0	0.9165	0.0833	0	0	0.962	0.03806	0	0	0.96	0.04	0	0	0.897	0.1028	0	0	0.9204	0.07935	0	0	0.971	0.02873	0	0	0.878	0.1222	0	0	0.9043	0.0958	0	0	0.9565	0.0435	0	0
2L	2365298	G	A			68	0	0	False	0.99	0.00961	0	0	1	0	0	0	0.9673	0.03262	0	0	0.9663	0.03378	0	0	0.9473	0.05264	0	0	1	0	0	0	0.982	0.01785	0	0	0.9443	0.05554	0	0	0.9614	0.0388	0	0	1	0	0	0
2L	2365299	T	C			8	0	0	False	1	0	0	0	1	0	0	0	1	0	0	0	1	0	0	0	1	0	0	0	1	0	0	0	0.994	0.00595	0	0	0.973	0.02702	0	0	0.9937	0.00641	0	0	1	0	0	0
2L	2365303	C	G			14	0	0	False	1	0	0	0	1	0	0	0	1	0	0	0	1	0	0	0	0.952	0.04794	0	0	1	0	0	0	1	0	0	0	1	0	0	0	0.9893	0.01073	0	0	1	0	0	0
2L	2365304	G	A			26	0	0	False	0.9907	0.00944	0	0	1	0	0	0	0.9946	0.005436	0	0	0.993	0.006668	0	0	0.9526	0.0473	0	0	1	0	0	0	0.994	0.005814	0	0	0.9736	0.02632	0	0	0.9893	0.01092	0	0	0.925	0.075	0	0
2L	2365315	C	T			75	0	0	False	1	0	0	0	1	0	0	0	1	0	0	0	1	0	0	0	1	0	0	0	0.803	0.1968	0	0	0.724	0.276	0	0	1	0	0	0	0.9937	0.0063	0	0	1	0	0	0
2L	2365316	T	A			41	0	0	False	1	0	0	0	1	0	0	0	1	0	0	0	0.973	0.02667	0	0	0.981	0.01898	0	0	0.9756	0.0246	0	0	0.971	0.02873	0	0	0.9487	0.05127	0	0	0.9766	0.0235	0	0	0.921	0.0789	0	0
2L	2365327	G	T			7	0	0	False	1	0	0	0	1	0	0	0	1	0	0	0	0.993	0.006668	0	0	1	0	0	0	0.9756	0.0246	0	0	0.9824	0.01744	0	0	1	0	0	0	1	0	0	0	1	0	0	0
2L	2365328	G	A			6	0	0	False	1	0	0	0	1	0	0	0	1	0	0	0	0.993	0.006668	0	0	1	0	0	0	1	0	0	0	1	0	0	0	1	0	0	0	1	0	0	0	1	0	0	0
2L	2365331	T	C			5	0	0	False	1	0	0	0	1	0	0	0	1	0	0	0	1	0	0	0	1	0	0	0	1	0	0	0	1	0	0	0	1	0	0	0	0.998	0.002184	0	0	0.921	0.0789	0	0
2L	2365336	C	T			10	0	0	False	1	0	0	0	1	0	0	0	0.9946	0.005436	0	0	0.993	0.006668	0	0	1	0	0	0	0.959	0.041	0	0	0.983	0.01724	0	0	1	0	0	0	1	0	0	0	1	0	0	0
2L	2365337	G	T			6	0	0	False	1	0	0	0	1	0	0	0	1	0	0	0	1	0	0	0	1	0	0	0	1	0	0	0	1	0	0	0	1	0	0	0	0.998	0.002165	0	0	0.925	0.075	0	0
2L	2365339	T	G			207	0	0	False	0.9907	0.009094	0	0	0.9165	0.0833	0	0	0.962	0.03806	0	0	0.987	0.013336	0	0	0.782	0.2179	0	0	0.778	0.2222	0	0	0.937	0.06323	0	0	0.8623	0.1375	0	0	0.818	0.182	0	0	0.775	0.225	0	0
2L	2365349	A	T			30	0	0	False	1	0	0	0	1	0	0	0	1	0	0	0	1	0	0	0	1	0	0	0	0.976	0.0238	0	0	1	0	0	0	1	0	0	0	0.9585	0.04147	0	0	0.857	0.1428	0	0
2L	2365350	G	C			22	0	0	False	0.9907	0.009094	0	0	1	0	0	0	1	0	0	0	1	0	0	0	0.975	0.025	0	0	1	0	0	0	1	0	0	0	0.9873	0.01282	0	0	0.974	0.02586	0	0	1	0	0	0
2L	2365355	C	T			11	0	0	False	1	0	0	0	1	0	0	0	1	0	0	0	1	0	0	0	1	0	0	0	0.992	0.007935	0	0	0.994	0.00575	0	0	1	0	0	0	0.991	0.008736	0	0	0.8945	0.1053	0	0
2L	2365357	T	A			11	0	0	False	1	0	0	0	1	0	0	0	1	0	0	0	1	0	0	0	0.9736	0.02632	0	0	1	0	0	0	1	0	0	0	1	0	0	0	0.987	0.01316	0	0	1	0	0	0
2L	2365358	C	T			85	0	0	False	1	0	0	0	0.9165	0.0833	0	0	0.9946	0.005436	0	0	1	0	0	0	0.8594	0.1409	0	0	0.918	0.082	0	0	1	0	0	0	0.987	0.01316	0	0	0.9014	0.09863	0	0	0.9473	0.05264	0	0
2L	2365361	C	A			25	0	0	False	1	0	0	0	1	0	0	0	1	0	0	0	1	0	0	0	1	0	0	0	0.976	0.0238	0	0	1	0	0	0	1	0	0	0	0.9575	0.04242	0	0	0.925	0.075	0	0
2L	2365379	G	A	C		4	39	0	False	1	0	0	0	1	0	0	0	0.978	0.005436	0.01631	0	1	0	0	0	0.9746	0	0.02525	0	0.9688	0	0.03125	0	0.967	0	0.03296	0	0.891	0	0.1087	0	0.9756	0.00568	0.01894	0	1	0	0	0
2L	2365382	G	A			302	0	0	False	1	0	0	0	0.9585	0.04166	0	0	0.951	0.04892	0	0	1	0	0	0	0.651	0.3489	0	0	0.857	0.1428	0	0	0.961	0.03888	0	0	0.6777	0.3223	0	0	0.752	0.248	0	0	0.684	0.3157	0	0
2L	2365387	G	C			1	0	0	False	1	0	0	0	1	0	0	0	1	0	0	0	1	0	0	0	1	0	0	0	1	0	0	0	0.9946	0.005493	0	0	1	0	0	0	1	0	0	0	1	0	0	0
2L	2365390	C	G	T		3	290	0	False	0.9907	0	0.009094	0	1	0	0	0	0.962	0	0.03806	0	1	0	0	0	0.665	0	0.335	0	0.849	0	0.1508	0	0.9395	0.005493	0.05493	0	0.6626	0	0.3372	0	0.776	0	0.2244	0	0.575	0.05	0.375	0
2L	2365395	G	A			42	0	0	False	1	0	0	0	1	0	0	0	0.984	0.01631	0	0	1	0	0	0	0.98	0.0202	0	0	0.961	0.03906	0	0	0.9717	0.02809	0	0	0.886	0.11365	0	0	0.979	0.02107	0	0	1	0	0	0
2L	2365401	T	A			9	0	0	False	1	0	0	0	1	0	0	0	1	0	0	0	0.993	0.006668	0	0	1	0	0	0	0.9688	0.03125	0	0	0.9775	0.02248	0	0	1	0	0	0	1	0	0	0	1	0	0	0
2L	2365410	C	T			22	0	0	False	1	0	0	0	1	0	0	0	1	0	0	0	1	0	0	0	0.9844	0.015465	0	0	1	0	0	0	1	0	0	0	1	0	0	0	0.9727	0.02756	0	0	1	0	0	0
2L	2365415	T	A			5	0	0	False	1	0	0	0	1	0	0	0	1	0	0	0	1	0	0	0	0.9844	0.015465	0	0	1	0	0	0	1	0	0	0	1	0	0	0	0.998	0.001976	0	0	1	0	0	0
2L	2365416	C	G			15	0	0	False	1	0	0	0	1	0	0	0	1	0	0	0	0.993	0.006668	0	0	0.9795	0.02061	0	0	0.992	0.007812	0	0	0.989	0.01099	0	0	1	0	0	0	0.992	0.00787	0	0	1	0	0	0
2L	2365417	C	T			46	0	0	False	1	0	0	0	1	0	0	0	0.984	0.01631	0	0	1	0	0	0	0.974	0.02577	0	0	0.9683	0.03174	0	0	0.967	0.03296	0	0	0.875	0.125	0	0	0.9727	0.02745	0	0	1	0	0	0
2L	2365419	C	G			198	0	0	False	1	0	0	0	0.9585	0.04166	0	0	1	0	0	0	0.993	0.006668	0	0	0.8125	0.1875	0	0	0.836	0.1641	0	0	0.9834	0.01648	0	0	0.9224	0.07776	0	0	0.806	0.1937	0	0	0.8423	0.1578	0	0
2L	2365421	T	A			13	0	0	False	1	0	0	0	1	0	0	0	1	0	0	0	1	0	0	0	0.974	0.02577	0	0	1	0	0	0	1	0	0	0	1	0	0	0	0.99	0.00984	0	0	1	0	0	0
2L	2365423	G	A			79	0	0	False	0.9907	0.009094	0	0	1	0	0	0	1	0	0	0	0.933	0.06665	0	0	1	0	0	0	0.8516	0.1484	0	0	0.8076	0.1923	0	0	1	0	0	0	1	0	0	0	1	0	0	0
2L	2365430	T	C			2	0	0	False	1	0	0	0	1	0	0	0	1	0	0	0	1	0	0	0	1	0	0	0	1	0	0	0	1	0	0	0	1	0	0	0	1	0	0	0	1	0	0	0
2L	2365433	T	G			793	0	0	False	0.964	0.03638	0	0	0.8335	0.1666	0	0	0.9185	0.08154	0	0	0.98	0.02	0	0	0.172	0.828	0	0	0.5703	0.4297	0	0	0.901	0.0989	0	0	0.5444	0.4556	0	0	0.2917	0.7085	0	0	0.2106	0.7896	0	0
2L	2365443	T	G			251	0	0	False	1	0	0	0	0.9585	0.04166	0	0	0.984	0.01631	0	0	0.993	0.006668	0	0	0.7393	0.2607	0	0	0.8047	0.1953	0	0	0.9614	0.03845	0	0	0.811	0.1888	0	0	0.771	0.2291	0	0	0.7896	0.2106	0	0
2L	2365444	C	G			14	0	0	False	1	0	0	0	1	0	0	0	1	0	0	0	1	0	0	0	1	0	0	0	1	0	0	0	1	0	0	0	0.878	0.1222	0	0	1	0	0	0	1	0	0	0
2L	2365447	C	A			428	0	0	False	0.9907	0.009094	0	0	1	0	0	0	0.978	0.02174	0	0	1	0	0	0	0.5054	0.4946	0	0	0.8047	0.1953	0	0	0.967	0.03296	0	0	0.5347	0.465	0	0	0.6206	0.3796	0	0	0.4736	0.5264	0	0
2L	2365451	C	A	T		23	34	0	False	1	0	0	0	1	0	0	0	1	0	0	0	1	0	0	0	0.8936	0.03723	0.06915	0	1	0	0	0	1	0	0	0	0.989	0	0.01111	0	0.956	0.01405	0.03012	0	0.8687	0.05264	0.0789	0
2L	2365453	G	A	C		14	432	0	False	0.9907	0	0.009094	0	1	0	0	0	0.9727	0	0.02718	0	0.993	0.006668	0	0	0.5	0	0.5	0	0.758	0.0547	0.1875	0	0.934	0.02747	0.03845	0	0.6	0	0.4	0	0.6113	0.001991	0.3865	0	0.4473	0	0.5527	0
2L	2365454	G	T			21	0	0	False	1	0	0	0	1	0	0	0	1	0	0	0	1	0	0	0	0.9683	0.03192	0	0	1	0	0	0	1	0	0	0	1	0	0	0	0.982	0.01814	0	0	1	0	0	0
2L	2365457	A	T			32	0	0	False	1	0	0	0	1	0	0	0	1	0	0	0	1	0	0	0	0.9736	0.02632	0	0	1	0	0	0	1	0	0	0	1	0	0	0	0.958	0.042	0	0	1	0	0	0
2L	2365459	G	A			7	0	0	False	1	0	0	0	1	0	0	0	1	0	0	0	1	0	0	0	0.9946	0.005318	0	0	1	0	0	0	1	0	0	0	1	0	0	0	0.996	0.004032	0	0	0.921	0.0789	0	0
2L	2365460	A	G			19	0	0	False	0.9272	0.07275	0	0	1	0	0	0	1	0	0	0	1	0	0	0	0.984	0.01596	0	0	1	0	0	0	1	0	0	0	1	0	0	0	0.988	0.0121	0	0	1	0	0	0
2L	2365462	G	A			12	0	0	False	1	0	0	0	1	0	0	0	1	0	0	0	1	0	0	0	0.9893	0.010635	0	0	0.992	0.007812	0	0	1	0	0	0	0.989	0.01111	0	0	0.988	0.0121	0	0	1	0	0	0
2L	2365464	T	C	G		31	210	0	False	1	0	0	0	0.9585	0	0.04166	0	1	0	0	0	1	0	0	0	0.6704	0.07446	0.2554	0	0.867	0	0.1328	0	0.989	0	0.01099	0	0.911	0	0.08887	0	0.762	0.028	0.21	0	0.8057	0	0.1945	0
2L	2365465	C	A			15	0	0	False	0.9907	0.009094	0	0	1	0	0	0	1	0	0	0	1	0	0	0	0.983	0.01686	0	0	0.984	0.01587	0	0	1	0	0	0	1	0	0	0	0.9937	0.0062	0	0	1	0	0	0
2L	2365466	C	G			1	0	0	False	1	0	0	0	1	0	0	0	1	0	0	0	1	0	0	0	1	0	0	0	1	0	0	0	1	0	0	0	1	0	0	0	0.998	0.00211	0	0	1	0	0	0
2L	2365468	G	C			43	0	0	False	1	0	0	0	1	0	0	0	1	0	0	0	1	0	0	0	0.9634	0.0366	0	0	1	0	0	0	1	0	0	0	0.9883	0.01163	0	0	0.9316	0.0682	0	0	1	0	0	0
2L	2365475	C	A			8	0	0	False	1	0	0	0	1	0	0	0	1	0	0	0	1	0	0	0	0.957	0.04285	0	0	1	0	0	0	1	0	0	0	1	0	0	0	0.986	0.01439	0	0	1	0	0	0
2L	2365481	G	T			9	0	0	False	1	0	0	0	1	0	0	0	1	0	0	0	1	0	0	0	0.9062	0.09375	0	0	1	0	0	0	0.9946	0.005554	0	0	1	0	0	0	0.9795	0.02061	0	0	1	0	0	0
2L	2365486	T	C			25	0	0	False	1	0	0	0	1	0	0	0	1	0	0	0	1	0	0	0	0.8667	0.1333	0	0	0.9795	0.0204	0	0	0.989	0.01111	0	0	0.76	0.24	0	0	0.974	0.02605	0	0	1	0	0	0
2L	2365497	G	A			20	0	0	False	1	0	0	0	1	0	0	0	1	0	0	0	1	0	0	0	0.8335	0.1666	0	0	0.9795	0.0204	0	0	1	0	0	0	0.857	0.1428	0	0	0.969	0.03061	0	0	1	0	0	0
2L	2365503	T	A			100	0	0	False	0.891	0.1091	0	0	1	0	0	0	1	0	0	0	0.993	0.006668	0	0	0.1666	0.8335	0	0	0.9795	0.0204	0	0	0.989	0.01111	0	0	0.85	0.15	0	0	0.758	0.2423	0	0	1	0	0	0
2L	2365516	C	G			1	0	0	False	1	0	0	0	1	0	0	0	1	0	0	0	1	0	0	0	1	0	0	0	1	0	0	0	1	0	0	0	1	0	0	0	1	0	0	0	1	0	0	0
2L	2365518	A	C			116	0	0	False	0.891	0.1091	0	0	1	0	0	0	0.9946	0.005436	0	0	0.993	0.006668	0	0	0.2142	0.7856	0	0	0.969	0.03061	0	0	0.9727	0.02747	0	0	0.7173	0.2827	0	0	0.7866	0.2136	0	0	1	0	0	0
2L	2365525	T	C			2	0	0	False	1	0	0	0	1	0	0	0	1	0	0	0	1	0	0	0	1	0	0	0	1	0	0	0	1	0	0	0	1	0	0	0	0.9907	0.00926	0	0	1	0	0	0
2L	2365526	G	A			14	0	0	False	1	0	0	0	1	0	0	0	1	0	0	0	0.993	0.006668	0	0	1	0	0	0	0.9287	0.0714	0	0	0.967	0.03296	0	0	1	0	0	0	1	0	0	0	1	0	0	0
2L	2365527	T	A			13	0	0	False	1	0	0	0	1	0	0	0	1	0	0	0	1	0	0	0	1	0	0	0	1	0	0	0	1	0	0	0	1	0	0	0	0.938	0.0619	0	0	1	0	0	0
2L	2365529	G	T			12	0	0	False	1	0	0	0	1	0	0	0	1	0	0	0	1	0	0	0	1	0	0	0	1	0	0	0	1	0	0	0	1	0	0	0	0.9434	0.0566	0	0	1	0	0	0
2L	2365532	G	T			14	0	0	False	1	0	0	0	1	0	0	0	1	0	0	0	1	0	0	0	1	0	0	0	1	0	0	0	1	0	0	0	1	0	0	0	1	0	0	0	1	0	0	0
2L	2365540	T	A			13	0	0	False	0.882	0.11816	0	0	1	0	0	0	1	0	0	0	1	0	0	0	1	0	0	0	1	0	0	0	1	0	0	0	1	0	0	0	1	0	0	0	1	0	0	0
2L	2365541	G	A			33	0	0	False	1	0	0	0	1	0	0	0	1	0	0	0	1	0	0	0	0.7646	0.2354	0	0	1	0	0	0	0.989	0.01099	0	0	0.896	0.1042	0	0	0.936	0.0637	0	0	1	0	0	0
2L	2365544	A	T			1244	0	0	False	0.05453	0.9453	0	0	0	1	0	0	0.01087	0.9893	0	0	0.1466	0.8535	0	0	0	1	0	0	0.3572	0.643	0	0	0.3682	0.632	0	0	0.64	0.36	0	0	0.0777	0.9224	0	0	1	0	0	0
2L	2365558	T	A	C		13	58	0	False	0.8726	0	0.1273	0	1	0	0	0	0.9893	0.01087	0	0	1	0	0	0	0.625	0	0.375	0	0.9897	0	0.0102	0	0.967	0	0.03296	0	1	0	0	0	0.8726	0.05188	0.0755	0	0.8	0	0.2	0
2L	2365565	G	T			25	0	0	False	1	0	0	0	1	0	0	0	1	0	0	0	1	0	0	0	0.909	0.0909	0	0	0.969	0.03061	0	0	1	0	0	0	0.8125	0.1875	0	0	0.967	0.03302	0	0	1	0	0	0
2L	2365574	G	T			2	0	0	False	1	0	0	0	1	0	0	0	1	0	0	0	1	0	0	0	1	0	0	0	1	0	0	0	1	0	0	0	0.98	0.02	0	0	1	0	0	0	1	0	0	0
2L	2365589	A	G			27	0	0	False	1	0	0	0	1	0	0	0	1	0	0	0	1	0	0	0	0.75	0.25	0	0	1	0	0	0	0.9946	0.005493	0	0	0.9614	0.03845	0	0	0.9536	0.0463	0	0	1	0	0	0
2L	2365590	G	C			13	0	0	False	1	0	0	0	1	0	0	0	1	0	0	0	1	0	0	0	1	0	0	0	1	0	0	0	1	0	0	0	1	0	0	0	1	0	0	0	1	0	0	0
2L	2365598	A	T			292	0	0	False	1	0	0	0	1	0	0	0	1	0	0	0	1	0	0	0	0.1333	0.8667	0	0	0.4795	0.5205	0	0	0.467	0.533	0	0	0.64	0.36	0	0	0.682	0.3179	0	0	0.5713	0.4285	0	0
2L	2365600	C	T			12	0	0	False	1	0	0	0	1	0	0	0	1	0	0	0	1	0	0	0	1	0	0	0	0.9897	0.0102	0	0	1	0	0	0	0.904	0.0961	0	0	0.9907	0.00944	0	0	1	0	0	0
2L	2365606	C	A			11	0	0	False	1	0	0	0	1	0	0	0	1	0	0	0	1	0	0	0	0.9546	0.04544	0	0	1	0	0	0	1	0	0	0	0.92	0.08	0	0	0.9956	0.004425	0	0	1	0	0	0
2L	2365614	T	A			13	0	0	False	1	0	0	0	1	0	0	0	1	0	0	0	1	0	0	0	0.804	0.1957	0	0	1	0	0	0	1	0	0	0	1	0	0	0	0.991	0.008545	0	0	1	0	0	0
2L	2365615	C	T			11	0	0	False	1	0	0	0	1	0	0	0	1	0	0	0	1	0	0	0	0.8477	0.1522	0	0	1	0	0	0	1	0	0	0	1	0	0	0	0.9917	0.0084	0	0	1	0	0	0
2L	2365617	G	A			16	0	0	False	1	0	0	0	1	0	0	0	1	0	0	0	1	0	0	0	1	0	0	0	1	0	0	0	1	0	0	0	1	0	0	0	1	0	0	0	1	0	0	0
2L	2365619	A	T			10	0	0	False	1	0	0	0	1	0	0	0	1	0	0	0	1	0	0	0	0.9565	0.0435	0	0	1	0	0	0	1	0	0	0	0.9165	0.0833	0	0	0.991	0.0087	0	0	1	0	0	0
2L	2365622	G	A	T		112	53	0	False	1	0	0	0	1	0	0	0	1	0	0	0	1	0	0	0	0.3262	0.4348	0.2391	0	0.961	0.0392	0	0	0.9727	0.02747	0	0	0.74	0.12	0.14	0	0.661	0.2457	0.0932	0	0.5713	0.3572	0.0714	0
2L	2365627	G	A			1	0	0	False	1	0	0	0	1	0	0	0	1	0	0	0	1	0	0	0	1	0	0	0	1	0	0	0	1	0	0	0	1	0	0	0	1	0	0	0	1	0	0	0
2L	2365633	T	C			141	0	0	False	1	0	0	0	1	0	0	0	1	0	0	0	1	0	0	0	1	0	0	0	0.539	0.4607	0	0	0.4834	0.5166	0	0	1	0	0	0	1	0	0	0	1	0	0	0
2L	2365634	C	T			4	0	0	False	1	0	0	0	1	0	0	0	1	0	0	0	1	0	0	0	1	0	0	0	1	0	0	0	1	0	0	0	1	0	0	0	0.989	0.01145	0	0	1	0	0	0
2L	2365637	G	A			32	0	0	False	1	0	0	0	1	0	0	0	1	0	0	0	1	0	0	0	0.847	0.1528	0	0	0.99	0.0098	0	0	1	0	0	0	1	0	0	0	0.9453	0.05475	0	0	1	0	0	0
2L	2365638	T	G			9	0	0	False	1	0	0	0	1	0	0	0	1	0	0	0	1	0	0	0	0.919	0.08105	0	0	1	0	0	0	1	0	0	0	1	0	0	0	0.9893	0.010635	0	0	1	0	0	0
2L	2365642	C	A			2	0	0	False	1	0	0	0	1	0	0	0	1	0	0	0	1	0	0	0	1	0	0	0	1	0	0	0	1	0	0	0	1	0	0	0	0.993	0.006992	0	0	1	0	0	0
2L	2365647	C	T			9	0	0	False	1	0	0	0	1	0	0	0	1	0	0	0	1	0	0	0	0.919	0.08105	0	0	1	0	0	0	1	0	0	0	1	0	0	0	0.9937	0.006535	0	0	1	0	0	0
2L	2365651	C	T			145	0	0	False	1	0	0	0	1	0	0	0	1	0	0	0	1	0	0	0	0.951	0.04877	0	0	0.548	0.452	0	0	0.489	0.511	0	0	1	0	0	0	0.997	0.003086	0	0	1	0	0	0
2L	2365652	A	T			11	0	0	False	1	0	0	0	1	0	0	0	1	0	0	0	1	0	0	0	0.9487	0.05127	0	0	1	0	0	0	1	0	0	0	1	0	0	0	0.9844	0.01563	0	0	1	0	0	0
2L	2365653	C	G			30	0	0	False	1	0	0	0	1	0	0	0	1	0	0	0	1	0	0	0	0.885	0.11536	0	0	0.99	0.00961	0	0	1	0	0	0	1	0	0	0	0.958	0.04193	0	0	1	0	0	0
2L	2365666	C	T			20	0	0	False	1	0	0	0	1	0	0	0	1	0	0	0	1	0	0	0	0.942	0.05814	0	0	0.99	0.00961	0	0	1	0	0	0	0.957	0.04285	0	0	0.9917	0.00843	0	0	0.85	0.15	0	0
2L	2365669	G	A			25	0	0	False	1	0	0	0	1	0	0	0	1	0	0	0	1	0	0	0	0.9146	0.0854	0	0	0.99	0.00961	0	0	1	0	0	0	1	0	0	0	0.966	0.0341	0	0	1	0	0	0
2L	2365672	T	A	C	G	104	12	280	False	1	0	0	0	1	0	0	0	1	0	0	0	1	0	0	0	0.1342	0.305	0.04877	0.512	0.9424	0.02884	0	0.02884	0.9775	0	0	0.02248	0.515	0.0606	0.0303	0.394	0.4312	0.1494	0.00575	0.4138	0.318	0.2727	0	0.4092
2L	2365676	G	A			3	0	0	False	1	0	0	0	1	0	0	0	1	0	0	0	0.98	0.02	0	0	1	0	0	0	1	0	0	0	1	0	0	0	1	0	0	0	1	0	0	0	1	0	0	0
2L	2365677	C	A			226	0	0	False	1	0	0	0	1	0	0	0	1	0	0	0	1	0	0	0	0.6304	0.3696	0	0	0.981	0.01923	0	0	0.9775	0.02222	0	0	0.6914	0.3088	0	0	0.6685	0.3315	0	0	0.8	0.2	0	0
2L	2365683	C	T			2	0	0	False	1	0	0	0	1	0	0	0	1	0	0	0	1	0	0	0	1	0	0	0	1	0	0	0	0.989	0.01111	0	0	1	0	0	0	1	0	0	0	1	0	0	0
2L	2365689	T	C			948	0	0	False	0.2	0.8	0	0	0	1	0	0	0	1	0	0	0.1466	0.8535	0	0	0.9624	0.03775	0	0	0.8867	0.1132	0	0	0.901	0.0989	0	0	0.972	0.02777	0	0	0.643	0.3572	0	0	1	0	0	0
2L	2365693	G	A			2	0	0	False	1	0	0	0	1	0	0	0	1	0	0	0	1	0	0	0	1	0	0	0	1	0	0	0	0.989	0.01099	0	0	1	0	0	0	1	0	0	0	1	0	0	0
2L	2365697	G	A			1	0	0	False	1	0	0	0	1	0	0	0	1	0	0	0	0.993	0.006668	0	0	1	0	0	0	1	0	0	0	1	0	0	0	1	0	0	0	1	0	0	0	1	0	0	0
2L	2365705	A	T			2	0	0	False	1	0	0	0	1	0	0	0	1	0	0	0	1	0	0	0	1	0	0	0	1	0	0	0	1	0	0	0	1	0	0	0	1	0	0	0	1	0	0	0
2L	2365718	C	T			5	0	0	False	1	0	0	0	1	0	0	0	1	0	0	0	1	0	0	0	1	0	0	0	1	0	0	0	0.9946	0.005493	0	0	1	0	0	0	0.9956	0.004368	0	0	1	0	0	0
2L	2365719	G	T			1	0	0	False	1	0	0	0	1	0	0	0	1	0	0	0	1	0	0	0	1	0	0	0	1	0	0	0	1	0	0	0	0.9883	0.01163	0	0	1	0	0	0	1	0	0	0
2L	2365726	C	T			6	0	0	False	1	0	0	0	1	0	0	0	1	0	0	0	1	0	0	0	0.9937	0.006493	0	0	1	0	0	0	1	0	0	0	1	0	0	0	0.9917	0.008095	0	0	1	0	0	0
2L	2365739	T	C			11	0	0	False	1	0	0	0	1	0	0	0	1	0	0	0	1	0	0	0	0.9873	0.0125	0	0	1	0	0	0	1	0	0	0	1	0	0	0	0.9897	0.010124	0	0	1	0	0	0
2L	2365746	T	G			7	0	0	False	1	0	0	0	1	0	0	0	1	0	0	0	1	0	0	0	1	0	0	0	0.9575	0.04236	0	0	0.989	0.01099	0	0	1	0	0	0	1	0	0	0	1	0	0	0
2L	2365757	A	G			3	0	0	False	1	0	0	0	1	0	0	0	1	0	0	0	1	0	0	0	1	0	0	0	1	0	0	0	0.989	0.01099	0	0	1	0	0	0	0.998	0.001908	0	0	1	0	0	0
2L	2365758	T	G			788	0	0	False	1	0	0	0	1	0	0	0	1	0	0	0	1	0	0	0	0.00575	0.994	0	0	0.7847	0.2156	0	0	0.923	0.0769	0	0	0.3489	0.6514	0	0	0.2673	0.733	0	0	0.275	0.725	0	0
2L	2365762	G	A			1	0	0	False	1	0	0	0	1	0	0	0	1	0	0	0	1	0	0	0	1	0	0	0	1	0	0	0	0.9946	0.005493	0	0	1	0	0	0	1	0	0	0	1	0	0	0
2L	2365764	C	A	G		78	621	0	False	1	0	0	0	1	0	0	0	1	0	0	0	1	0	0	0	0.2421	0	0.758	0	0.8896	0	0.11017	0	0.923	0	0.0769	0	0.4111	0	0.589	0	0.376	0.1113	0.5127	0	0.522	0	0.4783	0
2L	2365771	T	C			1	0	0	False	1	0	0	0	1	0	0	0	1	0	0	0	1	0	0	0	1	0	0	0	1	0	0	0	1	0	0	0	1	0	0	0	1	0	0	0	1	0	0	0
2L	2365777	A	T			753	0	0	False	0.9907	0.009094	0	0	1	0	0	0	1	0	0	0	1	0	0	0	0.2255	0.7744	0	0	0.8364	0.1638	0	0	0.9287	0.0714	0	0	0.351	0.649	0	0	0.366	0.634	0	0	0.4092	0.591	0	0
2L	2365778	G	C			76	0	0	False	1	0	0	0	1	0	0	0	1	0	0	0	1	0	0	0	0.901	0.09906	0	0	0.967	0.03333	0	0	1	0	0	0	0.9585	0.04166	0	0	0.9478	0.05228	0	0	0.8477	0.1522	0	0
2L	2365779	G	T			73	0	0	False	1	0	0	0	1	0	0	0	1	0	0	0	1	0	0	0	0.9	0.1	0	0	0.9585	0.04166	0	0	1	0	0	0	0.979	0.02083	0	0	0.9497	0.05035	0	0	0.8477	0.1522	0	0
2L	2365780	C	A			78	0	0	False	1	0	0	0	1	0	0	0	1	0	0	0	1	0	0	0	0.8936	0.1065	0	0	0.959	0.041	0	0	1	0	0	0	0.9683	0.03192	0	0	0.9497	0.05017	0	0	0.8477	0.1522	0	0
2L	2365781	G	T			69	0	0	False	1	0	0	0	1	0	0	0	1	0	0	0	1	0	0	0	0.903	0.0972	0	0	0.9688	0.03125	0	0	1	0	0	0	0.979	0.02083	0	0	0.9517	0.0481	0	0	0.891	0.1087	0	0
2L	2365784	T	G			186	0	0	False	1	0	0	0	1	0	0	0	1	0	0	0	1	0	0	0	0.7817	0.2181	0	0	0.914	0.08594	0	0	1	0	0	0	0.9375	0.0625	0	0	0.859	0.1411	0	0	0.7607	0.2391	0	0
2L	2365787	A	T			3	0	0	False	1	0	0	0	1	0	0	0	1	0	0	0	1	0	0	0	0.9956	0.004505	0	0	1	0	0	0	1	0	0	0	1	0	0	0	0.9966	0.00339	0	0	1	0	0	0
2L	2365792	T	G			118	0	0	False	1	0	0	0	1	0	0	0	1	0	0	0	1	0	0	0	0.8647	0.1351	0	0	0.9614	0.03845	0	0	1	0	0	0	0.9478	0.0521	0	0	0.9106	0.08954	0	0	0.854	0.1459	0	0
2L	2365796	T	C			19	0	0	False	0.9907	0.009094	0	0	1	0	0	0	1	0	0	0	1	0	0	0	0.9775	0.02252	0	0	1	0	0	0	0.9946	0.005493	0	0	0.9897	0.010414	0	0	0.9897	0.01013	0	0	1	0	0	0
2L	2365798	A	T			110	0	0	False	1	0	0	0	1	0	0	0	1	0	0	0	1	0	0	0	0.8647	0.1351	0	0	0.961	0.03906	0	0	0.9946	0.005493	0	0	0.9478	0.0521	0	0	0.9204	0.0794	0	0	0.9165	0.0833	0	0
2L	2365803	G	T			97	0	0	False	1	0	0	0	1	0	0	0	1	0	0	0	1	0	0	0	0.874	0.1261	0	0	0.9463	0.05383	0	0	1	0	0	0	0.979	0.02083	0	0	0.929	0.0709	0	0	0.9375	0.0625	0	0
2L	2365805	T	G			95	0	0	False	1	0	0	0	1	0	0	0	1	0	0	0	1	0	0	0	0.883	0.1171	0	0	0.9536	0.04614	0	0	1	0	0	0	0.979	0.02083	0	0	0.929	0.0709	0	0	0.9375	0.0625	0	0
2L	2365807	G	A			829	0	0	False	1	0	0	0	1	0	0	0	1	0	0	0	1	0	0	0	0.2411	0.759	0	0	0.7075	0.2922	0	0	0.863	0.1373	0	0	0.3333	0.6665	0	0	0.3413	0.6587	0	0	0.3333	0.6665	0	0
2L	2365828	C	T			853	0	0	False	0.2091	0.791	0	0	0	1	0	0	0	1	0	0	0.16	0.84	0	0	1	0	0	0	0.9307	0.0692	0	0	0.9175	0.0824	0	0	1	0	0	0	0.8716	0.1284	0	0	1	0	0	0
2L	2365830	G	A			334	0	0	False	1	0	0	0	1	0	0	0	1	0	0	0	1	0	0	0	1	0	0	0	0.992	0.00769	0	0	0.967	0.03296	0	0	1	0	0	0	0.5674	0.4326	0	0	0.4375	0.5625	0	0
2L	2365837	C	T			3	0	0	False	1	0	0	0	1	0	0	0	1	0	0	0	1	0	0	0	1	0	0	0	1	0	0	0	0.9946	0.005493	0	0	1	0	0	0	0.9985	0.001683	0	0	1	0	0	0
2L	2365841	G	A			2	0	0	False	1	0	0	0	1	0	0	0	1	0	0	0	1	0	0	0	1	0	0	0	1	0	0	0	1	0	0	0	1	0	0	0	0.9985	0.001683	0	0	1	0	0	0
2L	2365847	A	G			1	0	0	False	1	0	0	0	1	0	0	0	1	0	0	0	1	0	0	0	1	0	0	0	1	0	0	0	0.9946	0.005493	0	0	1	0	0	0	1	0	0	0	1	0	0	0
2L	2365850	T	G			1	0	0	False	1	0	0	0	1	0	0	0	1	0	0	0	1	0	0	0	1	0	0	0	0.992	0.00769	0	0	1	0	0	0	1	0	0	0	1	0	0	0	1	0	0	0
2L	2365851	C	T			2	0	0	False	1	0	0	0	1	0	0	0	1	0	0	0	1	0	0	0	1	0	0	0	0.9844	0.01538	0	0	1	0	0	0	1	0	0	0	1	0	0	0	1	0	0	0
2L	2365857	G	A			7	0	0	False	1	0	0	0	1	0	0	0	1	0	0	0	1	0	0	0	1	0	0	0	0.9844	0.01538	0	0	1	0	0	0	1	0	0	0	0.993	0.006733	0	0	1	0	0	0
2L	2365858	G	A			1	0	0	False	1	0	0	0	1	0	0	0	1	0	0	0	1	0	0	0	1	0	0	0	1	0	0	0	1	0	0	0	1	0	0	0	0.9985	0.001683	0	0	1	0	0	0
2L	2365861	A	G			1	0	0	False	1	0	0	0	1	0	0	0	1	0	0	0	1	0	0	0	1	0	0	0	1	0	0	0	0.9946	0.005493	0	0	1	0	0	0	1	0	0	0	1	0	0	0
2L	2365864	A	G			12	0	0	False	1	0	0	0	1	0	0	0	1	0	0	0	1	0	0	0	0.982	0.01785	0	0	0.9844	0.01538	0	0	0.989	0.01099	0	0	1	0	0	0	0.9985	0.001683	0	0	1	0	0	0
2L	2365867	C	T			7	0	0	False	0.9907	0.009094	0	0	1	0	0	0	1	0	0	0	0.993	0.006668	0	0	1	0	0	0	0.992	0.00769	0	0	0.9946	0.005493	0	0	0.979	0.02083	0	0	1	0	0	0	1	0	0	0
2L	2365871	T	A			3	0	0	False	1	0	0	0	1	0	0	0	1	0	0	0	1	0	0	0	1	0	0	0	1	0	0	0	1	0	0	0	1	0	0	0	0.9966	0.003366	0	0	1	0	0	0
2L	2365875	C	G			1	0	0	False	1	0	0	0	1	0	0	0	1	0	0	0	1	0	0	0	1	0	0	0	1	0	0	0	1	0	0	0	1	0	0	0	0.9985	0.001683	0	0	1	0	0	0
2L	2365879	T	C			124	0	0	False	1	0	0	0	0.9585	0.04166	0	0	1	0	0	0	1	0	0	0	0.9775	0.02232	0	0	0.754	0.2461	0	0	0.5933	0.4065	0	0	0.979	0.02083	0	0	0.995	0.00505	0	0	1	0	0	0
2L	2365882	G	A			5	0	0	False	0.9546	0.04544	0	0	1	0	0	0	1	0	0	0	1	0	0	0	1	0	0	0	1	0	0	0	1	0	0	0	1	0	0	0	1	0	0	0	1	0	0	0
2L	2365884	T	G			1	0	0	False	1	0	0	0	1	0	0	0	1	0	0	0	1	0	0	0	1	0	0	0	1	0	0	0	1	0	0	0	1	0	0	0	0.9985	0.001683	0	0	1	0	0	0
2L	2365886	C	T			2	0	0	False	1	0	0	0	1	0	0	0	1	0	0	0	1	0	0	0	1	0	0	0	1	0	0	0	1	0	0	0	1	0	0	0	0.9966	0.003366	0	0	1	0	0	0
2L	2365887	G	A			8	0	0	False	1	0	0	0	1	0	0	0	0.9946	0.005436	0	0	1	0	0	0	1	0	0	0	1	0	0	0	1	0	0	0	1	0	0	0	0.9897	0.0101	0	0	1	0	0	0
2L	2365898	A	C			107	0	0	False	1	0	0	0	1	0	0	0	1	0	0	0	1	0	0	0	1	0	0	0	0.754	0.2461	0	0	0.588	0.412	0	0	1	0	0	0	1	0	0	0	1	0	0	0
2L	2365926	C	A			1931	0	0	False	0.2091	0.791	0	0	0	1	0	0	0.02174	0.978	0	0	0.16	0.84	0	0	0.0357	0.9644	0	0	0.4614	0.5386	0	0	0.703	0.2966	0	0	0.2188	0.7812	0	0	0.02863	0.971	0	0	0.1042	0.896	0	0
2L	2365928	G	T			1	0	0	False	1	0	0	0	1	0	0	0	1	0	0	0	1	0	0	0	1	0	0	0	1	0	0	0	1	0	0	0	1	0	0	0	0.9985	0.001683	0	0	1	0	0	0
2L	2365963	C	A			3	0	0	False	1	0	0	0	1	0	0	0	1	0	0	0	1	0	0	0	1	0	0	0	1	0	0	0	1	0	0	0	1	0	0	0	0.9985	0.001683	0	0	1	0	0	0
2L	2365966	C	A			1	0	0	False	1	0	0	0	1	0	0	0	1	0	0	0	1	0	0	0	1	0	0	0	1	0	0	0	1	0	0	0	1	0	0	0	0.9985	0.001683	0	0	1	0	0	0
2L	2365970	C	T			1	0	0	False	1	0	0	0	1	0	0	0	1	0	0	0	1	0	0	0	1	0	0	0	1	0	0	0	0.9946	0.005493	0	0	1	0	0	0	1	0	0	0	1	0	0	0
2L	2365977	G	A			1	0	0	False	1	0	0	0	1	0	0	0	1	0	0	0	1	0	0	0	1	0	0	0	1	0	0	0	0.9946	0.005493	0	0	1	0	0	0	1	0	0	0	1	0	0	0
2L	2365980	C	T			2	0	0	False	1	0	0	0	1	0	0	0	1	0	0	0	0.987	0.013336	0	0	1	0	0	0	1	0	0	0	1	0	0	0	1	0	0	0	1	0	0	0	1	0	0	0
2L	2365989	G	A			3	0	0	False	1	0	0	0	1	0	0	0	1	0	0	0	1	0	0	0	1	0	0	0	1	0	0	0	1	0	0	0	1	0	0	0	0.995	0.00505	0	0	1	0	0	0
2L	2366006	A	C			177	0	0	False	1	0	0	0	1	0	0	0	1	0	0	0	0.993	0.006668	0	0	0.527	0.4731	0	0	1	0	0	0	1	0	0	0	0.2708	0.729	0	0	1	0	0	0	1	0	0	0
2L	2366012	T	A			3	0	0	False	1	0	0	0	1	0	0	0	1	0	0	0	1	0	0	0	0.987	0.01339	0	0	1	0	0	0	1	0	0	0	1	0	0	0	1	0	0	0	1	0	0	0
2L	2366020	G	A			3	0	0	False	1	0	0	0	1	0	0	0	1	0	0	0	1	0	0	0	1	0	0	0	1	0	0	0	0.9834	0.01648	0	0	1	0	0	0	1	0	0	0	1	0	0	0
2L	2366023	G	A			141	0	0	False	1	0	0	0	1	0	0	0	1	0	0	0	1	0	0	0	1	0	0	0	0.9077	0.0923	0	0	0.945	0.05493	0	0	1	0	0	0	0.8115	0.1886	0	0	0.8696	0.1305	0	0
2L	2366025	G	C			5	0	0	False	1	0	0	0	1	0	0	0	1	0	0	0	1	0	0	0	1	0	0	0	0.992	0.00769	0	0	1	0	0	0	1	0	0	0	0.995	0.00505	0	0	0.978	0.02174	0	0
2L	2366028	G	A			2	0	0	False	1	0	0	0	1	0	0	0	1	0	0	0	1	0	0	0	1	0	0	0	1	0	0	0	0.9946	0.005493	0	0	0.9897	0.010414	0	0	1	0	0	0	1	0	0	0
2L	2366048	C	G			1	0	0	False	1	0	0	0	1	0	0	0	1	0	0	0	1	0	0	0	1	0	0	0	1	0	0	0	0.9946	0.005493	0	0	1	0	0	0	1	0	0	0	1	0	0	0
2L	2366051	A	T			193	0	0	False	1	0	0	0	1	0	0	0	1	0	0	0	1	0	0	0	0.4778	0.5225	0	0	0.8	0.2	0	0	0.9175	0.0824	0	0	0.9478	0.0521	0	0	0.951	0.04883	0	0	1	0	0	0
2L	2366052	G	T			2	0	0	False	1	0	0	0	1	0	0	0	1	0	0	0	1	0	0	0	1	0	0	0	1	0	0	0	1	0	0	0	1	0	0	0	1	0	0	0	1	0	0	0
2L	2366055	G	T			1	0	0	False	1	0	0	0	1	0	0	0	1	0	0	0	1	0	0	0	1	0	0	0	1	0	0	0	1	0	0	0	1	0	0	0	1	0	0	0	1	0	0	0
2L	2366070	C	A			2	0	0	False	1	0	0	0	1	0	0	0	1	0	0	0	1	0	0	0	1	0	0	0	0.9844	0.01538	0	0	1	0	0	0	1	0	0	0	1	0	0	0	1	0	0	0
2L	2366071	G	T			2	0	0	False	1	0	0	0	1	0	0	0	1	0	0	0	1	0	0	0	1	0	0	0	0.9844	0.01538	0	0	1	0	0	0	1	0	0	0	1	0	0	0	1	0	0	0
2L	2366075	G	A			1	0	0	False	1	0	0	0	1	0	0	0	1	0	0	0	0.993	0.006668	0	0	1	0	0	0	1	0	0	0	1	0	0	0	1	0	0	0	1	0	0	0	1	0	0	0
2L	2366079	T	G			2219	0	0	False	0.1727	0.827	0	0	0	1	0	0	0	1	0	0	0.06	0.94	0	0	0	1	0	0	0	1	0	0	0.0824	0.9175	0	0	0.1875	0.8125	0	0	0	1	0	0	0	1	0	0
2L	2366082	T	A			1	0	0	False	1	0	0	0	1	0	0	0	1	0	0	0	1	0	0	0	1	0	0	0	0.992	0.00769	0	0	1	0	0	0	1	0	0	0	1	0	0	0	1	0	0	0
2L	2366085	T	A			2	0	0	False	1	0	0	0	1	0	0	0	1	0	0	0	1	0	0	0	1	0	0	0	1	0	0	0	1	0	0	0	1	0	0	0	0.9985	0.001683	0	0	1	0	0	0
2L	2366093	A	T			2102	0	0	False	0.1818	0.8184	0	0	0	1	0	0	0	1	0	0	0.1466	0.8535	0	0	0	1	0	0	0.1769	0.823	0	0	0.2856	0.7144	0	0	0.1875	0.8125	0	0	0	1	0	0	0.0833	0.9165	0	0
2L	2366135	C	A			1	0	0	True	1	0	0	0	1	0	0	0	1	0	0	0	1	0	0	0	1	0	0	0	1	0	0	0	1	0	0	0	1	0	0	0	0.9985	0.001683	0	0	1	0	0	0
2L	2366139	C	A			1	0	0	False	1	0	0	0	1	0	0	0	1	0	0	0	1	0	0	0	1	0	0	0	1	0	0	0	1	0	0	0	1	0	0	0	0.9985	0.001683	0	0	1	0	0	0
2L	2366144	G	A			7	0	0	True	1	0	0	0	1	0	0	0	1	0	0	0	1	0	0	0	1	0	0	0	0.9463	0.05383	0	0	1	0	0	0	1	0	0	0	1	0	0	0	1	0	0	0
2L	2366158	T	A			1	0	0	True	1	0	0	0	1	0	0	0	1	0	0	0	1	0	0	0	1	0	0	0	1	0	0	0	0.9946	0.005493	0	0	1	0	0	0	1	0	0	0	1	0	0	0
2L	2366177	C	T			2119	0	0	True	0.1818	0.8184	0	0	0	1	0	0	0	1	0	0	0.1466	0.8535	0	0	0	1	0	0	0.1769	0.823	0	0	0.2856	0.7144	0	0	0.1875	0.8125	0	0	0	1	0	0	0.0833	0.9165	0	0
2L	2366195	T	C			1	0	0	True	1	0	0	0	1	0	0	0	1	0	0	0	1	0	0	0	1	0	0	0	1	0	0	0	1	0	0	0	1	0	0	0	1	0	0	0	1	0	0	0
2L	2366205	G	A			22	0	0	False	1	0	0	0	1	0	0	0	1	0	0	0	1	0	0	0	1	0	0	0	1	0	0	0	1	0	0	0	1	0	0	0	0.963	0.03705	0	0	1	0	0	0
2L	2366208	T	A			22	0	0	False	1	0	0	0	1	0	0	0	1	0	0	0	1	0	0	0	1	0	0	0	1	0	0	0	1	0	0	0	1	0	0	0	0.963	0.03705	0	0	1	0	0	0
2L	2366212	G	T			2	0	0	True	1	0	0	0	1	0	0	0	1	0	0	0	1	0	0	0	1	0	0	0	0.992	0.00769	0	0	0.9946	0.005493	0	0	1	0	0	0	1	0	0	0	1	0	0	0
2L	2366219	C	T			22	0	0	False	1	0	0	0	1	0	0	0	1	0	0	0	1	0	0	0	1	0	0	0	1	0	0	0	1	0	0	0	1	0	0	0	0.963	0.03705	0	0	1	0	0	0
2L	2366220	C	T			22	0	0	False	1	0	0	0	1	0	0	0	1	0	0	0	1	0	0	0	1	0	0	0	1	0	0	0	1	0	0	0	1	0	0	0	0.963	0.03705	0	0	1	0	0	0
2L	2366222	C	T			22	0	0	False	1	0	0	0	1	0	0	0	1	0	0	0	1	0	0	0	1	0	0	0	1	0	0	0	1	0	0	0	1	0	0	0	0.963	0.03705	0	0	1	0	0	0
2L	2366223	C	G			21	0	0	False	1	0	0	0	1	0	0	0	1	0	0	0	1	0	0	0	1	0	0	0	1	0	0	0	1	0	0	0	1	0	0	0	0.965	0.03534	0	0	1	0	0	0
2L	2366245	C	A			1	0	0	True	1	0	0	0	1	0	0	0	1	0	0	0	1	0	0	0	1	0	0	0	1	0	0	0	1	0	0	0	1	0	0	0	0.9985	0.001683	0	0	1	0	0	0
2L	2366246	G	A			91	0	0	True	1	0	0	0	1	0	0	0	1	0	0	0	1	0	0	0	1	0	0	0	1	0	0	0	1	0	0	0	0.9897	0.010414	0	0	0.855	0.1448	0	0	0.9165	0.0833	0	0
2L	2366253	T	A			91	0	0	True	1	0	0	0	1	0	0	0	1	0	0	0	1	0	0	0	1	0	0	0	1	0	0	0	1	0	0	0	1	0	0	0	0.8535	0.1465	0	0	0.9165	0.0833	0	0
2L	2366259	T	C			20	0	0	True	1	0	0	0	1	0	0	0	1	0	0	0	1	0	0	0	1	0	0	0	0.992	0.00769	0	0	1	0	0	0	1	0	0	0	0.971	0.02863	0	0	1	0	0	0
2L	2366270	A	T			8	0	0	False	1	0	0	0	1	0	0	0	1	0	0	0	1	0	0	0	1	0	0	0	1	0	0	0	1	0	0	0	1	0	0	0	0.9883	0.01179	0	0	1	0	0	0
2L	2366271	C	T			9	0	0	False	1	0	0	0	1	0	0	0	1	0	0	0	1	0	0	0	1	0	0	0	1	0	0	0	1	0	0	0	1	0	0	0	0.9863	0.013466	0	0	1	0	0	0
2L	2366272	T	A			25	0	0	False	1	0	0	0	1	0	0	0	1	0	0	0	1	0	0	0	1	0	0	0	1	0	0	0	1	0	0	0	1	0	0	0	0.9663	0.03366	0	0	1	0	0	0
2L	2366273	T	A			20	0	0	False	1	0	0	0	1	0	0	0	1	0	0	0	1	0	0	0	1	0	0	0	1	0	0	0	1	0	0	0	1	0	0	0	0.98	0.0202	0	0	1	0	0	0
2L	2366285	C	T			1	0	0	True	1	0	0	0	1	0	0	0	1	0	0	0	1	0	0	0	1	0	0	0	1	0	0	0	1	0	0	0	1	0	0	0	1	0	0	0	1	0	0	0
2L	2366286	A	C			91	0	0	True	1	0	0	0	1	0	0	0	1	0	0	0	1	0	0	0	1	0	0	0	1	0	0	0	1	0	0	0	1	0	0	0	0.8535	0.1465	0	0	0.9165	0.0833	0	0
2L	2366297	A	T			110	0	0	False	1	0	0	0	1	0	0	0	1	0	0	0	1	0	0	0	1	0	0	0	0.7383	0.2615	0	0	0.5825	0.4175	0	0	1	0	0	0	1	0	0	0	1	0	0	0
2L	2366307	C	A			15	0	0	True	1	0	0	0	1	0	0	0	1	0	0	0	0.993	0.006668	0	0	1	0	0	0	1	0	0	0	1	0	0	0	1	0	0	0	1	0	0	0	1	0	0	0
2L	2366310	G	A			194	0	0	True	1	0	0	0	1	0	0	0	1	0	0	0	1	0	0	0	0.4731	0.527	0	0	0.8	0.2	0	0	0.9175	0.0824	0	0	0.9478	0.0521	0	0	0.951	0.04883	0	0	1	0	0	0
[truncated: 8,246 more rows]
[truncated: 24 more columns]
