# Supplementary material for: The genetic architecture of target‐site resistance to pyrethroid insecticides in the African malaria vectors Anopheles gambiae and Anopheles coluzzii
Source: Mol Ecol. 2021 Mar 8;30(21):5303–17. doi: 10.1111/mec.15845 (PMC9019111; doi:10.1111/mec.15845)
Supplement: Supplementary file 4 — Table S2 [file MEC-30-5303-s001.csv]

Supplementary Table 2. Haplotype tracking variants
CHROM	POS	REF	ALT	AC	AF	MAC	MAF	AF_F1	AF_F2	AF_F3	AF_F4	AF_F5	AF_S1	AF_S2	AF_S3	AF_S4	AF_S5	AF_WT
2L	2348815	T	C	2169	0.95	115	0.05	1	1	1	1	1	1	1	1	1	1	0.837
2L	2348824	T	A	110	0.048	110	0.048	0	0	0	0	0	0	0	0	0	0	0.164
2L	2348869	T	A	393	0.172	393	0.172	0.001	0	1	1	0.995	0	0	0	0	0	0.137
2L	2348877	G	T	77	0.034	77	0.034	0	0	0	0	0	0	0	0	0	0	0.115
2L	2348929	A	G	109	0.048	109	0.048	0	0	1	1	0	0	0	0	0	0	0.019
2L	2349057	A	T	2169	0.95	115	0.05	1	1	1	1	1	1	1	1	1	1	0.839
2L	2349116	A	G	81	0.035	81	0.035	0	0	0	0	0	0	0	0	1	1	0
2L	2349240	A	T	111	0.049	111	0.049	0	0	0	0	0	0	0	0	0	0	0.166
2L	2349518	T	C	109	0.048	109	0.048	0	0	0	0	0	0	0	0	0	0	0.163
2L	2349594	T	C	101	0.044	101	0.044	0	0	0	0	0	0	1	0	0	0	0.003
2L	2350298	T	A	116	0.051	116	0.051	0	0	0	0	0	0	1	0	0	0	0.025
2L	2350327	C	T	2006	0.878	278	0.122	0.999	1	1	1	1	1	1	1	1	1	0.599
2L	2350334	G	A	91	0.04	91	0.04	0	0	0	0	0	0	0	0	0	0	0.136
2L	2350378	T	C	89	0.039	89	0.039	0	0	0	0	0	0	0	0	0	0	0.133
2L	2351728	A	T	2220	0.972	64	0.028	1	1	1	1	1	1	1	1	1	1	0.906
2L	2351888	C	T	861	0.377	861	0.377	1	0	0	0	0	0	0	0	0	0	0.088
2L	2352060	T	G	110	0.048	110	0.048	0	0	0	0	0	0	0	0	0	0	0.164
2L	2352097	A	G	852	0.373	852	0.373	1	0	0	0	0	0	0	0	0	0	0.075
2L	2352125	G	A	1993	0.873	291	0.127	1	1	1	1	1	1	1	1	1	1	0.575
2L	2352169	G	A	110	0.048	110	0.048	0	0	0	0	0	0	0	0	0	0	0.164
2L	2352179	C	G	2220	0.972	64	0.028	1	1	1	1	1	1	1	1	1	1	0.906
2L	2352250	A	C	2220	0.972	64	0.028	1	1	1	1	1	1	1	1	1	1	0.906
2L	2352262	G	A	1994	0.873	290	0.127	1	1	1	1	1	1	1	1	1	1	0.576
2L	2352286	C	T	90	0.039	90	0.039	0	0	0	0	0	0	0	0	0	0	0.128
2L	2352296	C	A	2220	0.972	64	0.028	1	1	1	1	1	1	1	1	1	1	0.906
2L	2352402	G	T	81	0.035	81	0.035	0	0	0	0	0	0	0	0	0	0	0.119
2L	2352455	A	T	219	0.096	219	0.096	0	0	0	0	0.995	0	0	0	0	0	0.027
2L	2352457	G	A	853	0.373	853	0.373	0.999	0	0	0	0	0	0	0	0	0	0.078
2L	2352589	A	C	110	0.048	110	0.048	0	0	0	0	0	0	0	0	0	0	0.164
2L	2352607	T	A	110	0.048	110	0.048	0	0	0	0	0	0	0	0	0	0	0.164
2L	2352680	A	G	110	0.048	110	0.048	0	0	0	0	0	0	0	0	0	0	0.164
2L	2352697	T	A	2104	0.921	180	0.079	1	1	1	1	1	1	1	1	1	1	0.742
2L	2352719	A	T	2104	0.921	180	0.079	1	1	1	1	1	1	1	1	1	1	0.742
2L	2352843	C	T	133	0.058	133	0.058	0	0	0	0	0	1	0	0	0	0	0.018
2L	2352993	T	C	28	0.012	28	0.012	0	0	0	0	0	0	0	0	0	0	0.042
2L	2353036	A	G	1994	0.873	290	0.127	1	1	1	1	1	1	1	1	1	1	0.579
2L	2353037	A	G	179	0.078	179	0.078	0	0	0	0	0	0	0	1	0	0	0
2L	2353070	T	G	111	0.049	111	0.049	0	0	0	0	0	0	0	0	0	0	0.166
2L	2353212	G	A	26	0.011	26	0.011	0	0	0	0	0	0	0	0.147	0	0	0
2L	2353223	T	G	111	0.049	111	0.049	0	0	0	0	0	0	0	0	0	0	0.166
2L	2353299	A	T	109	0.048	109	0.048	0	0	0	0	0	0	0	0	0	0	0.163
2L	2353319	C	T	110	0.048	110	0.048	0	0	0	0	0	0	0	0	0	0	0.164
2L	2353507	C	T	110	0.048	110	0.048	0	0	0	0	0	0	0	0	0	0	0.164
2L	2353514	C	T	216	0.095	216	0.095	0	0	0	0	0.984	0	0	0	0	0	0.024
2L	2353650	T	C	394	0.173	394	0.173	0	0	1	1	0.989	0	0	0	0	0	0.142
2L	2354090	A	T	113	0.049	113	0.049	0	0	0	0	0	0	1	0	0	0	0.021
2L	2354502	T	C	108	0.047	108	0.047	0	0	0	0	0	0	0	0	0	0	0.161
2L	2354508	A	C	193	0.085	193	0.085	0	0	0	0	0	1	0	0	0	0	0.107
2L	2354536	A	G	110	0.048	110	0.048	0	0	1	1	0	0	0	0	0	0	0.021
2L	2354539	T	G	110	0.048	110	0.048	0	0	0	0	0	0	0	0	0	0	0.164
2L	2354587	A	C	110	0.048	110	0.048	0	0	0	0	0	0	0	0	0	0	0.164
2L	2356487	C	T	2211	0.968	73	0.032	0.999	1	1	1	1	1	1	1	1	1	0.894
2L	2357178	G	T	92	0.04	92	0.04	0	0	0	0	0	0	0	0	0	0	0.13
2L	2357218	C	T	109	0.048	109	0.048	0	0	0	0	0	0	0	0	0	0	0.163
2L	2357446	G	A	110	0.048	110	0.048	0	0	0	0	0	0	0	0	0	0	0.164
2L	2357532	A	C	110	0.048	110	0.048	0	0	0	0	0	0	0	0	0	0	0.164
2L	2357537	C	T	193	0.085	193	0.085	0	0	0	0	0	1	0	0	0	0	0.107
2L	2357556	G	A	806	0.353	806	0.353	1	0	0	0	0	0	0	0	0	0	0.016
2L	2357816	A	C	110	0.048	110	0.048	0	0	0	0	0	0	0	0	0	0	0.164
2L	2357825	C	T	110	0.048	110	0.048	0	0	0	0	0	0	0	0	0	0	0.164
2L	2357828	C	A	110	0.048	110	0.048	0	0	0	0	0	0	0	0	0	0	0.164
2L	2357837	A	T	71	0.031	71	0.031	0	0	0	0	0	0	0	0	0	0	0.106
2L	2357850	A	G	81	0.035	81	0.035	0	0	0	0	0	0	0	0	1	1	0
2L	2357859	C	A	193	0.085	193	0.085	0	0	0	0	0	1	0	0	0	0	0.107
2L	2357860	T	A	76	0.033	76	0.033	0	0	0	0	0	0	0	0	0	0	0.113
2L	2357873	A	G	193	0.085	193	0.085	0	0	0	0	0	1	0	0	0	0	0.107
2L	2357955	A	C	870	0.381	870	0.381	1	0	0	0	0	0	0	0	0	0	0.106
2L	2357997	G	A	853	0.373	853	0.373	0.999	0	0	0	0	0	0	0	0	0	0.082
2L	2358316	T	G	81	0.035	81	0.035	0	0	0	0	0	0	0	0	1	1	0
2L	2358667	T	A	800	0.35	800	0.35	0.99	0	0	0	0	0	0	0	0	0	0.019
2L	2358808	G	C	46	0.02	46	0.02	0	0	0	1	0	0	0	0	0	0	0.009
2L	2358818	T	C	110	0.048	110	0.048	0	0	0	0	0	0	0	0	0	0	0.164
2L	2358884	T	G	110	0.048	110	0.048	0	0	0	0	0	0	0	0	0	0	0.164
2L	2359201	T	C	2193	0.96	91	0.04	1	1	1	1	1	1	1	1	1	1	0.869
2L	2359245	T	G	110	0.048	110	0.048	0	0	0	0	0	0	0	0	0	0	0.164
2L	2359297	T	A	110	0.048	110	0.048	0	0	0	0	0	0	0	0	0	0	0.164
2L	2359337	G	A	110	0.048	110	0.048	0	0	0	0	0	0	0	0	0	0	0.164
2L	2359353	T	A	110	0.048	110	0.048	0	0	0	0	0	0	0	0	0	0	0.164
2L	2359458	A	T	109	0.048	109	0.048	0	0	0	0	0	0	0	0	0	0	0.163
2L	2359542	T	A	190	0.083	190	0.083	0	0	0	0	0.005	0.991	0	0.006	0	0	0.1
2L	2360118	A	T	74	0.032	74	0.032	0	0	0	0	0	0	0	0	0	0	0.106
2L	2360133	C	T	2210	0.968	74	0.032	0.999	1	1	1	1	1	1	1	1	1	0.893
2L	2360173	T	A	74	0.032	74	0.032	0	0	0	0	0	0	0	0	0	0	0.11
2L	2360255	C	G	81	0.035	81	0.035	0	0	0	0	0	0	0	0	1	1	0
2L	2360303	C	G	111	0.049	111	0.049	0	0	0	0	0	0	0	0	0	0	0.164
2L	2360508	A	G	2211	0.968	73	0.032	1	1	1	1	1	1	1	1	1	1	0.893
2L	2360595	A	G	110	0.048	110	0.048	0	0	0	0	0	0	0	0	0	0	0.164
2L	2360605	A	T	110	0.048	110	0.048	0	0	0	0	0	0	0	0	0	0	0.164
2L	2360682	T	C	40	0.018	40	0.018	0	0	0	0	0	0	0	0	0	0	0.06
2L	2360741	C	T	26	0.011	26	0.011	0	0	0	0	0	0	0	0	0	0	0.025
2L	2361040	A	G	2211	0.968	73	0.032	1	1	1	1	1	1	1	1	1	1	0.894
2L	2361041	T	A	2102	0.92	182	0.08	1	1	1	1	1	1	1	1	1	1	0.751
2L	2361238	C	A	110	0.048	110	0.048	0	0	0	0	0	0	0	0	0	0	0.164
2L	2361318	A	G	1992	0.872	292	0.128	1	1	1	1	1	1	1	1	1	1	0.585
2L	2361321	T	C	2202	0.964	82	0.036	1	1	1	1	1	1	1	1	1	1	0.882
2L	2361396	C	T	1992	0.872	292	0.128	1	1	1	1	1	1	1	1	1	1	0.584
2L	2361453	A	G	841	0.368	841	0.368	1	0	0	0	0	0	0	0	0	0	0.066
2L	2361850	C	T	111	0.049	111	0.049	0	0	0	0	0	0	0	0	0	0	0.164
2L	2362168	T	A	2192	0.96	92	0.04	1	1	1	1	1	1	1	1	1	1	0.878
2L	2362259	C	G	850	0.372	850	0.372	0.999	0	0	0	0	0	0	0	0	0	0.082
2L	2362368	C	T	110	0.048	110	0.048	0	0	0	0	0	0	0	0	0	0	0.164
2L	2362375	T	A	139	0.061	139	0.061	0	0	0	0	0	0	0	0	1	1	0.084
2L	2362380	A	C	868	0.38	868	0.38	1	0	0	0	0	0	0	0	0	0	0.106
2L	2362387	G	A	110	0.048	110	0.048	0	0	0	0	0	0	0	0	0	0	0.164
2L	2362433	A	T	82	0.036	82	0.036	0	0	0	0	0	0	0	0	0	0	0.119
2L	2362436	C	T	110	0.048	110	0.048	0	0	0	0	0	0	0	0	0	0	0.164
2L	2362455	A	G	110	0.048	110	0.048	0	0	0	0	0	0	0	0	0	0	0.164
2L	2362471	G	A	194	0.085	194	0.085	0	0	0	0	0	1	0	0	0	0	0.109
2L	2362480	C	T	2193	0.96	91	0.04	1	1	1	1	1	1	1	1	1	1	0.879
2L	2363150	G	C	110	0.048	110	0.048	0	0	0	0	0	0	0	0	0	0	0.164
2L	2366177	C	T	2119	0.928	165	0.072	1	1	1	1	1	1	1	1	1	1	0.763
2L	2366246	G	A	91	0.04	91	0.04	0	0	0	0	0	0	0	0.006	0.973	1	0.013
2L	2366253	T	A	91	0.04	91	0.04	0	0	0	0	0	0	0	0	1	1	0.013
2L	2366286	A	C	91	0.04	91	0.04	0	0	0	0	0	0	0	0	1	1	0.013
2L	2366310	G	A	194	0.085	194	0.085	0	0	0	0	0	1	0	0	0	0	0.107
2L	2366395	G	A	192	0.084	192	0.084	0	0	0	0	0	0.991	0	0	0	0	0.106
2L	2366481	A	G	130	0.057	130	0.057	0	0	0	0	0	1	0	0	0	0	0.016
2L	2366584	A	T	110	0.048	110	0.048	0	0	0	0	0	0	0	0	0	0	0.164
2L	2366774	T	A	109	0.048	109	0.048	0	0	0	0	0	0	0	0	0	0	0.163
2L	2366940	G	A	205	0.09	205	0.09	0	0	0	0	0	0.966	0	0	0	0	0.13
2L	2366951	A	C	108	0.047	108	0.047	0	0	0	0	0	0	0	0	0	0	0.161
2L	2368003	A	C	194	0.085	194	0.085	0	0	0	0	0	1	0	0	0	0	0.107
2L	2368079	A	G	2211	0.968	73	0.032	1	1	1	1	1	1	1	1	1	1	0.893
2L	2368145	T	C	110	0.048	110	0.048	0	0	0	0	0	0	0	0	0	0	0.164
2L	2368149	G	C	70	0.031	70	0.031	0	0	0	0	0	0	0	0	0	0	0.101
2L	2368229	G	T	854	0.374	854	0.374	1	0	0	0	0	0	0	0	0	0	0.087
2L	2368998	A	T	100	0.044	100	0.044	0	0	0	0	0	0	1	0	0	0	0.003
2L	2369004	C	A	74	0.032	74	0.032	0	0	0	0	0	0	0	0	0	0	0.11
2L	2369039	C	A	108	0.047	108	0.047	0	0	0	0	0	0	0	0	0	0	0.161
2L	2369050	G	C	855	0.374	855	0.374	1	0	0	0	0	0	0	0	0	0	0.088
2L	2369080	G	A	108	0.047	108	0.047	0	0	0	0	0	0	0	0	0	0	0.161
2L	2374622	T	G	108	0.047	108	0.047	0	0	0	0	0	0	0	0	0	0	0.161
2L	2374635	G	T	108	0.047	108	0.047	0	0	0	0	0	0	0	0	0	0	0.161
2L	2374654	T	G	382	0.167	382	0.167	0	1	0	0	0	0	1	1	0	0	0.121
2L	2374725	A	G	108	0.047	108	0.047	0	0	0	0	0	0	0	0	0	0	0.161
2L	2374735	T	A	108	0.047	108	0.047	0	0	0	0	0	0	0	0	0	0	0.161
2L	2374750	T	A	82	0.036	82	0.036	0	0	0	0	0	0	0	0	0	0	0.118
2L	2374751	A	T	82	0.036	82	0.036	0	0	0	0	0	0	0	0	0	0	0.118
2L	2374755	T	C	61	0.027	61	0.027	0	0	0	0	0	0	0	0	0	0	0.091
2L	2374773	C	T	108	0.047	108	0.047	0	0	0	0	0	0	0	0	0	0	0.161
2L	2374779	A	T	2193	0.96	91	0.04	0.999	1	1	1	1	1	1	1	1	1	0.875
2L	2374790	A	G	218	0.095	218	0.095	0	0	0	0	1	0	0	0	0	0	0.022
2L	2374798	A	G	921	0.403	921	0.403	0	1	1	1	1	0	1	1	1	1	0.355
2L	2374826	G	A	394	0.173	394	0.173	0	1	0	0	0	0	1	1	0	0	0.139
2L	2374869	T	C	97	0.042	97	0.042	0	0	0	0	0	0	0	0	0	0	0.139
2L	2374904	T	A	90	0.039	90	0.039	0	0	0	0	0	0	0	0	0	0	0.134
2L	2374917	T	A	2206	0.966	78	0.034	1	1	1	1	1	1	1	1	1	1	0.885
2L	2375026	A	C	87	0.038	87	0.038	0	0	0	0	0	0	0	0	0	0	0.125
2L	2375032	G	A	195	0.085	195	0.085	0	0	0	0	0	1	0	0	0	0	0.11
2L	2375098	C	A	2100	0.919	184	0.081	1	1	1	1	1	1	1	1	1	1	0.74
2L	2375312	G	T	196	0.086	196	0.086	0	0	0	0	0	1	0	0	0	0	0.107
2L	2375326	A	G	381	0.167	381	0.167	0	1	0	0	0	0	1	1	0	0	0.119
2L	2375534	T	G	1991	0.872	293	0.128	1	1	1	1	1	1	1	1	1	1	0.581
2L	2375571	C	T	1112	0.487	1112	0.487	0	1	1	1	1	1	1	1	1	1	0.457
2L	2375714	C	A	107	0.047	107	0.047	0	0	0	0	0	0	0	0	0	0	0.16
2L	2375761	T	C	108	0.047	108	0.047	0	0	0	0	0	0	0	0	0	0	0.161
2L	2375818	T	C	108	0.047	108	0.047	0	0	0	0	0	0	0	0	0	0	0.161
2L	2375891	A	T	109	0.048	109	0.048	0	0	0	0	0	0	0	0	0	0	0.161
2L	2375927	T	A	2221	0.972	63	0.028	1	1	1	1	1	1	1	1	1	1	0.909
2L	2375939	T	A	107	0.047	107	0.047	0	0	0	0	0	0	0	0	0	0	0.16
2L	2375956	A	G	108	0.047	108	0.047	0	0	0	0	0	0	0	0	0	0	0.161
2L	2375973	T	C	105	0.046	105	0.046	0	0	0	0	0	0	0	0	0	0	0.157
2L	2376095	C	G	132	0.058	132	0.058	0	0	0	0	0	0	0	0	1	1	0.072
2L	2376161	C	G	806	0.353	806	0.353	1	0	0	0	0	0	0	0	0	0	0.016
2L	2376185	T	G	133	0.058	133	0.058	0	0	0	0	0	1	0	0	0	0	0.019
2L	2376265	G	C	2103	0.921	181	0.079	1	1	1	1	1	1	1	1	1	1	0.746
2L	2376361	T	G	870	0.381	870	0.381	1	0	0	0	0	0	0	0	0.216	0.024	0.091
2L	2376365	G	T	102	0.045	102	0.045	0	0	0	0	0	0	1	0	0	0.024	0.003
2L	2376366	C	T	120	0.053	120	0.053	0	0	0	0	0	0	0	0	0	0.024	0.178
2L	2376814	T	A	2203	0.965	81	0.035	1	1	1	1	1	1	1	1	1	1	0.882
2L	2376815	A	T	2203	0.965	81	0.035	1	1	1	1	1	1	1	1	1	1	0.882
2L	2376818	A	T	394	0.173	394	0.173	0	0	1	1	0.989	0	0	0	0	0	0.137
2L	2376832	T	A	2190	0.959	94	0.041	1	1	1	1	1	0.991	1	1	1	1	0.864
2L	2376886	A	G	2203	0.965	81	0.035	1	1	1	1	1	1	1	1	1	1	0.882
2L	2376894	C	T	108	0.047	108	0.047	0	0	0	0	0	0	0	0	0	0	0.161
2L	2376895	C	T	91	0.04	91	0.04	0	0	0	0	0	0	0	0	0	0	0.122
2L	2380277	A	G	45	0.02	45	0.02	0	0	0	0	0	0	0	0	0	0	0.066
2L	2380297	C	T	74	0.032	74	0.032	0	0	0	0	0	0	0	0	0	0	0.11
2L	2380308	G	T	2186	0.957	98	0.043	1	1	1	1	1	1	1	1	1	1	0.864
2L	2380443	T	A	98	0.043	98	0.043	0	0	0	0	0	0	0	0	0	0	0.134
2L	2380679	A	G	2210	0.968	74	0.032	1	1	1	1	1	1	1	1	1	1	0.891
2L	2380836	A	T	237	0.104	237	0.104	0	1	0	0	0	0	0	1	0	0	0.055
2L	2380870	A	G	237	0.104	237	0.104	0	1	0	0	0	0	0	1	0	0	0.055
2L	2380982	T	C	195	0.085	195	0.085	0	0	0	0	0	1	0	0	0	0	0.104
2L	2381039	T	C	237	0.104	237	0.104	0	1	0	0	0	0	0	1	0	0	0.055
2L	2381284	A	T	108	0.047	108	0.047	0	0	0	0	0	0	0	0	0	0	0.161
2L	2381296	G	A	108	0.047	108	0.047	0	0	0	0	0	0	0	0	0	0	0.161
2L	2381305	G	A	101	0.044	101	0.044	0	0	0	0	0	0	1	0	0	0	0.003
2L	2381386	A	G	1992	0.872	292	0.128	1	1	1	1	1	1	1	1	1	1	0.582
2L	2381412	G	T	1123	0.492	1123	0.492	0	1	1	1	1	1	1	1	1	1	0.473
2L	2381501	T	A	30	0.013	30	0.013	0	0	0	0	0	0	0	0	0	0	0.043
2L	2381659	G	A	108	0.047	108	0.047	0	0	0	0	0	0	0	0	0	0	0.161
2L	2381706	A	G	217	0.095	217	0.095	0	0	0	0	1	0	0	0	0	0	0.013
2L	2381754	A	G	108	0.047	108	0.047	0	0	0	0	0	0	0	0	0	0	0.161
2L	2381775	C	T	194	0.085	194	0.085	0	0	0	0	0	1	0	0	0	0	0.109
2L	2381891	G	T	183	0.08	183	0.08	0	0	0	0	0	1	0	0	0	0	0.091
2L	2381963	C	G	101	0.044	101	0.044	0	0	0	0	0	0	1	0	0	0	0.003
2L	2381966	A	T	1992	0.872	292	0.128	1	1	1	1	1	1	1	1	1	1	0.582
2L	2381969	T	G	1107	0.485	1107	0.485	1	1	0	0	0	0	0	1	0	0	0.166
2L	2381971	C	G	1107	0.485	1107	0.485	1	1	0	0	0	0	0	1	0	0	0.166
2L	2382009	A	G	43	0.019	43	0.019	0	0	0	0	0	0	0	0	0	0	0.064
2L	2382023	A	T	110	0.048	110	0.048	0	0	0	0	0	0	0	0	0	0	0.149
2L	2382067	C	A	48	0.021	48	0.021	0.001	0	0	0	0	0	0	0	0	0	0.069
2L	2382084	C	T	1992	0.872	292	0.128	1	1	1	1	1	1	1	1	1	1	0.582
2L	2382113	C	A	194	0.085	194	0.085	0	0	0	0	0	1	0	0	0	0	0.106
2L	2382231	C	T	179	0.078	179	0.078	0	0	0	0	0	0	0	1	0	0	0
2L	2382233	C	G	110	0.048	110	0.048	0	0	0	0	0	0	0	0	0	0	0.164
2L	2382236	A	T	195	0.085	195	0.085	0	0	0	0	0	1	0	0	0	0	0.107
2L	2382263	A	G	180	0.079	180	0.079	0.001	0	0	0	0	0	0	1	0	0	0
2L	2382454	C	A	194	0.085	194	0.085	0	0	0	0	0	1	0	0	0	0	0.106
2L	2382525	A	G	110	0.048	110	0.048	0	0	0	0	0	0	0	0	0	0	0.164
2L	2382526	A	T	110	0.048	110	0.048	0	0	0	0	0	0	0	0	0	0	0.164
2L	2382653	T	C	2210	0.968	74	0.032	1	1	1	1	1	1	1	1	1	1	0.891
2L	2382657	G	T	2102	0.92	182	0.08	1	1	1	1	1	1	1	1	1	1	0.745
2L	2382660	A	C	2188	0.958	96	0.042	1	1	1	1	1	1	1	1	1	1	0.866
2L	2382670	C	G	2188	0.958	96	0.042	1	1	1	1	1	1	1	1	1	1	0.866
2L	2382691	G	A	111	0.049	111	0.049	0	0	0	0	0	0	0	0	0	0	0.166
2L	2382761	G	A	110	0.048	110	0.048	0	0	0	0	0	0	0	0	0	0	0.164
2L	2382776	C	T	111	0.049	111	0.049	0	0	0	0	0	0	0	0	0	0	0.166
2L	2382950	C	G	194	0.085	194	0.085	0	0	0	0	0	1	0	0	0	0	0.106
2L	2382951	T	A	110	0.048	110	0.048	0	0	0	0	0	0	0	0	0	0	0.164
2L	2382978	C	T	124	0.054	124	0.054	0	0	0	0	0	0	0	0	1	1	0.063
2L	2382997	C	T	108	0.047	108	0.047	0	0	0	0	0	0	0	0	0	0	0.161
2L	2383323	T	C	2209	0.967	75	0.033	1	1	1	1	1	1	1	1	1	1	0.89
2L	2383349	G	A	1992	0.872	292	0.128	1	1	1	1	1	1	1	1	1	1	0.582
2L	2383387	T	C	62	0.027	62	0.027	0	0	0	0	0	0	0	0	0	0	0.09
2L	2383425	G	T	676	0.296	676	0.296	0	0	1	1	1	0	1	0	1	1	0.287
2L	2383439	T	A	110	0.048	110	0.048	0	0	0	0	0	0	0	0	0	0	0.164
2L	2383503	T	A	110	0.048	110	0.048	0	0	0	0	0	0	0	0	0	0	0.164
2L	2383564	T	A	2186	0.957	98	0.043	1	1	1	1	1	1	1	1	1	1	0.867
2L	2383585	G	A	854	0.374	854	0.374	1	0	0	0	0	0	0	0	0	0	0.085
2L	2383608	G	A	1106	0.484	1106	0.484	1	1	0	0	0	0	0	1	0	0	0.161
2L	2383627	A	G	2102	0.92	182	0.08	1	1	1	1	1	1	1	1	1	1	0.749
2L	2383690	A	T	217	0.095	217	0.095	0	0	0	0	1	0	0	0	0	0	0.019
2L	2383820	T	G	1991	0.872	293	0.128	1	1	1	1	1	1	1	1	1	1	0.584
2L	2383827	A	T	66	0.029	66	0.029	0	0	0	0	0	0	0	0	0	0	0.096
2L	2383838	C	T	854	0.374	854	0.374	1	0	0	0	0	0	0	0	0	0	0.085
2L	2383843	T	G	85	0.037	85	0.037	0	0	0	0	0	0	0	0	0	0	0.119
2L	2383848	C	G	1991	0.872	293	0.128	1	1	1	1	1	1	1	1	1	1	0.584
2L	2383973	A	T	81	0.035	81	0.035	0	0	0	0	0	0	0	0	1	1	0
2L	2384041	G	T	107	0.047	107	0.047	0	0	0	0	0	0	0	0	0	0	0.16
2L	2384087	C	A	195	0.085	195	0.085	0	0	0	0	0	1	0	0	0	0	0.11
2L	2384206	A	G	62	0.027	62	0.027	0	0	0	0	0	0	0	0	0	0	0.09
2L	2384256	G	A	110	0.048	110	0.048	0	0	0	0	0	0	0	0	0	0	0.164
2L	2384372	T	A	108	0.047	108	0.047	0	0	0	0	0	0	0	0	0	0	0.161
2L	2384479	A	T	1994	0.873	290	0.127	1	1	1	1	1	1	1	1	1	1	0.587
2L	2384524	G	T	108	0.047	108	0.047	0	0	0	0	0	0	0	0	0	0	0.161
2L	2384526	G	A	108	0.047	108	0.047	0	0	0	0	0	0	0	0	0	0	0.161
2L	2384562	G	T	217	0.095	217	0.095	0	0	0	0	1	0	0	0	0	0	0.018
2L	2384604	G	A	40	0.018	40	0.018	0	0	0	0	0	0	0	0	0	0	0.06
2L	2384670	C	T	62	0.027	62	0.027	0	0	0	0	0	0	0	0	0	0	0.091
2L	2384709	G	C	1991	0.872	293	0.128	1	1	1	1	1	1	1	1	1	1	0.584
2L	2384740	C	T	110	0.048	110	0.048	0	0	0	0	0	0	0	0	0	0	0.164
2L	2384754	G	A	1991	0.872	293	0.128	1	1	1	1	1	1	1	1	1	1	0.584
2L	2384762	G	A	110	0.048	110	0.048	0	0	0	0	0	0	0	0	0	0	0.164
2L	2384795	T	G	62	0.027	62	0.027	0	0	0	0	0	0	0	0	0	0	0.091
2L	2384799	C	A	266	0.116	266	0.116	0	1	0	0	0	0	0	1	0	0	0.1
2L	2384819	T	G	110	0.048	110	0.048	0	0	0	0	0	0	0	0	0	0	0.164
2L	2384860	A	G	911	0.399	911	0.399	0	1	1	1	1	0	1	1	1	1	0.342
2L	2384873	T	A	106	0.046	106	0.046	0	0	0	0	0	0	0	0	0	0	0.158
2L	2384941	T	A	120	0.053	120	0.053	0	0	0	0	0	0	0	0	0	0	0.179
2L	2384979	A	G	101	0.044	101	0.044	0	0	0	0	0	0	1	0	0	0	0.003
2L	2385002	A	G	120	0.053	120	0.053	0	0	0	0	0	0	0	0	0	0	0.179
2L	2385034	C	A	910	0.398	910	0.398	0	1	1	1	1	0	1	1	1	1	0.34
2L	2385085	C	A	2188	0.958	96	0.042	1	1	1	1	1	1	1	1	1	1	0.87
2L	2385412	T	A	65	0.028	65	0.028	0	0	0	0	0	0	0	0	0	0	0.097
2L	2385465	T	A	110	0.048	110	0.048	0	0	0	0	0	0	0	0	0	0	0.164
2L	2385469	A	T	195	0.085	195	0.085	0	0	0	0	0	1	0	0	0	0	0.107
2L	2385624	G	A	2189	0.958	95	0.042	1	1	1	1	1	1	1	1	1	1	0.872
2L	2385667	A	G	489	0.214	489	0.214	0	0	1	1	1	0	0	0	1	1	0.157
2L	2385855	T	A	110	0.048	110	0.048	0	0	0	0	0	0	0	0	0	0	0.164
2L	2385895	A	T	110	0.048	110	0.048	0	0	0	0	0	0	0	0	0	0	0.164
2L	2385897	A	C	123	0.054	123	0.054	0	0	0	0	0	0	0	0	1	1	0.061
2L	2385923	A	G	853	0.373	853	0.373	1	0	0	0	0	0	0	0	0	0	0.082
2L	2385936	C	T	110	0.048	110	0.048	0	0	0	0	0	0	0	0	0	0	0.164
2L	2386015	G	A	1992	0.872	292	0.128	1	1	1	1	1	1	1	1	1	1	0.582
2L	2386023	G	A	179	0.078	179	0.078	0	0	0	0	0	0	0	1	0	0	0
2L	2386034	A	G	2102	0.92	182	0.08	1	1	1	1	1	1	1	1	1	1	0.746
2L	2386037	G	C	2102	0.92	182	0.08	1	1	1	1	1	1	1	1	1	1	0.746
2L	2386044	A	C	1992	0.872	292	0.128	1	1	1	1	1	1	1	1	1	1	0.582
2L	2386051	A	G	110	0.048	110	0.048	0	0	0	0	0	0	0	0	0	0	0.164
2L	2386096	G	C	43	0.019	43	0.019	0	0	0	0	0	0	0	0	0	0	0.064
2L	2386107	C	G	30	0.013	30	0.013	0	0	0	0	0	0	0	0	0	0	0.045
2L	2386130	G	A	2102	0.92	182	0.08	1	1	1	1	1	1	1	1	1	1	0.746
2L	2386196	C	A	278	0.122	278	0.122	0	1	0	0	0	0	0	1	0	0	0.118
2L	2386215	A	T	110	0.048	110	0.048	0	0	0	0	0	0	0	0	0	0	0.164
2L	2386284	G	A	110	0.048	110	0.048	0	0	0	0	0	0	0	0	0	0	0.164
2L	2386304	A	G	28	0.012	28	0.012	0	0	0	0	0	0	0	0	0	0	0.042
2L	2386379	G	A	110	0.048	110	0.048	0	0	0	0	0	0	0	0	0	0	0.164
2L	2388297	G	A	40	0.018	40	0.018	0	0	0	0	0	0	0	0	0	0	0.057
2L	2388319	G	C	40	0.018	40	0.018	0	0	0	0	0	0	0	0	0	0	0.057
2L	2388364	T	G	109	0.048	109	0.048	0	0	0	0	0	0	0	0	0	0	0.163
2L	2388365	T	A	109	0.048	109	0.048	0	0	0	0	0	0	0	0	0	0	0.163
2L	2388445	G	A	83	0.036	83	0.036	0	0	0	0	0	0	0	0	0	0	0.119
2L	2388548	G	A	856	0.375	856	0.375	1	0	0	0	0	0	0	0	0	0	0.087
2L	2388595	G	T	123	0.054	123	0.054	0	0	0	0	0	0	0	0	1	1	0.061
2L	2388642	T	C	1991	0.872	293	0.128	1	1	1	1	1	1	1	1	1	1	0.581
2L	2388648	A	C	196	0.086	196	0.086	0	0	0	0	0	1	0	0	0	0	0.107
2L	2388664	G	T	111	0.049	111	0.049	0	0	0	0	0	0	0	0	0	0	0.166
2L	2388767	G	A	179	0.078	179	0.078	0	0	0	0	0	0	0	1	0	0	0
2L	2388849	G	T	34	0.015	34	0.015	0	0	0	0	0	0	0	0	0	0	0.051
2L	2388906	G	A	179	0.078	179	0.078	0	0	0	0	0	0	0	1	0	0	0
2L	2388915	C	T	2113	0.925	171	0.075	1	1	1	1	1	1	1	1	1	1	0.755
2L	2388917	A	T	2113	0.925	171	0.075	1	1	1	1	1	1	1	1	1	1	0.755
2L	2389045	C	A	110	0.048	110	0.048	0	0	0	0	0	0	0	0	0	0	0.164
2L	2389053	T	C	2191	0.959	93	0.041	1	1	1	1	1	1	1	1	1	1	0.863
2L	2389132	T	C	2191	0.959	93	0.041	1	1	1	1	1	1	1	1	1	1	0.863
2L	2389138	G	A	110	0.048	110	0.048	0	0	0	0	0	0	0	0	0	0	0.164
2L	2389215	G	A	60	0.026	60	0.026	0	0	0	0	0	0	0	0	0	0	0.09
2L	2389336	A	T	869	0.38	869	0.38	1	0	0	0	0	0	0	0	0	0	0.097
2L	2389338	C	A	869	0.38	869	0.38	1	0	0	0	0	0	0	0	0	0	0.097
2L	2389339	A	T	101	0.044	101	0.044	0	0	0	0	0	0	1	0	0	0	0.003
2L	2389497	A	G	900	0.394	900	0.394	0	1	1	1	1	0	1	1	1	1	0.322
2L	2389502	G	A	110	0.048	110	0.048	0	0	0	0	0	0	0	0	0	0	0.164
2L	2389621	G	A	110	0.048	110	0.048	0	0	0	0	0	0	0	0	0	0	0.164
2L	2389645	G	A	111	0.049	111	0.049	0	0	0	0	0	0	0	0	0	0	0.166
2L	2389691	T	C	2190	0.959	94	0.041	1	1	1	1	1	1	1	1	1	1	0.863
2L	2389764	C	T	40	0.018	40	0.018	0	0	0	0	0	0	0	0	0	0	0.057
2L	2389785	T	A	2102	0.92	182	0.08	1	1	1	1	1	1	1	1	1	1	0.751
2L	2389896	C	G	922	0.404	922	0.404	0	1	1	1	1	0	1	1	1	1	0.358
2L	2389941	A	G	204	0.089	204	0.089	0	0	0	0	0	0	0	0	0	0	0.301
2L	2390001	G	A	111	0.049	111	0.049	0	0	0	0	0	0	0	0	0	0	0.166
2L	2390034	A	G	2236	0.979	48	0.021	1	1	1	1	1	1	1	1	1	1	0.93
2L	2390130	C	T	111	0.049	111	0.049	0	0	0	0	0	0	0	0	0	0	0.166
2L	2390151	C	T	2235	0.979	49	0.021	1	1	1	1	1	1	1	0.994	1	1	0.93
2L	2390177	G	A	215	0.094	215	0.094	0.001	0	0	0	0.995	0	0	0	0	0	0.018
2L	2390356	C	G	111	0.049	111	0.049	0	0	0	0	0	0	0	0	0	0	0.166
2L	2390357	A	T	111	0.049	111	0.049	0	0	0	0	0	0	0	0	0	0	0.166
2L	2390370	A	T	88	0.039	88	0.039	0	0	0	0	0	0	0	0	0	0	0.128
2L	2390372	A	C	111	0.049	111	0.049	0	0	0	0	0	0	0	0	0	0	0.166
2L	2390395	T	A	195	0.085	195	0.085	0	0	0	0	0	1	0	0	0	0	0.11
2L	2390462	T	C	29	0.013	29	0.013	0	0	0	0	0	0	0	0	0	0	0.042
2L	2390496	C	A	31	0.014	31	0.014	0	0	0	0	0	0	0	0	0	0	0.036
2L	2390501	C	A	111	0.049	111	0.049	0	0	0	0	0	0	0	0	0	0	0.166
2L	2390569	A	G	111	0.049	111	0.049	0	0	0	0	0	0	0	0	0	0	0.166
2L	2391539	A	T	1993	0.873	291	0.127	1	1	1	1	1	1	1	1	1	1	0.585
2L	2391776	T	A	109	0.048	109	0.048	0	0	0	0	0	0	0	0	0	0	0.163
2L	2391780	A	G	109	0.048	109	0.048	0	0	0	0	0	0	0	0	0	0	0.163
2L	2391781	A	G	63	0.028	63	0.028	0	0	0	0	0	0	0	0	0	0	0.079
2L	2391798	C	G	109	0.048	109	0.048	0	0	0	0	0	0	0	0	0	0	0.163
2L	2391802	G	A	118	0.052	118	0.052	0	0	0	0	0	1	0	0	0	0	0
2L	2392047	T	A	110	0.048	110	0.048	0	0	0	0	0	0	0	0	0	0	0.164
2L	2392056	A	C	109	0.048	109	0.048	0	0	0	0	0	0	0	0	0	0	0.163
2L	2392092	T	C	855	0.374	855	0.374	1	0	0	0	0	0	0	0	0	0	0.088
2L	2392093	A	T	700	0.306	700	0.306	0	1	1	1	0.995	0	0	1	0	0	0.297
2L	2392177	T	C	109	0.048	109	0.048	0	0	0	0	0	0	0	0	0	0	0.163
2L	2392248	C	A	109	0.048	109	0.048	0	0	0	0	0	0	0	0	0	0	0.163
2L	2392252	A	T	821	0.359	821	0.359	1	0	0	0	0	0	0	0	0	0	0.04
2L	2392279	G	C	108	0.047	108	0.047	0	0	0	0	0	0	0	0	0	0	0.161
2L	2392294	C	G	328	0.144	328	0.144	0	1	0	0	0.005	0	0	1	0	0	0.187
2L	2392320	C	A	101	0.044	101	0.044	0	0	0	0	0	0	1	0	0	0	0.003
2L	2392346	T	A	108	0.047	108	0.047	0	0	0	0	0	0	0	0	0	0	0.161
2L	2392357	A	G	135	0.059	135	0.059	0	0	0	0	0	0	0	0	0	0	0.184
2L	2392386	C	T	108	0.047	108	0.047	0	0	0	0	0	0	0	0	0	0	0.161
2L	2392388	C	T	108	0.047	108	0.047	0	0	0	0	0	0	0	0	0	0	0.161
2L	2392413	G	C	108	0.047	108	0.047	0	0	0	0	0	0	0	0	0	0	0.161
2L	2392414	A	G	230	0.101	230	0.101	0	0	0	0	0	0	0	0	0	0	0.327
2L	2392418	A	G	1994	0.873	290	0.127	1	1	1	1	1	1	1	1	1	1	0.587
2L	2392502	C	T	29	0.013	29	0.013	0	0	0	0	0	0	0	0	0	0	0.03
2L	2392571	T	C	2044	0.895	240	0.105	1	1	1	1	1	1	0.876	1	1	1	0.676
2L	2392575	C	T	101	0.044	101	0.044	0	0	0	0	0	0	1	0	0	0	0.003
2L	2392586	G	A	109	0.048	109	0.048	0	0	0	0	0	0	0	0	0	0	0.163
2L	2392587	G	T	109	0.048	109	0.048	0	0	0	0	0	0	0	0	0	0	0.163
2L	2392667	T	C	2196	0.961	88	0.039	1	1	1	1	1	1	1	1	1	1	0.872
2L	2392693	G	A	109	0.048	109	0.048	0	0	0	0	0	0	0	0	0	0	0.163
2L	2392800	A	C	2187	0.958	97	0.042	1	1	1	1	1	1	1	1	1	1	0.863
2L	2392801	C	T	356	0.156	356	0.156	0	0	1	1	1	0	0	0	0	0	0.078
2L	2392808	C	T	1137	0.498	1137	0.498	0	1	1	1	1	1	1	1	1	1	0.494
2L	2392814	C	G	63	0.028	63	0.028	0	0	0	0	0	0	0	0	0	0	0.091
2L	2392864	T	A	108	0.047	108	0.047	0	0	0	0	0	0	0	0	0	0	0.161
2L	2392865	G	A	108	0.047	108	0.047	0	0	0	0	0	0	0	0	0	0	0.161
2L	2392922	G	T	109	0.048	109	0.048	0	0	0	0	0	0	0	0	0	0	0.163
2L	2392924	T	C	2165	0.948	119	0.052	1	1	1	1	1	1	1	1	1	1	0.84
2L	2392926	C	A	2165	0.948	119	0.052	1	1	1	1	1	1	1	1	1	1	0.839
2L	2392944	C	T	109	0.048	109	0.048	0	0	0	0	0	0	0	0	0	0	0.163
2L	2392954	G	C	823	0.36	823	0.36	0	1	1	1	1	0	0	1	1	1	0.355
2L	2392957	A	T	852	0.373	852	0.373	1	0	0	0	0	0	0	0	0	0	0.084
2L	2393003	T	C	2165	0.948	119	0.052	1	1	1	1	1	1	1	1	1	1	0.839
2L	2393052	G	C	109	0.048	109	0.048	0	0	0	0	0	0	0	0	0	0	0.163
2L	2393142	G	T	2165	0.948	119	0.052	1	1	1	1	1	1	1	1	1	1	0.839
2L	2393188	T	C	63	0.028	63	0.028	0	0	0	0	0	0	0	0	0	0	0.091
2L	2393193	C	T	1993	0.873	291	0.127	1	1	1	1	1	1	1	1	1	1	0.584
2L	2393196	C	T	2196	0.961	88	0.039	1	1	1	1	1	1	1	1	1	1	0.872
2L	2393234	T	A	1779	0.779	505	0.221	1	1	1	1	1	0	1	1	1	1	0.443
2L	2393235	G	C	63	0.028	63	0.028	0	0	0	0	0	0	0	0	0	0	0.091
2L	2393342	G	A	89	0.039	89	0.039	0	0	0	0	0	0	0	0	0	0	0.13
2L	2393383	A	G	110	0.048	110	0.048	0	0	0	0	0	0	0.01	0	0	0	0.163
2L	2393418	G	A	109	0.048	109	0.048	0	0	0	0	0	0	0	0	0	0	0.163
2L	2393733	A	G	2202	0.964	82	0.036	1	1	1	1	1	1	1	1	1	1	0.881
2L	2393852	C	G	109	0.048	109	0.048	0	0	0	0	0	0	0	0	0	0	0.163
2L	2393928	G	A	195	0.085	195	0.085	0	0	0	0	0	1	0	0	0	0	0.106
2L	2393946	T	C	1992	0.872	292	0.128	1	1	1	1	1	1	1	1	1	1	0.588
2L	2393953	A	C	109	0.048	109	0.048	0	0	0	0	0	0	0	0	0	0	0.163
2L	2393966	C	A	129	0.056	129	0.056	0	0	0	0	0	1	0	0	0	0	0.013
2L	2393994	G	A	854	0.374	854	0.374	1	0	0	0	0	0	0	0	0	0	0.093
2L	2394074	T	C	121	0.053	121	0.053	0	0	0	0	0	0	0	0	1	1	0.058
2L	2394163	A	G	48	0.021	48	0.021	0	0	0	0	0	0	0	0	0	0	0.07
2L	2394364	G	C	194	0.085	194	0.085	0	0	0	0	0	1	0	0	0	0	0.106
2L	2394626	A	T	109	0.048	109	0.048	0	0	0	0	0	0	0	0	0	0	0.163
2L	2394642	A	G	2102	0.92	182	0.08	1	1	1	1	1	1	1	1	1	1	0.752
2L	2394651	T	C	51	0.022	51	0.022	0	0	0	0	0	0	0	0	0	0	0.075
2L	2394927	G	T	46	0.02	46	0.02	0	0	0	0	0	0	0	0	0	0	0.064
2L	2394943	T	G	47	0.021	47	0.021	0	0	0	0	0	0	0	0	0	0	0.066
2L	2394981	G	C	258	0.113	258	0.113	0	1	0	0	0	0	0	0.994	0	0	0.096
2L	2395122	A	G	69	0.03	69	0.03	0	0	0	0	0	0	0	0	0	0	0.103
2L	2395662	A	T	108	0.047	108	0.047	0	0	0	0	0	0	0	0	0	0	0.161
2L	2396038	G	A	49	0.021	49	0.021	0	0	0	0	0	0	0	0	0	0	0.069
2L	2396133	G	A	108	0.047	108	0.047	0	0	0	0	0	0	0	0	0	0	0.161
2L	2396164	C	G	115	0.05	115	0.05	0	0	0	0	0	0.009	0	0.006	0	0	0.167
2L	2396175	A	T	102	0.045	102	0.045	0	0	0	0	0	0	1	0	0	0	0.004
2L	2399027	C	A	1340	0.587	944	0.413	1	0	1	1	0.995	0	0	0	1	1	0.243
2L	2399162	G	C	74	0.032	74	0.032	0	0	0	0	0	0	0	0	0	0	0.107
2L	2399298	A	G	233	0.102	233	0.102	0	1	0	0	0.005	0	0	1	0	0	0.051
2L	2399324	A	T	2221	0.972	63	0.028	1	1	1	1	1	1	1	1	1	1	0.909
2L	2399407	T	G	107	0.047	107	0.047	0	0	0	0	0	0	0	0	0	0	0.16
2L	2399465	A	T	230	0.101	230	0.101	0	1	0	0	0	0	0	1	0	0	0.048
2L	2399501	A	T	2101	0.92	183	0.08	1	1	1	1	1	1	1	1	1	1	0.751
2L	2399507	G	A	2108	0.923	176	0.077	1	1	1	1	1	1	1	1	1	1	0.757
2L	2399703	T	A	2056	0.9	228	0.1	1	1	1	1	1	1	1	1	1	1	0.679
2L	2399732	G	A	1991	0.872	293	0.128	1	1	1	1	1	1	1	1	1	1	0.585
2L	2399865	T	C	2109	0.923	175	0.077	1	1	1	1	1	1	1	1	1	1	0.755
2L	2399997	G	C	41	0.018	41	0.018	0	0	0.745	0	0	0	0	0	0	0	0
2L	2400035	G	A	111	0.049	111	0.049	0	0	0	0	0	0	0	0	0	0	0.166
2L	2400065	G	A	840	0.368	840	0.368	1	0	0	0	0	0	0	0	0	0	0.066
2L	2400216	A	T	110	0.048	110	0.048	0	0	0	0	0	0	0	0	0	0	0.164
2L	2400244	C	A	38	0.017	38	0.017	0	0	0	0	0	0	0	0	0	0	0.052
2L	2400249	G	A	110	0.048	110	0.048	0	0	0	0	0	0	0	0	0	0	0.164
2L	2400336	A	C	41	0.018	41	0.018	0	0	0	0	0	0	0	0	0	0	0.061
2L	2400416	G	A	109	0.048	109	0.048	0	0	0	0	0	0	0	0	0	0	0.163
2L	2400432	T	A	109	0.048	109	0.048	0	0	0	0	0	0	0	0	0	0	0.163
2L	2400466	C	A	110	0.048	110	0.048	0	0	0	0	0	0	0	0	0	0	0.164
2L	2400504	C	T	130	0.057	130	0.057	0	0	0	0	0	1	0	0	0	0	0.015
2L	2400536	C	A	110	0.048	110	0.048	0	0	0	0	0	0	0	0	0	0	0.164
2L	2400587	G	T	110	0.048	110	0.048	0	0	0	0	0	0	0	0	0	0	0.164
2L	2401197	A	G	1992	0.872	292	0.128	1	1	1	1	1	1	1	1	1	1	0.582
2L	2401282	C	T	185	0.081	185	0.081	0.001	0	0	0	0	1	0	0	0	0	0.09
2L	2401310	G	T	109	0.048	109	0.048	0	0	0	0	0	0	0	0	0	0	0.163
2L	2401311	C	T	109	0.048	109	0.048	0	0	0	0	0	0	0	0	0	0	0.163
2L	2401332	T	C	1992	0.872	292	0.128	1	1	1	1	1	1	1	1	1	1	0.584
2L	2401337	T	C	109	0.048	109	0.048	0	0	0	0	0	0	0	0	0	0	0.163
2L	2401340	T	C	109	0.048	109	0.048	0	0	0	0	0	0	0	0	0	0	0.163
2L	2401417	C	G	110	0.048	110	0.048	0	0	0	0	0	0	0	0	0	0	0.164
2L	2401530	C	G	110	0.048	110	0.048	0	0	0	0	0	0	0	0	0	0	0.164
2L	2401678	A	T	42	0.018	42	0.018	0	0	0	0	0	0	0	0	0	0	0.063
2L	2401697	A	T	1993	0.873	291	0.127	1	1	1	1	1	1	1	1	1	1	0.584
2L	2402096	A	C	2114	0.926	170	0.074	1	1	1	1	1	1	1	1	1	1	0.761
2L	2402558	T	A	1994	0.873	290	0.127	1	1	1	1	1	1	1	1	1	1	0.587
2L	2402625	C	G	110	0.048	110	0.048	0	0	0	0	0	0	0	0	0	0	0.164
2L	2402700	C	T	110	0.048	110	0.048	0	0	0	0	0	0	0	0	0	0	0.164
2L	2402740	C	A	28	0.012	28	0.012	0	0	0	0	0	0	0	0	0	0	0.036
2L	2402774	T	A	1361	0.596	923	0.404	1	0	1	1	0.995	0	0	0	1	1	0.269
2L	2402775	G	T	1994	0.873	290	0.127	1	1	1	1	1	1	1	1	1	1	0.587
2L	2402862	T	C	2212	0.968	72	0.032	1	1	1	1	1	1	1	1	1	1	0.894
2L	2403359	A	C	179	0.078	179	0.078	0	0	0	0	0	0	0	1	0	0	0
2L	2403360	T	A	2259	0.989	25	0.011	1	1	1	1	1	1	1	1	1	1	0.973
2L	2403579	T	C	1786	0.782	498	0.218	1	1	1	1	1	0	1	1	1	1	0.452
2L	2403625	T	G	110	0.048	110	0.048	0	0	0	0	0	0	0	0	0	0	0.164
2L	2403881	G	T	110	0.048	110	0.048	0	0	0	0	0	0	0	0	0	0	0.164
2L	2403926	T	C	110	0.048	110	0.048	0	0	0	0	0	0	0	0	0	0	0.164
2L	2403941	T	C	122	0.053	122	0.053	0	0	0	0	0	0	0	0	1	1	0.06
2L	2404038	T	C	2104	0.921	180	0.079	1	1	1	1	1	1	1	1	1	1	0.749
2L	2404043	C	T	110	0.048	110	0.048	0	0	0	0	0	0	0	0	0	0	0.164
2L	2404074	T	C	110	0.048	110	0.048	0	0	0	0	0	0	0	0	0	0	0.164
2L	2404103	C	T	110	0.048	110	0.048	0	0	0	0	0	0	0	0	0	0	0.164
2L	2404148	G	T	1374	0.602	910	0.398	1	0	1	1	1	0	0	0	1	1	0.282
2L	2404152	C	A	47	0.021	47	0.021	0	0	0	0	0	0	0	0	0	0	0.07
2L	2404195	T	A	110	0.048	110	0.048	0	0	0	0	0	0	0	0	0	0	0.164
2L	2404208	A	G	110	0.048	110	0.048	0	0	0	0	0	0	0	0	0	0	0.164
2L	2404218	T	A	1994	0.873	290	0.127	1	1	1	1	1	1	1	1	1	1	0.585
2L	2404312	A	G	108	0.047	108	0.047	0	0	0	0	0	0	0	0	0	0	0.161
2L	2404318	G	A	43	0.019	43	0.019	0	0	0	0	0	0	0	0	0	0	0.064
2L	2404359	C	A	457	0.2	457	0.2	0	1	0	0	0	0	1	1	0	0	0.236
2L	2404453	C	A	427	0.187	427	0.187	0	1	0	0	0.005	0	1	1	0	0	0.193
2L	2406690	A	T	201	0.088	201	0.088	0	0	0	0	0	1	0	0	0	0	0.113
2L	2406741	T	C	110	0.048	110	0.048	0	0	0	0	0	0	0	0	0	0	0.164
2L	2406855	A	T	99	0.043	99	0.043	0	0	0	0	0	0	0	0	0	0	0.148
2L	2406857	C	G	185	0.081	185	0.081	0	1	0	0	0	0	0	0.864	0	0	0.021
2L	2407174	T	A	63	0.028	63	0.028	0	0	1	0	0	0	0	0	0	0	0.009
2L	2407179	T	C	132	0.058	132	0.058	0	0	0	0	0	1	0	0	0	0	0.016
2L	2407201	A	T	1994	0.873	290	0.127	1	1	1	1	1	1	1	1	1	1	0.584
2L	2407204	T	C	109	0.048	109	0.048	0	0	0	0	0	0	0	0	0	0	0.163
2L	2407205	G	T	109	0.048	109	0.048	0	0	0	0	0	0	0	0	0	0	0.163
2L	2407238	C	A	109	0.048	109	0.048	0	0	0	0	0	0	0	0	0	0	0.163
2L	2407537	A	T	109	0.048	109	0.048	0	0	0	0	0	0	0	0	0	0	0.163
2L	2408003	G	A	31	0.014	31	0.014	0	0	0	0	0	0	0	0	0	0	0.043
2L	2408035	A	T	109	0.048	109	0.048	0	0	0	0	0	0	0	0	0	0	0.163
2L	2408039	T	A	1994	0.873	290	0.127	1	1	1	1	1	1	1	1	1	1	0.579
2L	2408410	A	T	110	0.048	110	0.048	0	0	0	0	0	0	0	0	0	0	0.164
2L	2408423	C	T	144	0.063	144	0.063	0	0	0	0	0	0	1	0	0	1	0.003
2L	2408453	A	T	118	0.052	118	0.052	0	0	0	0	0	1	0	0	0	0	0
2L	2408471	A	T	1994	0.873	290	0.127	1	1	1	1	1	1	1	1	1	1	0.582
2L	2408482	A	G	45	0.02	45	0.02	0	0	0	0	0	0	0	0	0	0	0.067
2L	2408528	G	A	218	0.095	218	0.095	0	0	0	0	1	0	0	0	0	0	0.01
2L	2408677	A	C	78	0.034	78	0.034	0	0	0	0	0	0	0	0	1	0	0.06
2L	2408805	T	C	109	0.048	109	0.048	0	0	0	0	0	0	0	0	0	0	0.163
2L	2408914	G	A	107	0.047	107	0.047	0	0	0	0	0	0	0	0	0	0	0.16
2L	2409072	G	T	109	0.048	109	0.048	0	0	0	0	0	0	0	0	0	0	0.163
2L	2409075	C	G	2126	0.931	158	0.069	1	1	1	1	1	1	1	1	1	1	0.769
2L	2409080	A	G	109	0.048	109	0.048	0	0	0	0	0	0	0	0	0	0	0.163
2L	2409177	T	A	1993	0.873	291	0.127	1	1	1	1	1	1	1	1	1	1	0.575
2L	2409230	G	C	27	0.012	27	0.012	0	0	0	0	0	0	0	0	0	0	0.04
2L	2409323	T	G	1543	0.676	741	0.324	1	0	1	1	1	1	0	0	1	0	0.407
2L	2409381	T	G	2119	0.928	165	0.072	1	1	1	1	1	1	1	1	1	1	0.76
2L	2409513	A	T	109	0.048	109	0.048	0	0	0	0	0	0	0	0	0	0	0.163
2L	2410170	C	T	73	0.032	73	0.032	0	0	0	0	0	0	0	0	0	0	0.103
2L	2410255	T	C	144	0.063	144	0.063	0	0	0	0	0	0	1	0	0	1	0.003
2L	2410272	C	T	146	0.064	146	0.064	0	0	0	0	0	0	1	0	0	1	0.006
2L	2410308	A	T	109	0.048	109	0.048	0	0	0	0	0	0	0	0	0	0	0.163
2L	2410330	C	T	2146	0.94	138	0.06	1	1	1	1	1	1	1	1	1	1	0.799
2L	2411498	T	C	112	0.049	112	0.049	0	0	0	0	0	0	0	0	0	0	0.167
2L	2411531	A	C	112	0.049	112	0.049	0	0	0	0	0	0	0	0	0	0	0.167
2L	2411654	A	C	845	0.37	845	0.37	1	0	0	0	0	0	0	0	0	0	0.066
2L	2411665	T	C	47	0.021	47	0.021	0	0	0	1	0	0	0	0	0	0	0.01
2L	2413959	C	A	25	0.011	25	0.011	0	0	0	0	0	0	0	0	0	0	0.036
2L	2413993	T	G	368	0.161	368	0.161	0	0	1	1	1	0	0	0	0	0	0.088
2L	2414004	A	T	368	0.161	368	0.161	0	0	1	1	1	0	0	0	0	0	0.088
2L	2414044	A	T	565	0.247	565	0.247	0	1	0	0	0	0	1	1	1	1	0.278
2L	2414062	A	T	110	0.048	110	0.048	0	0	1	1	0.005	0	0	0	0	0	0.018
2L	2414135	G	T	2182	0.955	102	0.045	1	1	1	1	1	1	1	1	1	1	0.852
2L	2414197	G	T	107	0.047	107	0.047	0	0	0	0	0	0	0	0	0	0	0.16
2L	2414238	G	A	1994	0.873	290	0.127	1	1	1	1	1	1	1	1	1	1	0.578
2L	2414292	T	C	107	0.047	107	0.047	0	0	0	0	0	0	0	0	0	0	0.16
2L	2414325	C	T	59	0.026	59	0.026	0	0	0	0	0	0	0	0	0	0	0.088
2L	2414370	A	C	107	0.047	107	0.047	0	0	0	0	0	0	0	0	0	0	0.16
2L	2414401	C	T	107	0.047	107	0.047	0	0	0	0	0	0	0	0	0	0	0.16
2L	2414439	G	A	2182	0.955	102	0.045	1	1	1	1	1	1	1	1	1	1	0.852
2L	2414980	G	T	112	0.049	112	0.049	0	0	0	0	0	0	0	0	0	0	0.167
2L	2415023	T	A	1984	0.869	300	0.131	1	1	1	1	1	1	1	1	1	1	0.563
2L	2415055	A	G	63	0.028	63	0.028	0	0	0	0	0	0	0	0	0	0	0.093
2L	2415182	G	T	1415	0.62	869	0.38	1	0	1	1	1	1	0	0	0	0	0.273
2L	2415188	T	A	108	0.047	108	0.047	0	0	0	0	0	0	0	0	0	0	0.161
2L	2415282	A	G	2182	0.955	102	0.045	1	1	1	1	1	1	1	1	1	1	0.852
2L	2415343	C	G	61	0.027	61	0.027	0	0	0	0	0	0	0	0	0	0	0.091
2L	2415344	G	A	2182	0.955	102	0.045	1	1	1	1	1	1	1	1	1	1	0.852
2L	2415385	C	T	109	0.048	109	0.048	0	0	0	0	0	0	0	0	0	0	0.161
2L	2415397	T	C	178	0.078	178	0.078	0	0	0	0	0	0	0	1	0	0	0
2L	2415400	G	T	61	0.027	61	0.027	0	0	0	0	0	0	0	0	0	0	0.091
2L	2415447	T	C	108	0.047	108	0.047	0	0	0	0	0	0	0	0	0	0	0.161
2L	2415554	G	A	108	0.047	108	0.047	0	0	0	0	0	0	0	0	0	0	0.161
2L	2415563	T	A	67	0.029	67	0.029	0	0	0	0	0	0	0	0	0	0	0.1
2L	2415569	A	G	61	0.027	61	0.027	0	0	0	0	0	0	0	0	0	0	0.091
2L	2415572	T	C	33	0.014	33	0.014	0	0	0	0	0	0	0	0	0	0	0.049
2L	2415585	T	A	23	0.01	23	0.01	0	0	0	0	0	0	0	0	0	0	0.034
2L	2415589	C	T	34	0.015	34	0.015	0	0	0	0	0	0	0	0	0	0	0.051
2L	2415606	G	C	36	0.016	36	0.016	0	0	0	0	0	0	0	0	0	0	0.054
2L	2415617	A	T	107	0.047	107	0.047	0	0	0	0	0	0	0	0	0	0	0.16
2L	2415831	C	T	2182	0.955	102	0.045	1	1	1	1	1	1	1	1	1	1	0.851
2L	2415838	G	A	38	0.017	38	0.017	0	0	0	0	0.005	0	0	0	0.973	0	0
2L	2415856	T	C	1221	0.535	1063	0.465	1	0	1	1	1	0	0	0	0	0	0.161
2L	2415874	G	A	2188	0.958	96	0.042	1	1	1	1	1	1	1	1	1	1	0.858
2L	2415930	C	T	108	0.047	108	0.047	0	0	0	0	0	0	0	0	0	0	0.161
2L	2415937	C	A	108	0.047	108	0.047	0	0	0	0	0	0	0	0	0	0	0.161
2L	2416980	C	T	47	0.021	47	0.021	0.061	0	0	0	0	0	0	0	0	0	0
2L	2416993	G	A	108	0.047	108	0.047	0	0	0	0	0	0	0	0	0	0	0.161
2L	2417101	C	T	185	0.081	185	0.081	0	0	0	0	0	1	0	0	0	0	0.093
2L	2417124	G	A	109	0.048	109	0.048	0	0	0	0	0	0	0.01	0	0	0	0.161
2L	2417127	T	A	2194	0.961	90	0.039	1	1	1	1	1	1	1	1	1	1	0.867
2L	2417622	C	T	86	0.038	86	0.038	0	0	0	0	0	0	0	0	0	0	0.122
2L	2417678	T	C	1221	0.535	1063	0.465	1	0	1	1	0.995	0	0	0	0	0	0.161
2L	2417876	A	T	109	0.048	109	0.048	0	0	0	0	0	0	0	0	0	0	0.163
2L	2417894	T	C	67	0.029	67	0.029	0	0	0	0	0	0	0	0	0	0	0.1
2L	2418040	C	T	108	0.047	108	0.047	0	0	0	0	0	0	0	0	0	0	0.161
2L	2418060	C	T	89	0.039	89	0.039	0	0	0	0	0	0	0	0	0	0	0.125
2L	2418065	A	C	108	0.047	108	0.047	0	0	0	0	0	0	0	0	0	0	0.161
2L	2418462	T	C	108	0.047	108	0.047	0	0	0	0	0	0	0	0	0	0	0.161
2L	2419573	G	A	113	0.049	113	0.049	0	0	0	0	0	0	0	0	0	0	0.169
2L	2419684	T	A	2238	0.98	46	0.02	1	1	1	1	1	1	1	1	1	1	0.936
2L	2419693	C	G	112	0.049	112	0.049	0	0	0	0	0	0	0	0	0	0	0.167
2L	2419738	G	T	177	0.077	177	0.077	0	0	0	0	0	0.932	0	0	0	0	0.091
2L	2420374	C	T	123	0.054	123	0.054	0	0	0	0	0	0	0	0	0	0	0.176
2L	2420396	C	T	200	0.088	200	0.088	0	0	0	0	0	1	0	0	0	0	0.112
2L	2420406	A	T	242	0.106	242	0.106	0	0	0	0	0	0	1	0	1	1	0.085
2L	2420428	A	G	123	0.054	123	0.054	0	0	0	0	0	0	0	0	0	0	0.176
2L	2420432	C	T	113	0.049	113	0.049	0	0	0	0	0	0	0	0	0	0	0.169
2L	2420452	T	C	2229	0.976	55	0.024	1	1	1	1	1	1	1	1	1	1	0.924
2L	2420464	T	A	2117	0.927	167	0.073	1	1	1	1	1	1	1	1	1	1	0.757
2L	2420469	T	C	112	0.049	112	0.049	0	0	0	0	0	0	0	0	0	0	0.167
2L	2420508	C	A	291	0.127	291	0.127	0	0	0	0	0	0	0	1	0	0	0.167
2L	2420527	A	G	2229	0.976	55	0.024	1	1	1	1	1	1	1	1	1	1	0.924
2L	2420644	C	G	112	0.049	112	0.049	0	0	0	0	0	0	0	0	0	0	0.167
2L	2420665	A	G	112	0.049	112	0.049	0	0	0	0	0	0	0	0	0	0	0.167
2L	2420680	G	A	829	0.363	829	0.363	1	0	0	0	0	0	0	0	0	0	0.042
2L	2421705	T	G	113	0.049	113	0.049	0	0	0	0	0	0	0	0	0	0	0.169
2L	2422249	C	T	1995	0.873	289	0.127	1	1	1	1	1	1	1	1	1	1	0.57
2L	2422250	C	T	155	0.068	155	0.068	0	0	0	0	0	0	1	0	0	1	0.016
2L	2422651	T	C	483	0.211	483	0.211	0	0	0	0	0	1	1	1	1	1	0
2L	2422652	A	T	1131	0.495	1131	0.495	1	1	1	1	1	0	0	0	0	0	0
2L	2422697	T	A	112	0.049	112	0.049	0	0	0	0	0	0	0	0	0	0	0.167
2L	2422910	T	A	1003	0.439	1003	0.439	1	0	1	1	0	0	0	0	0	0	0.146
2L	2423282	A	T	2237	0.979	47	0.021	1	1	1	1	1	1	1	1	1	1	0.931
2L	2423428	A	G	36	0.016	36	0.016	0	0	0	0	0	0	0	0	0	0	0.054
2L	2423436	G	T	114	0.05	114	0.05	0	0	0	0	0	0	0	0	0	0	0.17
2L	2423538	A	G	181	0.079	181	0.079	0	0	0	0	0	0	0	1	0	0	0.001
2L	2423580	G	A	112	0.049	112	0.049	0	0	0	0	0	0	0	0	0	0	0.167
2L	2423655	C	T	218	0.095	218	0.095	0	0	0	0	1	0	0	0	0	0	0.009
2L	2423667	C	T	101	0.044	101	0.044	0	0	0	0	0	0	1	0	0	0	0.003
2L	2423671	A	G	185	0.081	185	0.081	0	0	0	0	0	1	0	0	0	0	0.099
2L	2423679	T	A	2237	0.979	47	0.021	1	1	1	1	1	1	1	1	1	1	0.931
2L	2423897	G	A	113	0.049	113	0.049	0	0	0	0	0	0	0	0	0	0	0.169
2L	2424018	T	A	1989	0.871	295	0.129	1	1	1	1	1	1	1	0.932	1	1	0.582
2L	2424135	A	C	112	0.049	112	0.049	0	0	0	0	0	0	0	0	0	0	0.167
2L	2424535	G	C	112	0.049	112	0.049	0	0	0	0	0	0	0	0	0	0	0.167
2L	2424541	C	T	25	0.011	25	0.011	0	0	0	0	0	0	0	0	0	0	0.033
2L	2424576	T	C	112	0.049	112	0.049	0	0	0	0	0	0	0	0	0	0	0.167
2L	2425016	C	T	1802	0.789	482	0.211	1	1	1	1	1	0	1	1	1	1	0.484
2L	2425052	G	A	398	0.174	398	0.174	0	1	0	0	0	0	0	1	1	1	0.17
2L	2425766	T	A	110	0.048	110	0.048	0	0	0	0	0	0	1	0	0	0	0.016
2L	2426064	C	A	844	0.37	844	0.37	1	0	0	0	0	0	0	0	0	0	0.067
2L	2426097	T	C	118	0.052	118	0.052	0	0	0	0	0	1	0	0	0	0	0
2L	2426182	T	C	112	0.049	112	0.049	0	0	0	0	0	0	0	0	0	0	0.167
2L	2426657	T	C	112	0.049	112	0.049	0	0	0	0	0	0	0	0	0	0	0.167
2L	2426684	C	T	112	0.049	112	0.049	0	0	0	0	0	0	0	0	0	0	0.167
2L	2426818	G	T	112	0.049	112	0.049	0	0	0	0	0	0	0	0	0	0	0.167
2L	2427135	G	A	99	0.043	99	0.043	0	0	0	0	0	0	0	0	0	0	0.148
2L	2427762	C	T	1798	0.787	486	0.213	1	1	1	1	1	0	1	1	1	1	0.467
2L	2428566	T	A	74	0.032	74	0.032	0	0	0	0	0	0	0	0	0	0	0.11
2L	2428584	A	T	1999	0.875	285	0.125	1	1	1	1	1	1	1	1	1	1	0.587
2L	2429248	G	A	752	0.329	752	0.329	0	0	0	0	0.995	0	1	1	1	1	0.267
2L	2429617	T	C	52	0.023	52	0.023	0	0	0	0	0	0	0	0	0	0	0.078
2L	2429745	A	T	123	0.054	123	0.054	0.148	0	0	0	0	0	0	0	0	0	0.001
2L	2430363	A	C	2113	0.925	171	0.075	1	1	1	1	1	1	1	1	1	1	0.755
2L	2430424	G	T	41	0.018	41	0.018	0.053	0	0	0	0	0	0	0	0	0	0
2L	2430786	C	T	2002	0.877	282	0.123	1	1	1	1	1	1	1	1	1	1	0.591
2L	2430817	G	A	27	0.012	27	0.012	0.035	0	0	0	0	0	0	0	0	0	0
2L	2430863	T	C	64	0.028	64	0.028	0.083	0	0	0	0	0	0	0	0	0	0
2L	2430880	C	T	83	0.036	83	0.036	0.106	0	0	0	0	0	0	0	0	0	0
2L	2430881	C	T	95	0.042	95	0.042	0.121	0	0	0	0	0	0	0	0	0	0
2L	2430915	A	G	2002	0.877	282	0.123	1	1	1	1	1	1	1	1	1	1	0.591
2L	2431005	C	T	2003	0.877	281	0.123	1	1	1	1	1	1	1	1	1	1	0.593
2L	2431079	T	C	59	0.026	59	0.026	0.025	0	0.727	0	0	0	0	0	0	0	0
2L	2431194	G	A	2114	0.926	170	0.074	1	1	1	1	1	1	1	1	1	1	0.76
2L	2431338	T	C	51	0.022	51	0.022	0	0	0	0	0	0	0	0	0	0	0.076
2L	2431356	G	A	31	0.014	31	0.014	0	0	0	0	0	0	0	0	0	0	0.046
2L	2431662	G	A	2002	0.877	282	0.123	1	1	1	1	1	1	1	1	1	1	0.596
2L	2431783	G	A	193	0.085	193	0.085	0	0	0	0	0	1	0	0	0	0	0.106
2L	2431834	A	G	2002	0.877	282	0.123	1	1	1	1	1	1	1	1	1	1	0.591
2L	2431866	A	C	62	0.027	62	0.027	0	0	0	0	0	0	0	0	0	0	0.093
2L	2431933	G	A	35	0.015	35	0.015	0	0	0	0	0	0	0	0	0	0	0.052
2L	2432054	T	G	2115	0.926	169	0.074	1	1	1	1	1	1	1	1	1	1	0.763
2L	2432074	A	G	2115	0.926	169	0.074	1	1	1	1	1	1	1	1	1	1	0.763
2L	2432212	A	T	70	0.031	70	0.031	0	0	0	0	0	0	0	0	0	0	0.104
2L	2432218	A	G	845	0.37	845	0.37	1	0	0	0	0	0	0	0	0	0	0.069
2L	2432247	C	T	63	0.028	63	0.028	0	0	0	0	0	0	0	0	0	0	0.094
2L	2432312	C	T	24	0.011	24	0.011	0	0	0	0	0	0	0	0	0	0	0.036
2L	2432345	T	A	112	0.049	112	0.049	0	0	0	0	0	0	0	0	0	0	0.167
2L	2432379	T	A	58	0.025	58	0.025	0	0	1	0	0	0	0	0	0	0	0.004
2L	2432414	C	A	179	0.078	179	0.078	0	0	0	0	0	0	0	1	0	0	0
2L	2432419	T	G	179	0.078	179	0.078	0	0	0	0	0	0	0	1	0	0	0
2L	2432516	A	T	111	0.049	111	0.049	0	0	0	0	0	0	0	0	0	0	0.166
2L	2432517	T	A	112	0.049	112	0.049	0	0	0	0	0	0	0	0	0	0	0.167
2L	2432545	T	A	2115	0.926	169	0.074	1	1	1	1	1	1	1	1	1	1	0.763
2L	2432547	C	T	2115	0.926	169	0.074	1	1	1	1	1	1	1	1	1	1	0.763
2L	2432552	G	C	192	0.084	192	0.084	0	0	0	0	0	1	0	0	0	0	0.103
2L	2432581	C	A	1785	0.782	499	0.218	1	1	1	1	1	0	1	1	1	1	0.454
2L	2432603	G	A	188	0.082	188	0.082	0	0	0	0	0	1	0	0	0	0	0.097
2L	2432653	A	C	23	0.01	23	0.01	0	0	0	0	0	0	0	0	0	0	0.034
2L	2432687	G	A	2001	0.876	283	0.124	1	1	1	1	1	1	1	1	1	1	0.593
2L	2433318	A	T	23	0.01	23	0.01	0	0	0	0	0	0	0	0	0	0	0.034
2L	2433507	T	A	108	0.047	108	0.047	0	0	0.927	1	0.005	0	0	0	0	0	0.022
2L	2433550	A	C	133	0.058	133	0.058	0	0	0	0	0	1	0	0	0	0	0.021
2L	2433590	A	G	131	0.057	131	0.057	0	0	0	0	0	1	0	0	0	0	0.018
2L	2433629	A	T	183	0.08	183	0.08	0	0	0	0	0	1	0	0	0	0	0.09
2L	2433739	G	A	2002	0.877	282	0.123	1	1	1	1	1	1	1	1	1	1	0.591
2L	2433987	A	G	2126	0.931	158	0.069	0.999	1	1	1	1	1	1	1	1	1	0.772
2L	2434161	A	G	24	0.011	24	0.011	0.03	0	0	0	0	0	0	0	0	0	0
2L	2434483	C	A	2113	0.925	171	0.075	0.999	1	1	1	1	1	1	1	1	1	0.757
2L	2434486	A	C	124	0.054	124	0.054	0	0	0	0	0	0	0	0	1	1	0.06
2L	2434547	A	T	32	0.014	32	0.014	0	0	0	0	0	0	0	0	0	0	0.046
2L	2434939	T	A	112	0.049	112	0.049	0	0	0	0	0	0	0	0	0	0	0.167
2L	2435250	C	A	2002	0.877	282	0.123	1	1	1	1	1	1	1	1	1	1	0.596
2L	2435532	A	G	2114	0.926	170	0.074	1	1	1	1	1	1	1	1	1	1	0.761
2L	2435581	G	A	847	0.371	847	0.371	1	0	0	0	0	0	0	0	0	0	0.07
2L	2435675	T	A	2002	0.877	282	0.123	1	1	1	1	1	1	1	1	1	1	0.596
2L	2435725	A	C	112	0.049	112	0.049	0	0	0	0	0	0	0	0	0	0	0.167
2L	2435770	G	A	191	0.084	191	0.084	0	0	0	0	0	1	0	0	0	0	0.101
2L	2435781	T	A	179	0.078	179	0.078	0	0	0	0	0	0	0	1	0	0	0
2L	2435823	G	A	2002	0.877	282	0.123	1	1	1	1	1	1	1	1	1	1	0.596
2L	2435842	G	A	34	0.015	34	0.015	0	0	0	0	0	0	0	0	0	0	0.049
2L	2435843	G	A	94	0.041	94	0.041	0	0	0	0	0	0	0	0	0	0	0.14
2L	2436106	A	G	112	0.049	112	0.049	0	0	0	0	0	0	0	0	0	0	0.167
2L	2436133	T	A	112	0.049	112	0.049	0	0	0	0	0	0	0	0	0	0	0.167
2L	2436134	G	C	112	0.049	112	0.049	0	0	0	0	0	0	0	0	0	0	0.167
2L	2436150	A	G	112	0.049	112	0.049	0	0	0	0	0	0	0	0	0	0	0.167
2L	2436168	T	C	2114	0.926	170	0.074	1	1	1	1	1	1	1	1	1	1	0.763
2L	2436220	A	T	2114	0.926	170	0.074	1	1	1	1	1	1	1	1	1	1	0.763
2L	2436327	A	C	2113	0.925	171	0.075	1	1	1	1	1	1	1	1	1	1	0.763
2L	2436356	C	T	112	0.049	112	0.049	0	0	1	1	0	0	0	0	0	0	0.024
2L	2436372	G	C	112	0.049	112	0.049	0	0	0	0	0	0	0	0	0	0	0.167
2L	2436441	T	C	2113	0.925	171	0.075	1	1	1	1	1	1	0.99	1	1	1	0.763
2L	2436544	T	A	191	0.084	191	0.084	0	0	0	0	0.005	1	0	0	0	0	0.1
2L	2436585	A	C	2114	0.926	170	0.074	1	1	1	1	1	1	1	1	1	1	0.763
2L	2436653	C	T	112	0.049	112	0.049	0	0	0	0	0	0	0	0	0	0	0.167
2L	2436699	C	A	112	0.049	112	0.049	0	0	0	0	0	0	0	0	0	0	0.167
2L	2436852	C	A	2113	0.925	171	0.075	1	1	1	1	1	1	1	1	1	1	0.761
2L	2436971	A	G	2115	0.926	169	0.074	1	1	1	1	1	1	1	1	1	1	0.764
2L	2437235	C	T	82	0.036	82	0.036	0	0	0	0	0	0	0	0	1	0.976	0.001
2L	2437242	T	C	25	0.011	25	0.011	0	0	0	0	0	0	0	0	0	0	0.033
2L	2437290	G	A	35	0.015	35	0.015	0	0	0	0	0.005	0	0	0	0	0	0.046
2L	2437298	G	A	113	0.049	113	0.049	0	0	0	0	0	0	0	0	0	0	0.169
2L	2437501	T	C	113	0.049	113	0.049	0	0	0	0	0	0	0	0	0	0	0.169
2L	2437521	C	T	46	0.02	46	0.02	0	0	0	1	0	0	0	0	0	0	0.009
2L	2438434	A	T	273	0.12	273	0.12	0	0	0	0	0.984	0	0	0	0	0	0.1
2L	2438446	T	G	2109	0.923	175	0.077	0.997	1	1	1	1	1	1	1	1	1	0.758
2L	2438502	T	C	63	0.028	63	0.028	0	0	1	0	0.005	0	0	0	0	0	0.007
2L	2439219	A	T	2002	0.877	282	0.123	0.997	1	1	1	1	1	1	1	1	1	0.599
2L	2439223	A	C	112	0.049	112	0.049	0	0	1	1	0.005	0	0	0	0	0	0.022
2L	2439309	G	C	110	0.048	110	0.048	0	0	0	0	0	0	1	0	0	0	0.016
2L	2439339	G	A	2101	0.92	183	0.08	0.997	1	1	1	1	1	1	1	1	1	0.746
2L	2439404	C	A	29	0.013	29	0.013	0	0	0	0	0	0	0	0	0	0	0.043
2L	2439612	C	A	110	0.048	110	0.048	0	0	0	0	0	0	0	0	0	0	0.164
2L	2439637	A	T	110	0.048	110	0.048	0	0	0	0	0	0	0	0	0	0	0.164
2L	2439735	G	T	2000	0.876	284	0.124	0.997	1	1	1	1	1	1	1	1	1	0.597
2L	2439836	T	C	191	0.084	191	0.084	0	0	0	0	0	1	0	0	0	0	0.104
2L	2439870	A	C	108	0.047	108	0.047	0	0	0	0	0	0	0	0	0	0	0.161
2L	2439979	A	T	108	0.047	108	0.047	0	0	0	0	0	0	0	0	0	0	0.161
2L	2439994	A	T	2109	0.923	175	0.077	0.997	1	1	1	1	1	1	1	1	1	0.758
2L	2440019	A	G	2109	0.923	175	0.077	0.997	1	1	1	1	1	1	1	1	1	0.758
2L	2440021	C	T	111	0.049	111	0.049	0	0	0	0	0	0	0	0	0	0	0.166
2L	2440041	T	C	2001	0.876	283	0.124	0.997	1	1	1	1	1	1	1	1	1	0.597
2L	2440053	G	T	2003	0.877	281	0.123	0.997	1	1	1	1	1	1	1	1	1	0.6
2L	2440227	A	G	2243	0.982	41	0.018	1	1	1	1	1	1	1	1	1	1	0.946
2L	2440234	A	T	2254	0.987	30	0.013	1	1	1	1	1	1	1	1	1	1	0.955
2L	2440349	C	T	119	0.052	119	0.052	0	0	0	0	0	0	0	0	0	0	0.178
2L	2440418	T	A	2133	0.934	151	0.066	0.997	1	1	1	1	1	1	1	1	1	0.785
2L	2440444	T	A	217	0.095	217	0.095	0	0	0	0	0.989	0	0	0	0	0	0.019
2L	2440480	T	A	1779	0.779	505	0.221	0.997	1	1	1	0.995	0	1	1	1	1	0.445
2L	2440508	C	T	837	0.366	837	0.366	0.997	0	0	0	0	0	0	0	0	0	0.058
2L	2440546	T	A	29	0.013	29	0.013	0	0	0	0	0	0	0	0	0	0	0.043
2L	2440600	A	G	2001	0.876	283	0.124	0.997	1	1	1	1	1	1	1	1	1	0.596
2L	2440645	C	T	191	0.084	191	0.084	0	0	0	0	0.005	1	0	0	0	0	0.104
2L	2440685	A	T	64	0.028	64	0.028	0	0	0	0	0	0	0	0	0	0	0.096
2L	2440687	A	T	64	0.028	64	0.028	0	0	0	0	0	0	0	0	0	0	0.096
2L	2440692	A	G	64	0.028	64	0.028	0	0	0	0	0	0	0	0	0	0	0.096
2L	2440693	C	T	2001	0.876	283	0.124	0.997	1	1	1	1	1	1	1	1	1	0.596
2L	2440724	C	T	366	0.16	366	0.16	0	0	1	1	0.995	0	0	0	0	0	0.091
2L	2440800	C	A	364	0.159	364	0.159	0	0	1	1	0.995	0	0	0	0	0	0.088
2L	2440802	C	T	2001	0.876	283	0.124	0.997	1	1	1	1	1	1	1	1	1	0.597
2L	2440814	A	G	108	0.047	108	0.047	0	0	0	0	0	0	0	0	0	0	0.161
2L	2440846	A	T	108	0.047	108	0.047	0	0	0	0	0	0	0	0	0	0	0.161
2L	2441149	T	C	108	0.047	108	0.047	0	0	0	0	0	0	0	0	0	0	0.161
2L	2441187	T	C	2001	0.876	283	0.124	0.997	1	1	1	1	1	1	1	1	1	0.596
2L	2441188	G	C	2001	0.876	283	0.124	0.997	1	1	1	1	1	1	1	1	1	0.596
2L	2441282	A	G	28	0.012	28	0.012	0	0	0	0	0	0	0	0	0	0	0.042
2L	2441333	C	G	108	0.047	108	0.047	0	0	0	0	0	0	0	0	0	0	0.161
2L	2441334	G	T	2001	0.876	283	0.124	0.997	1	1	1	1	1	1	1	1	1	0.596
2L	2441351	G	A	193	0.085	193	0.085	0.001	0	0	0	0.005	1	0	0	0	0	0.103
2L	2441354	A	G	107	0.047	107	0.047	0	0	0	0	0	0	0	0	0	0	0.16
2L	2441362	T	C	29	0.013	29	0.013	0	0.077	0	0	0	0	0	0	0	0	0.042
2L	2441380	G	C	107	0.047	107	0.047	0	0	0	0	0	0	0	0	0	0	0.16
2L	2441419	T	C	2108	0.923	176	0.077	0.996	1	1	1	1	1	1	1	1	1	0.757
2L	2441461	C	T	119	0.052	119	0.052	0.003	0	0	0	0	0	0	0	0	0	0.175
2L	2441484	G	C	2001	0.876	283	0.124	0.997	1	1	1	1	1	1	1	1	1	0.596
2L	2441518	T	G	2128	0.932	156	0.068	0.997	1	1	1	1	1	1	1	1	1	0.778
2L	2441538	A	T	46	0.02	46	0.02	0	0	0	1	0	0	0	0	0	0	0.009
2L	2441557	C	T	2109	0.923	175	0.077	0.997	1	1	1	1	1	1	1	1	1	0.757
2L	2441587	C	T	109	0.048	109	0.048	0	0	0	0	0	0	0	0	0	0	0.163
